# Supplementary material for: Spatial proteomics finds CD155 and Endophilin-A1 as mediators of growth and invasion in medulloblastoma
Source: Life Sci Alliance. 2022 Mar 16;5(6):e202201380. doi: 10.26508/lsa.202201380 (PMC8926928; doi:10.26508/lsa.202201380)
Supplement: Supplementary file 2 [file LSA-2022-01380_TableS2.xlsx]

## Sheet: HowToUse
	AllGroups		Comparaison of All Knockout versus All Control, can be use to visualise single protein in a bar graph
	Summary_PM		Summarise all the Plasma Membrane filtering (sorted by adjusted P-Value) of all two-group comparaison in one sheet
	sgCTL_vs_sgCTL+HGF		Two-group analysis of sgCTL (Starved) against sgCTL + HGF
			Raw: Proteomic results / Annotated: Results with metascape and protein subcellular localization annotation / PM: Results filtered for Plasma membrane only (sorted by adjusted P-Value)
	sgMAP4K4+HGF_vs_sgMAP4K4		Two-group analysis of sgMAP4K4 + HGF against sgMAP4K4 (Starved)
			Raw: Proteomic results / Annotated: Results with metascape and protein subcellular localization annotation / PM: Results filtered for Plasma membrane only (sorted by adjusted P-Value)
	sgMAP4K4_vs_sgCTL		Two-group analysis of sgMAP4K4 (Starved) against sgCTL (Starved)
			Raw: Proteomic results / Annotated: Results with metascape and protein subcellular localization annotation / PM: Results filtered for Plasma membrane only (sorted by adjusted P-Value)
	sgMAP4K4+HGF_vs_sgCTL+HGF		Two-group analysis of sgMAP4K4 + HGF against sgCTL + HGF
			Raw: Proteomic results / Annotated: Results with metascape and protein subcellular localization annotation / PM: Results filtered for Plasma membrane only (sorted by adjusted P-Value)
	Abbreviations:
	sgCTL	Control DAOY cells (CRISPR-Cas9 + sgRNA Control)
	sgMAP4K4	MAP4K4 Knockout DAOY cells (CRISPR-Cas9 + sgRNA MAP4K4)
	HGF	Hepatocyte growth factor
	sgCTL+HGF	Corresponding cells stimulated with 20 ng/mL HGF for 30 min
	sgMAP4K4+HGF
	PM	Plasma membrane
	Ann	Annotated
		Analysed Surface Proteome Data
		Metascape Gene Annotation
		Subcellular localization Annotation and Filtering

## Sheet: AllGroups
Input ID	Gene ID	Gene Symbol	Synonyms	Description		nrPeptides	proteinID	AvgT_gC_0	AvgT_gC_1	AvgT_gM4_0	AvgT_gM4_1	008_S197172_gC_0_1_Control.raw	003_S197173_gC_0_2_Control.raw	010_S197174_gC_0_3_Control.raw	009_S197175_gC_0_4_Control.raw	002_S197176_gC_1_1_Control_nodil.raw	018_S197177_gC_1_2_Control.raw	004_S197178_gC_1_3_Control.raw	020_S197179_gC_1_4_Control.raw	019_S197180_gM4_0_1_KO.raw	021_S197181_gM4_0_2_KO.raw	016_S197182_gM4_0_3_KO.raw	013_S197183_gM4_0_4_KO.raw	014_S197184_gM4_1_1_KO.raw	005_S197185_gM4_1_2_KO.raw	015_S197186_gM4_1_3_KO.raw	007_S197187_gM4_1_4_KO.raw	008_S197172_gC_0_1_Control.transformed	003_S197173_gC_0_2_Control.transformed	010_S197174_gC_0_3_Control.transformed	009_S197175_gC_0_4_Control.transformed	002_S197176_gC_1_1_Control_nodil.transformed	018_S197177_gC_1_2_Control.transformed	004_S197178_gC_1_3_Control.transformed	020_S197179_gC_1_4_Control.transformed	019_S197180_gM4_0_1_KO.transformed	021_S197181_gM4_0_2_KO.transformed	016_S197182_gM4_0_3_KO.transformed	013_S197183_gM4_0_4_KO.transformed	014_S197184_gM4_1_1_KO.transformed	005_S197185_gM4_1_2_KO.transformed	015_S197186_gM4_1_3_KO.transformed	007_S197187_gM4_1_4_KO.transformed
A0AVT1	55236	UBA6	E1-L2|MOP-4|UBE1L2	ubiquitin like modifier activating enzyme 6	1	10	A0AVT1	-2.32717	-2.30562	-3.24655	-1.20991	NA	1015500	3524600	56371000	169210	5895000	4676500	52326000	NA	NA	10571000	4348200	9041300	34846000	7208300	30025000	NA	-3.53019	-2.68914	-0.762188	-4.50489	-2.29446	-2.2562	-0.166923	NA	NA	-3.20914	-3.28397	-0.0939066	-1.2566	-2.40398	-1.08517
A0FGR8	57488	ESYT2	CHR2SYT|E-Syt2|FAM62B	extended synaptotagmin 2	2	19	A0FGR8	1.79177	0.422402	-0.0106805	2.47122	25544000	48943000	122600000	415710000	1500000	39056000	37333000	199430000	13488000	5643300	453110000	91665000	65567000	376100000	199190000	388110000	0.766325	1.95987	2.26565	2.17522	-1.40673	0.474588	0.776682	1.84507	-1.72283	-1.74134	2.19281	1.22863	2.62851	2.1403	2.42519	2.69088
A0JLT2	219541	MED19	DT2P1G7|LCMR1|MED19AS	mediator complex subunit 19	3	2	A0JLT2	-1.86435	-2.40534	-2.75819	-3.74215	5362000	3834000	NA	17580000	NA	3656300	6319000	NA	8904600	NA	11801000	5630100	NA	7541400	2928300	3971800	-1.46976	-1.64808	NA	-2.4752	NA	-2.99395	-1.81673	NA	-2.32216	NA	-3.05092	-2.9015	NA	-3.44207	-3.71466	-4.06972
A0JNW5	23074	UHRF1BP1L	SHIP164	UHRF1 binding protein 1 like	4	2	A0JNW5	-2.4536	-2.60815	-2.71033	-2.10651	2712900	3880200	10343000	4282600	1047100	4579500	5115900	4906600	NA	4618300	NA	4044500	1683000	NA	10850000	NA	-2.44569	-1.63111	-1.18624	-4.55135	-1.91707	-2.66425	-2.12509	-3.7262	NA	-2.02951	NA	-3.39115	-2.40404	NA	-1.80898	NA
A0MZ66	57698	SHTN1	KIAA1598|shootin-1	shootin 1	5	9	A0MZ66	-1.15347	0.0726543	-0.257959	-1.83761	10141000	3815800	6773400	61888000	2267100	40534000	31133000	61271000	66173000	16438000	34548000	42954000	1220200	24729000	22492000	16043000	-0.55696	-1.65482	-1.77719	-0.624918	-0.820291	0.528983	0.511534	0.070391	0.572799	-0.204296	-1.50687	0.10653	-2.84589	-1.74632	-0.748299	-2.00992
A1L0T0	10994	ILVBL	209L8|AHAS|HACL1L|ILV2H	ilvB acetolactate synthase like	6	11	A1L0T0	1.20063	-0.327746	-0.00345457	1.7534	23242000	24043000	55794000	382290000	1289400	27475000	14435000	110830000	15771000	13050000	402590000	71322000	30614000	326950000	119240000	214020000	0.631046	0.952873	1.1666	2.05201	-1.62153	-0.0404764	-0.610634	0.961657	-1.49712	-0.536119	2.02288		1.58199	1.94032	1.67861	1.81267
A1L390	26030	PLEKHG3	ARHGEF43|KIAA0599	pleckstrin homology and RhoGEF domain containing G3	7	11	A1L390	-1.46866	-0.544456	-0.592848	0.11295	1227200	6562100	8922600	93808000	1949300	15533000	16336000	65144000	28780000	10111000	74182000	29873000	13842000	83915000	24051000	94910000	-3.582	-0.886746	-1.39246	-0.0134475	-1.03473	-0.875647	-0.430011	0.162562	-0.628931	-0.902959	-0.408412	-0.431088	0.491319	-0.00164962	-0.65079	0.61292
A2RRP1	51594	NBAS	ILFS2|NAG|SOPH	NBAS subunit of NRZ tethering complex	8	22	A2RRP1	0.0886217	0.494764	-0.579255	1.25218	5088500	20725000	27037000	187100000	NA	30674000	26235000	121660000	10631000	9397600	132960000	49857000	29131000	138800000	79663000	196450000	-1.54476	0.74249	0.155219	1.00153	NA	0.120813	0.261621	1.10186	-2.06638	-1.00815	0.430376	0.327141	1.51376	0.716922	1.09176	1.68628
A3KMH1	23078	VWA8	KIAA0564|P7BP2	von Willebrand factor A domain containing 8	9	39	A3KMH1	1.75915	1.0154	0.114235	2.45329	17978000	55597000	101440000	567110000	4828500	48305000	44297000	220520000	4691900	15195000	493140000	126610000	66051000	463110000	177500000	336340000	0.263185	2.14046	2.00115	2.6318	0.253141	0.785832	1.0264	1.99623	-3.24696	-0.317338	2.3145	1.70674	2.63862	2.43747	2.25745	2.47965
A3KN83	55206	SBNO1	MOP3|Sno	strawberry notch homolog 1	10	11	A3KN83	-0.318923	-0.412294	-2.39378	-1.4384	5455000	32419000	22374000	44865000	548470	28102000	31074000	92186000	5710600	5969700	4005200	31618000	1559000	26400000	8985400	87437000	-1.44513	1.37632	-0.109062	-1.09782	-2.83519	-0.00743294	0.508765	0.68468	-2.96336	-1.6605	-4.60421	-0.347048	-2.5092	-1.65295	-2.08334	0.491918
A4D1E9	85865	GTPBP10	ObgH2|UG0751c10	GTP binding protein 10	11	10	A4D1E9	-0.840967	-4.52229	-1.06513	-1.47656	7672200	6200900	NA	62973000	NA	1227500	1291300	2340200	13015000	7203200	69475000	26777000	NA	24908000	28232000	13395000	-0.956579	-0.966954	NA	-0.599367	NA	-4.59231	-4.13506	-4.8395	-1.77435	-1.39047	-0.502644	-0.593053	NA	-1.73602	-0.417583	-2.27608
A4D1P6	29062	WDR91	HSPC049|SORF-1|SORF1	WD repeat domain 91	12	4	A4D1P6	-4.13164	-2.09766	-4.83763	-2.0828	NA	361740	1270000	10112000	NA	4434000	3645500	30846000	NA	NA	NA	1522300	2486900	24655000	8377500	11294000	NA	-4.99251	-4.11415	-3.28825	NA	-2.71153	-2.61982	-0.96164	NA	NA	NA	-4.83763	-1.86752	-1.7506	-2.18527	-2.5278
A4D1S0	346689	KLRG2	CLEC15B	killer cell lectin like receptor G2	13	3	A4D1S0	-3.26776	-3.29573	-1.98255	-4.86038	2762700	1324000	2084400	5923100	NA	4283100	2418200	4354100	19531000	4071400	16739000	NA	NA	NA	1332400	NA	-2.41964	-3.15438	-3.42246	-4.07458	NA	-2.76224	-3.2191	-3.90584	-1.18849	-2.21071	-2.54845	NA	NA	NA	-4.86038	NA
A4D1U4	57189	DENND11	KIAA1147|LCHN|PRO2561	DENN domain containing 11	14	5	A4D1U4	-2.49045	-4.06881	-3.47944	-1.85553	NA	3267000	1471800	30025000	NA	976310	2433300	NA	2567200	NA	17722000	2957400	3391900	22644000	6082300	23323000	NA	-1.8748	-3.90828	-1.68827	NA	-4.9276	-3.21002	NA	-4.11734	NA	-2.46643	-3.85456	-1.44107	-1.87209	-2.65111	-1.45785
A5YKK6	23019	CNOT1	AD-005|CDC39|HPE12|NOT1|NOT1H	CCR4-NOT transcription complex subunit 1	15	26	A5YKK6	-0.6802	0.134423	-2.04797	0.282343	995050	11793000	27209000	193870000	NA	14862000	20053000	155850000	4216000	513810	105520000	48880000	10557000	115570000	26387000	129450000	-3.88237	-0.0562888	0.164072	1.05379	NA	-0.940314	-0.130701	1.47428	-3.40133	-5.18651	0.0981133	0.297845	0.119056	0.455387	-0.515919	1.07085
A6NDB9	342979	PALM3		paralemmin 3	16	10	A6NDB9	-1.88403	-1.35013	-0.894139	-2.2677	17551000	2600600	5571100	8655500	1417300	11234000	18085000	12823000	67180000	16449000	28026000	9289500	NA	NA	17607000	6124100	0.228753	-2.19799	-2.04999	-3.5169	-1.48725	-1.35015	-0.281513	-2.28159	0.594598	-0.203334	-1.80761	-2.16021	NA	NA	-1.10457	-3.43083
A6NGU5		None	None	None	17	3	A6NGU5	-3.04143	-2.7004	-2.91503	-3.37746	2933800	1967900	1618800	8973600	NA	6400300	2595000	9017100	8449400	NA	6983500	7177000	199750	7637500	7701000	11942000	-2.33356	-2.59293	-3.77538	-3.46384	NA	-2.17403	-3.11608	-2.81109	-2.39789	NA	-3.80506	-2.54214	-5.33256	-3.42399	-2.30778	-2.44549
A6NHQ2	345630	FBLL1		fibrillarin like 1	18	4	A6NHQ2	0.758753	0.414353	0.189526	1.53245	9321000	24488000	61117000	252130000	1833300	42274000	32670000	170210000	18700000	16977000	307450000	57254000	31328000	229610000	99118000	194400000	-0.677736	0.978854	1.29381	1.44008	-1.12184	0.590534	0.581889	1.60682	-1.25125	-0.157911	1.63534	0.531928	1.61367	1.43566	1.40968	1.6708
A6NHR9	23347	SMCHD1	BAMS|FSHD2	structural maintenance of chromosomes flexible hinge domain containing 1	19	3	A6NHR9	0.209739	0.28005	0.606511	-0.617309	23172000	8822700	24149000	150560000	NA	34393000	35602000	52721000	69039000	20507000	213340000	58679000	7347200	44454000	NA	42744000	0.626725	-0.467381	-0.00248337	0.682098	NA	0.288397	0.707368	-0.155614	0.633996	0.113673	1.11006	0.568321	-0.379005	-0.908877	NA	-0.564044
A6NJ78	196074	METTL15	METT5D1	methyltransferase like 15	20	3	A6NJ78	-3.03751	-4.72967	-3.09455	-3.4616	1377300	925870	3900900	16998000	NA	1372800	1066600	1670600	3782900	3112500	23534000	2398100	NA	14734000	3084900	3490700	-3.41672	-3.6611	-2.54752	-2.52469	NA	-4.42849	-4.41418	-5.34635	-3.55778	-2.59681	-2.05871	-4.16489	NA	-2.48572	-3.63886	-4.26023
A6NKT7	653489	RGPD3	RGP3	RANBP2 like and GRIP domain containing 3	21	30	A6NKT7	-1.43718	-1.6512	-1.92375	-0.654034	3046700	5741200	7860500	54058000	509690	8938400	7318000	45469000	7598900	3930100	30558000	17780000	8876900	34654000	17193000	58807000	-2.27947	-1.07608	-1.56939	-0.823784	-2.93931	-1.6849	-1.60243	-0.378145	-2.55102	-2.26149	-1.68328	-1.1992	-0.119122	-1.26449	-1.13919	-0.0933293
A6QL63	121551	BTBD11	ABTB2B	BTB domain containing 11	22	2	A6QL63	-4.75774	-4.65957	-4.57814	-3.60139	NA	565450	NA	2838900	NA	NA	677900	3479000	NA	NA	4078500	NA	1307800	4072600	NA	4994400	NA	-4.35968	NA	-5.15579	NA	NA	-5.07589	-4.24324	NA	NA	-4.57814	NA	-2.75063	-4.32185	NA	-3.7317
A8CG34	100101267	POM121C	POM121-2	POM121 transmembrane nucleoporin C	23	4	A8CG34	-3.36538	-3.28344	-3.08236	-3.26483	2667600	1657100	1073000	7111300	NA	4770500	2095300	4617400	16380000	446670	38463000	2427900	398940	7816000	7076300	9045200	-2.46981	-2.83645	-4.34947	-3.8058	NA	-2.60441	-3.42836	-3.81755	-1.44244	-5.38783	-1.35256	-4.1466	-4.38205	-3.391	-2.43087	-2.85541
A8MXV4	390916	NUDT19	RP2	nudix hydrolase 19	24	7	A8MXV4	0.331948	-1.24438	-0.456918	0.480349	14678000	21933000	24093000	136510000	1935000	12466000	10766000	18931000	13099000	16656000	188020000	23194000	11813000	164090000	38374000	98184000	-0.0273069	0.822748	-0.00572447	0.538076	-1.04518	-1.19776	-1.0388	-1.69579	-1.76507	-0.185355	0.928451	-0.805702	0.273518	0.955928	0.0289904	0.662959
B2RXH4	643376	BTBD18		BTB domain containing 18	25	2	B2RXH4	-3.36903	-4.00806	-3.08656	-4.19884	1626400	1190100	1805400	NA	NA	2120300	1214800	NA	4816800	4154200	6680200	NA	NA	NA	2099400	NA	-3.17859	-3.30542	-3.62307	NA	NA	-3.7919	-4.22423	NA	-3.20904	-2.18177	-3.86888	NA	NA	NA	-4.19884	NA
C4AMC7		None	None	None	26	5	C4AMC7	-2.26437	-0.192686	-1.18073	-3.43902	8000800	2975000	2843500	10999000	2623800	36085000	22437000	40560000	52408000	8890100	8696800	30891000	550570	3650700	12377000	5029900	-0.896506	-2.00744	-2.98891	-3.16464	-0.612824	0.358724	0.0333034	-0.549947	0.236188	-1.08797	-3.48967	-0.381483	-3.9394	-4.47801	-1.6174	-3.72125
CON__ENSEMBL:ENSBTAP00000032840		None	None	None	27	2	CON__ENSEMBL:ENSBTAP00000032840	-1.92949	1.75323	2.04047	-2.66781	3063300	29679000	NA	3695800	15447000	NA	96247000	129530000	NA	78335000	NA	NA	14105000	NA	2450700	2874300	-2.27169	1.25122	NA	-4.76799	1.90422	NA	2.15935	1.19612	NA	2.04047	NA	NA	0.517182	NA	-3.97372	-4.54689
CON__O43790		None	None	None	28	11	CON__O43790	-1.55265	-1.75072	-0.355407	-1.63686	7194000	2581000	8871600	NA	NA	19400000	1616300	32249000	34785000	NA	NA	NA	NA	NA	13079000	19308000	-1.04876	-2.20871	-1.40047	NA	NA	-0.550098	-3.80731	-0.894753	-0.355407	NA	NA	NA	NA	NA	-1.53713	-1.7366
CON__O95678		None	None	None	29	17	CON__O95678	#DIV/0!	-3.41193	-2.35852	-3.21706	NA	NA	NA	NA	NA	3046300	2264900	5128000	37416000	2528900	10744000	4914300	NA	8063100	4506000	NA	NA	NA	NA	NA	NA	-3.26124	-3.31472	-3.65983	-0.250168	-2.89533	-3.18581	-3.10279	NA	-3.34656	-3.08757	NA
CON__P01966		None	None	None	30	5	CON__P01966	0.142522	0.220226	0.885799	-1.64471	57956000	31886000	9820700	34972000	2736300	51097000	30043000	62760000	102860000	82422000	61007000	73895000	3798400	30546000	8987900	18931000	1.93987	1.35284	-1.25858	-1.46405	-0.553215	0.868119	0.459502	0.106498	1.20946	2.11359	-0.68948	0.90963	-1.28554	-1.44466	-2.08294	-1.76569
CON__P02533		None	None	None	31	20	CON__P02533	2.62786	2.43243	3.25094	1.94309	296890000	117890000	97242000	197900000	14966000	156130000	154940000	310770000	492390000	442520000	577640000	210960000	27834000	197150000	187220000	408970000	4.27997	3.20528	1.94215	1.08404	1.8593	2.50382	2.85449	2.51212	3.46962	4.52977	2.54184	2.46253	1.45118	1.21802	2.33502	2.76812
CON__P02538		None	None	None	32	29	CON__P02538	-1.29748	-2.66967	-2.29066	-3.73308	10158000	8061900	3391800	NA	NA	3951100	5133000	7908300	12446000	11020000	10158000	4365300	NA	5017000	2494900	7029100	-0.554561	-0.595137	-2.74276	NA	NA	-2.88039	-2.12022	-3.0084	-1.83887	-0.779194	-3.26643	-3.27816	NA	-4.02406	-3.94771	-3.22748
CON__P02662		None	None	None	33	4	CON__P02662	-2.05471	-2.96187	-2.56372	-0.400031	4757600	NA	3790100	25381000	NA	3376000	3193700	NA	4604900	4128700	20940000	NA	NA	70627000	261130000	4861700	-1.64107	NA	-2.58775	-1.9353	NA	-3.11075	-2.813	NA	-3.27398	-2.19062	-2.22658	NA	NA	-0.247811	2.81915	-3.77143
CON__P02668		None	None	None	34	4	CON__P02668	-3.74484	#DIV/0!	-3.77597	0.0910581	874630	1794700	1002800	NA	NA	NA	NA	NA	NA	2331100	NA	1861900	3329100	74608000	139740000	NA	-4.06714	-2.72345	-4.44393	NA	NA	NA	NA	NA	NA	-3.01242	NA	-4.53953	-1.46675	-0.169511	1.90943	NA
CON__P02768-1		None	None	None	35	11	CON__P02768-1	0.270811	-0.723574	-1.60765	-1.98742	13127000	57504000	10326000	NA	1859900	8162500	13695000	93903000	NA	14514000	13742000	NA	NA	24538000	NA	13938000	-0.187277	2.18824	-1.18853	NA	-1.10138	-1.81788	-0.687466	0.712431	NA	-0.383259	-2.83204	NA	NA	-1.75739	NA	-2.21744
CON__P05787		None	None	None	36	55	CON__P05787	8.02194	8.80502	8.80269	7.53354	6665200000	3677400000	5308200000	18385000000	1361700000	15226000000	9434100000	21623000000	25366000000	9344800000	21871000000	22443000000	1021100000	11858000000	14840000000	13873000000	8.73663	8.07899	7.52606	7.74607	8.26369	9.21094	8.85366	8.89177	9.1592	8.91477	7.76547	9.37131	6.40113	7.06791	8.69743	7.96769
CON__P08779		None	None	None	37	16	CON__P08779	0.733942	0.0761758	1.40217	-0.464521	65395000	26836000	35043000	54829000	2010500	29518000	25538000	114350000	135310000	118460000	156200000	64419000	4744100	64707000	25968000	64107000	2.11285	1.10857	0.51731	-0.802964	-0.990837	0.064557	0.222308	1.00867	1.60523	2.63506	0.661932	0.706475	-0.980051	-0.372816	-0.539208	0.033991
CON__P13645		None	None	None	38	26	CON__P13645	5.94446	5.64573	6.07657	5.43293	4972400000	991080000	1087900000	1367800000	200230000	1156400000	1592700000	2049200000	2967400000	3681200000	4579700000	1296700000	566600000	1344900000	3062700000	3146700000	8.31693	6.22147	5.31332	3.92613	5.54187	5.43613	6.25648	5.34844	6.06214	7.57547	5.51799	5.15067	5.59182	3.95978	6.4014	5.77873
CON__P13646-1		None	None	None	39	15	CON__P13646-1	-0.0120906	1.62398	-1.07022	-0.812209	115250000	103780000	2531900	13655000	NA	119060000	47917000	NA	114300000	7575900	55158000	3782600	NA	11092000	NA	147830000	2.92454	3.02468	-3.15095	-2.84664	NA	2.10687	1.14109	NA	1.36167	-1.31794	-0.834356	-3.49025	NA	-2.89116	NA	1.26674
CON__P13647		None	None	None	40	31	CON__P13647	2.974	2.58754	3.24615	2.4672	503900000	187530000	138490000	138520000	14925000	168830000	158010000	427960000	483580000	556530000	665550000	147840000	53703000	228490000	294120000	509920000	5.03774	3.86289	2.43579	0.559565	1.85541	2.61834	2.88313	2.99329	3.44356	4.85933	2.74548	1.93622	2.35424	1.42868	2.99225	3.09363
CON__P15497		None	None	None	41	9	CON__P15497	0.710437	0.646394	0.812332	-1.68402	78905000	36579000	18863000	57224000	5200100	62217000	43790000	60894000	112150000	86001000	42907000	75211000	2731100	27294000	40067000	5908700	2.38186	1.54736	-0.347363	-0.740109	0.358409	1.15647	1.00959	0.0611098	1.33426	2.1747	-1.19539	0.935761	-1.73881	-1.6054	0.0918068	-3.48366
CON__P19013		None	None	None	42	11	CON__P19013	0.0418177	-2.02959	-1.82409	-2.6539	25631000	72043000	NA	11084000	365720	30329000	3261300	NA	6027700	NA	57972000	NA	1783800	8834300	NA	12138000	0.771195	2.50758	NA	-3.15332	-3.41059	0.104249	-2.78242	NA	-2.88536	NA	-0.762831	NA	-2.32411	-3.21613	NA	-2.42147
CON__P20930		None	None	None	43	15	CON__P20930	-3.18762	-4.09446	-0.694546	-1.91444	24321000	920180	1250800	2040500	NA	3855600	1002900	2303800	23904000	33264000	221000000	2964200	834700	10488000	21115000	45286000	0.696047	-3.66983	-4.13542	-5.64127	NA	-2.91622	-4.50408	-4.86307	-0.89687	0.809084	1.16076	-3.85116	-3.36763	-2.97111	-0.84022	-0.478809
CON__P34955		None	None	None	44	4	CON__P34955	0.72757	1.11668	-0.419183	-0.51423	41860000	62571000	26201000	48516000	80825000	25704000	58844000	28321000	54086000	19068000	22567000	44280000	20049000	31467000	26144000	29212000	1.47383	2.30788	0.111371	-0.982801	4.25384	-0.13805	1.441	-1.09007	0.281677	0.00907618	-2.11902	0.151536	1.00038	-1.40225	-0.52938	-1.12567
CON__P35527		None	None	None	45	30	CON__P35527	6.30788	6.50288	7.22719	6.26811	4418100000	1912700000	1193000000	2005700000	327690000	2583600000	1759700000	5221100000	7590200000	10385000000	10267000000	1938800000	603580000	3793700000	3307700000	9700500000	8.14763	7.15291	5.44207	4.48889	6.24127	6.61333	6.40206	6.75485	7.41771	9.0665	6.67844	5.74613	5.6787	5.44057	6.51337	7.43982
CON__P35908		None	None	None	46	38	CON__P35908	5.73495	5.50237	6.13674	5.36599	4974900000	962250000	668980000	1262200000	188870000	1183500000	1058500000	2149800000	3053600000	4613100000	4478900000	1217700000	416280000	1453900000	2023700000	4880200000	8.31765	6.17965	4.6345	3.80801	5.45894	5.47005	5.65996	5.42051	6.10347	7.89989	5.48599	5.05762	5.1682	4.07106	5.79849	6.4262
CON__P48668		None	None	None	47	30	CON__P48668	1.55929	0.80185	1.62282	-0.181432	115470000	94156000	52645000	60330000	3366800	47031000	60734000	132690000	101810000	143260000	342010000	59941000	4014400	148470000	31746000	59245000	2.92727	2.88681	1.08549	-0.662402	-0.258807	0.746691	1.48715	1.23236	1.19465	2.90834	1.78846	0.599821	-1.20954	0.81309	-0.246897	-0.0823807
CON__Q04695		None	None	None	48	15	CON__Q04695	-1.82029	-1.12068	-0.46863	-2.02258	15019000	2149800	5754900	13958000	1099300	19264000	13585000	23431000	36260000	35307000	32764000	21899000	2039400	19212000	8264100	20638000	0.00559024	-2.46768	-2.00468	-2.81437	-1.848	-0.5604	-0.699241	-1.3751	-0.295465	0.894777	-1.58308	-0.890751	-2.14011	-2.10679	-2.2051	-1.63831
CON__Q14CN4-1		None	None	None	49	7	CON__Q14CN4-1	-1.54462	-2.17474	-2.07928	-1.33097	15858000	2449400	5470200	25935000	NA	6397200	NA	NA	1640200	13007000	34397000	14519000	2213700	38578000	18111000	29292000	0.0834533	-2.28285	-2.07551	-1.90356	NA	-2.17474	NA	NA	-4.76396	-0.540864	-1.51316	-1.49914	-2.02742	-1.11132	-1.06351	-1.12164
CON__Q28107		None	None	None	50	2	CON__Q28107	-3.7323	-2.94191	-2.79388	-4.03646	2312100	NA	NA	3641100	NA	NA	2923800	NA	3866700	3602000	16075000	6646200	NA	7637000	NA	2682400	-2.67468	NA	NA	-4.78991	NA	NA	-2.94191	NA	-3.52616	-2.38682	-2.60664	-2.65589	NA	-3.42409	NA	-4.64884
CON__Q3SX09		None	None	None	51	7	CON__Q3SX09	-0.245542	-0.656076	0.920867	-3.39388	31345000	13563000	8074000	60780000	2287400	26691000	15984000	25094000	135920000	90100000	42060000	81474000	288240	12173000	15178000	2647900	1.05947	0.14182	-1.53198	-0.651477	-0.807634	-0.0828713	-0.461814	-1.27198	1.61172	2.24163	-1.22405	1.05417	-4.82865	-2.75837	-1.32057	-4.66794
CON__Q3SX28		None	None	None	52	24	CON__Q3SX28	-0.511198	0.70866	0.360792	-2.27577	23280000	13246000	9755400	33698000	5474400	96954000	28699000	66985000	157450000	23808000	43780000	54443000	NA	3450500	29510000	17102000	0.633386	0.108316	-1.26789	-1.5186	0.431395	1.80609	0.392682	0.20447	1.82395	0.328252	-1.16644	0.457403	NA	-4.55855	-0.353166	-1.9156
CON__Q5D862		None	None	None	53	3	CON__Q5D862	-1.66661	-3.06836	-1.78945	-2.46208	20786000	1546400	3931800	NA	NA	4103700	3616600	4833600	10925000	10459000	24809000	8488900	1484300	8737100	16589000	9087700	0.471072	-2.9344	-2.53651	NA	NA	-2.8249	-2.63144	-3.74874	-2.02701	-0.85431	-1.98287	-2.29363	-2.57667	-3.23193	-1.19123	-2.84849
CON__Q5XKE5		None	None	None	54	13	CON__Q5XKE5	2.43205	3.40581	3.45191	2.18004	128290000	62575000	95035000	NA	48414000	336440000	NA	448310000	NA	164150000	NA	520620000	NA	335800000	NA	314720000	3.07808	2.30797	1.9101	NA	3.52618	3.62809	NA	3.06315	NA	3.10403	NA	3.79979	NA	1.97846	NA	2.38162
CON__Q6KB66-1		None	None	None	55	13	CON__Q6KB66-1	0.665464	0.985961	1.50446	0.80498	38839000	16676000	29717000	139850000	5106100	88272000	40000000	118730000	124040000	59634000	194910000	145210000	12344000	128830000	85654000	130100000	1.36654	0.434544	0.287163	0.573613	0.332509	1.66871	0.877424	1.0652	1.47971	1.64832	0.980184	1.90964	0.333936	0.610484	1.19726	1.07824
CON__Q86YZ3		None	None	None	56	2	CON__Q86YZ3	-2.23224	-3.03258	-1.88778	-2.02759	9195900	7354700	3589100	3512300	NA	5031800	5000000	3107900	9672500	17857000	17314000	6181400	3288900	8990100	6090500	36759000	-0.697091	-0.725203	-2.66382	-4.84286	NA	-2.52632	-2.15854	-4.41286	-2.20276	-0.0852574	-2.49991	-2.76321	-1.48344	-3.19116	-2.64915	-0.786609
CON__Q8N1N4-2		None	None	None	57	11	CON__Q8N1N4-2	-0.670173	-2.8597	-0.793383	-1.42199	24589000	2882700	NA	NA	375780	NA	3557100	10717000	18473000	23061000	37378000	NA	1260800	NA	19936000	43410000	0.711745	-2.05209	NA	NA	-3.37206	NA	-2.65566	-2.55138	-1.26887	0.282421	-1.39369	NA	-2.80092	NA	-0.923819	-0.541232
CON__Q92764		None	None	None	58	5	CON__Q92764	-1.04008	-1.16086	-1.54537	-1.11239	4757800	5139600	8122300	111250000	919960	5983300	7540900	137760000	13302000	NA	45013000	12118000	575050	84261000	NA	90226000	-1.64101	-1.23289	-1.52366	0.237257	-2.10086	-2.27269	-1.55863	1.28875	-1.74287	NA	-1.12652	-1.76673	-3.87963	0.0042259	NA	0.538246
FGCZCont0078_P15241		None	None	None	59	13	FGCZCont0078_P15241	-3.71107	-3.61133	-3.11956	-1.80574	784290	1283100	NA	NA	NA	NA	1848500	NA	21977000	405330	NA	5976800	NA	6006600	NA	69611000	-4.22331	-3.19883	NA	NA	NA	NA	-3.61133	NA	-1.01818	-5.52746	NA	-2.81304	NA	-3.76699	NA	0.155522
FGCZCont0092_Q5I0H3		None	None	None	60	3	FGCZCont0092_Q5I0H3	1.55894	0.921593	1.20735	0.683235	70078000	61348000	95466000	84190000	4413900	37206000	80061000	135750000	108690000	57226000	122450000	120970000	7879500	68553000	126790000	177700000	2.21192	2.27991	1.91642	-0.17248	0.125674	0.403525	1.89053	1.26665	1.28903	1.58906	0.312009	1.63928	-0.282895	-0.290371	1.76793	1.53827
FGCZCont0112_P02769		None	None	None	61	31	FGCZCont0112_P02769	3.80816	3.02298	3.45884	2.02602	307290000	231500000	381420000	676880000	138680000	183340000	208770000	116960000	641170000	436730000	328830000	500640000	47542000	431050000	135550000	200600000	4.32929	4.1613	3.85012	2.89193	5.02037	2.73908	3.28985	1.04261	3.8507	4.51083	1.73197	3.74186	2.1868	2.33503	1.86514	1.71712
FGCZCont0128_Q61411		None	None	None	62	8	FGCZCont0128_Q61411	-1.77256	-1.97674	-2.51652	-2.90175	3828900	4265200	24302000	7920600	3023600	2328500	6117500	NA	12168000	4926700	13987000	3883200	NA	6677800	15489000	4773500	-1.95214	-1.49709	0.0063336	-3.64734	-0.411459	-3.65473	-1.86404	NA	-1.87148	-1.93657	-2.80664	-3.45139	NA	-3.61574	-1.29106	-3.79844
FGCZCont0147_P60052		None	None	None	63	2	FGCZCont0147_P60052	-1.48873	-1.39298	-1.61211	-2.71147	12600000	7926000	5376300	12386000	1948000	12755000	9619600	13821000	24528000	16927000	13218000	7193800	NA	9393200	10623000	7327600	-0.245969	-0.619221	-2.09968	-2.99004	-1.03567	-1.1642	-1.20318	-2.16889	-0.859675	-0.162152	-2.88792	-2.53868	NA	-3.12853	-1.83975	-3.16611
FGCZCont0159_Q2EF73		None	None	None	64	6	FGCZCont0159_Q2EF73	0.711696	1.40825	1.88342	-0.789407	28552000	23721000	39450000	116460000	5737000	129160000	67006000	136810000	381070000	74019000	141140000	150110000	1943800	29608000	56060000	60854000	0.925787	0.933772	0.682683	0.304543	0.497919	2.22611	1.63064	1.27834	3.09971	1.95899	0.516197	1.95877	-2.20608	-1.4892	0.580496	-0.0428444
FGCZCont0164_Q5RFH4		None	None	None	65	5	FGCZCont0164_Q5RFH4	3.19265	2.17733	2.91781	2.00503	172100000	239730000	163090000	483360000	27096000	119730000	130350000	137870000	312790000	238750000	823930000	172150000	18754000	411260000	243530000	264650000	3.4989	4.21079	2.66405	2.39688	2.70212	2.11509	2.60218	1.28995	2.81471	3.64263	3.05233	2.16157	0.908626	2.26792	2.71762	2.12596
FGCZCont0167_FGCZCont0167		None	None	None	66	2	FGCZCont0167_FGCZCont0167	-1.39818	-0.594645	-0.918498	-0.837723	14703000	7518500	18556000	4424000	5363000	20904000	9975100	26503000	61138000	16252000	5268900	48889000	5512300	40216000	19506000	42584000	-0.0248693	-0.693997	-0.370271	-4.50359	0.402205	-0.440754	-1.15019	-1.18984	0.458573	-0.220656	-4.21003	0.298117	-0.773829	-1.05194	-0.955545	-0.569577
FGCZCont0179_P00761		None	None	None	67	5	FGCZCont0179_P00761	9.1763	9.51516	9.04797	8.80523	16340000000	12556000000	17552000000	17456000000	6642000000	16152000000	15198000000	19031000000	26265000000	15966000000	27821000000	19805000000	15057000000	20053000000	18728000000	17006000000	10.0211	9.81868	9.19561	7.66984	10.5137	9.2974	9.54984	8.69976	9.20946	9.68484	8.11137	9.18621	10.0987	7.81811	9.036	8.26812
FGCZCont0184_P02769		None	None	None	68	21	FGCZCont0184_P02769	-2.82313	-4.03268	-2.95076	-4.29441	2505500	1645700	4269900	8964500	NA	2128800	1858200	2553500	11690000	NA	6216900	NA	377330	5277500	2511400	2373800	-2.55961	-2.84623	-2.42134	-3.46533	NA	-3.78604	-3.60369	-4.70833	-1.92932	NA	-3.9722	NA	-4.45858	-3.95178	-3.93812	-4.82917
FGCZCont0191_P15636		None	None	None	69	10	FGCZCont0191_P15636	10.4708	10.53	10.1482	9.81345	43984000000	44817000000	53947000000	22754000000	19155000000	25725000000	39870000000	25941000000	41849000000	54308000000	47649000000	44396000000	45334000000	35146000000	34647000000	29686000000	11.4395	11.6213	10.7631	8.05951	12.0175	9.97897	10.9579	9.16556	9.88183	11.4448	8.88481	10.3812	11.6132	8.61936	9.9311	9.0901
FGCZCont0203_Q148H4		None	None	None	70	14	FGCZCont0203_Q148H4	-1.07533	-2.37444	-0.575852	3.28263	21636000	3608500	5690000	NA	1188300	5739800	4314900	7676900	149720000	4243800	109040000	10015000	NA	NA	NA	579610000	0.528481	-1.73395	-2.02051	NA	-1.73746	-2.33353	-2.37369	-3.05306	1.75129	-2.15109	0.145282	-2.0489	NA	NA	NA	3.28263
FGCZCont0240_P25690		None	None	None	71	12	FGCZCont0240_P25690	#DIV/0!	-3.68729	-2.84828	-2.81147	NA	NA	NA	NA	NA	2165700	1845500	NA	27932000	1618800	NA	2136200	530080	NA	2031700	54841000	NA	NA	NA	NA	NA	-3.76087	-3.6137	NA	-0.672099	-3.53667	NA	-4.33608	-3.99152	NA	-4.24653	-0.196349
FGCZCont0247_Q0ZQK7		None	None	None	72	11	FGCZCont0247_Q0ZQK7	4.40829	4.62455	4.46556	3.17912	640000000	416100000	400660000	919410000	104520000	623420000	594150000	1190000000	1299200000	622040000	1455500000	638810000	26624000	663360000	1080800000	667020000	5.38022	4.99197	3.91883	3.34215	4.61886	4.53135	4.81685	4.53115	4.87002	5.01932	3.87027	4.10264	1.39011	2.95059	4.88588	3.48988
FGCZCont0255_P12763		None	None	None	73	14	FGCZCont0255_P12763	4.3305	4.34958	4.2788	2.66772	552640000	421490000	413490000	822820000	164330000	448800000	588370000	519350000	1177400000	752490000	435840000	1137900000	61710000	473080000	380980000	295580000	5.16999	5.01021	3.96283	3.17897	5.26133	4.05008	4.80258	3.28434	4.72793	5.29303	2.13695	4.95728	2.54521	2.46788	3.36874	2.28904
FGCZCont0260_FGCZCont0260		None	None	None	74	11	FGCZCont0260_FGCZCont0260	8.81195	8.88356	7.75837	7.88629	12105000000	12191000000	11745000000	13073000000	8037800000	7907900000	10574000000	8445300000	7641400000	7604200000	11147000000	10111000000	11859000000	8434500000	11119000000	6800000000	9.59137	9.77688	8.63476	7.24477	10.7845	8.25154	9.0202	7.47801	7.42741	8.61844	6.79665	8.19097	9.77065	6.58146	8.27741	6.91566
H7BZ55	728763	CROCC2		ciliary rootlet coiled-coil, rootletin family member 2	75	5	H7BZ55	-1.54928	-0.365035	-1.43465	-1.89696	7062200	5134400	6975400	21912000	NA	46270000	8107400	NA	46382000	3207300	6655900	61147000	958680	9111300	33420000	30411000	-1.07525	-1.23433	-1.73617	-2.15136	NA	0.722802	-1.45287	NA	0.0598846	-2.55368	-3.87412	0.629309	-3.17734	-3.17204	-0.172128	-1.06632
O00116	8540	AGPS	ADAP-S|ADAS|ADHAPS|ADPS|ALDHPSY|RCDP3	alkylglycerone phosphate synthase	76	29	O00116	5.73471	4.56584	5.05357	6.00711	592470000	613760000	1557000000	6935000000	72823000	712240000	415270000	1780700000	627200000	360400000	9282600000	1789100000	490510000	7515800000	2289000000	4302300000	5.26968	5.54261	5.81382	6.31274	4.10581	4.7264	4.29388	5.13725	3.81891	4.23466	6.53355	5.62717	5.39367	6.41679	5.97773	6.24024
O00124	7993	UBXN8	D8S2298E|REP8|UBXD6	UBX domain protein 8	77	3	O00124	-2.03537	-2.06029	-1.52695	-1.54206	2624700	2278100	9296900	25511000	749150	7354900	5362300	17409000	19496000	NA	21733000	17572000	NA	22382000	20279000	18020000	-2.49304	-2.38556	-1.33509	-1.92779	-2.39248	-1.97044	-2.05641	-1.82182	-1.19108	NA	-2.17315	-1.21662	NA	-1.88871	-0.898999	-1.83846
O00139	3796	KIF2A	CDCBM3|HK2|KIF2	kinesin family member 2A	78	6	O00139	-4.54633	-3.44542	-4.13944	-2.96942	NA	729940	847720	3237600	197330	1299600	1144100	37334000	NA	NA	8867500	1543500	1017000	17780000	12662000	2143400	NA	-3.99794	-4.67846	-4.96259	-4.28661	-4.50873	-4.31177	-0.674576	NA	NA	-3.46173	-4.81715	-3.09619	-2.21739	-1.58427	-4.97981
O00142	7084	TK2	MTDPS2|MTTK|PEOB3|SCA31	thymidine kinase 2	79	4	O00142	-1.85643	-3.46602	-2.36067	-0.707031	490110	10112000	21873000	22474000	1228900	727490	999690	12607000	NA	1087800	57432000	9058200	18526000	61412000	33341000	7679400	-4.89676	-0.274152	-0.140678	-2.11413	-1.68976	-5.3584	-4.50876	-2.30714	NA	-4.10818	-0.776283	-2.19754	0.891818	-0.447445	-0.175571	-3.09693
O00148	10212	DDX39A	BAT1|BAT1L|DDX39|DDXL|URH49	DExD-box helicase 39A	80	19	O00148	3.00094	2.045	2.16338	3.67376	54121000	112100000	259590000	1184900000	11206000	107220000	84867000	376930000	71340000	63943000	1481800000	192580000	92547000	1521500000	368840000	1033100000	1.84181	3.13393	3.31293	3.7151	1.44851	1.95348	1.97564	2.80236	0.681317	1.74862	3.89601	2.32759	3.10208	4.13596	3.32162	4.13539
O00151	9124	PDLIM1	CLIM1|CLP-36|CLP36|HEL-S-112|hCLIM1	PDZ and LIM domain 1	81	18	O00151	5.34697	5.7114	5.62747	4.37187	1029000000	454390000	1316000000	2210300000	261130000	1187000000	1427800000	2058700000	3606700000	1305000000	2292300000	1707900000	107550000	1866200000	1261900000	1454500000	6.06043	5.11668	5.57906	4.63169	5.9189	5.47438	6.09691	5.3554	6.34375	6.08456	4.52316	5.55841	3.30852	4.42755	5.11129	4.64014
O00154	11332	ACOT7	ACH1|ACT|BACH|CTE-II|LACH|LACH1|hBACH	acyl-CoA thioesterase 7	82	6	O00154	0.121782	-0.510996	-0.410051	0.600814	8445200	19948000	38374000	92996000	1463500	12643000	27235000	69440000	NA	6758300	141390000	33380000	10110000	189170000	44859000	117540000	-0.819075	0.688356	0.644077	-0.0262285	-1.4417	-1.17712	0.316238	0.258597	NA	-1.48213	0.518741	-0.266769	0.0596082	1.15902	0.25618	0.928444
O00159	4641	MYO1C	MMI-beta|MMIb|NMI|myr2	myosin IC	83	30	O00159	2.81942	1.4589	1.53508	4.03587	24787000	116070000	160840000	2357600000	1066100	99081000	126370000	536200000	12805000	24639000	3848800000	188070000	128360000	1899600000	344620000	1753800000	0.723233	3.18324	2.64465	4.72654	-1.89154	1.83787	2.5569	3.33235	-1.79783	0.377576	5.26805	2.29251	3.55157	4.45288	3.2228	4.91623
O00161	8773	SNAP23	HsT17016|SNAP-23|SNAP23A|SNAP23B	synaptosome associated protein 23	84	10	O00161	2.35898	2.59971	2.92003	0.810463	205600000	102540000	71660000	208200000	26274000	172730000	171300000	234340000	384390000	369570000	290800000	254760000	4743100	81606000	323890000	134850000	3.75366	3.00765	1.51598	1.15863	2.65838	2.65178	3.00104	2.08764	3.11223	4.27078	1.5553	2.7418	-0.98034	-0.0414908	3.13253	1.13115
O00165	10456	HAX1	HCLSBP1|HS1BP1|SCN3	HCLS1 associated protein X-1	85	6	O00165	1.75401	2.22769	2.48524	1.37215	54413000	31081000	147650000	233100000	25393000	127120000	125380000	164180000	366260000	125750000	298310000	229250000	14102000	183490000	146340000	223960000	1.84952	1.31661	2.5252	1.32471	2.60995	2.2028	2.54542	1.55258	3.04249	2.72092	1.59195	2.58561	0.516889	1.11549	1.97658	1.87965
O00170	9049	AIP	ARA9|FKBP16|FKBP37|PITA1|SMTPHN|XAP-2|XAP2	aryl hydrocarbon receptor interacting protein	86	6	O00170	-0.871431	-0.0126978	-1.59227	-1.95765	8747100	NA	18649000	34542000	3780200	23963000	34188000	45903000	29603000	7734600	22723000	7988300	992100	51862000	9492500	16063000	-0.768763	NA	-0.363292	-1.48224	-0.0943722	-0.240758	0.648199	-0.36386	-0.588236	-1.28814	-2.10912	-2.38361	-3.13025	-0.68879	-2.00346	-2.00808
O00186	6814	STXBP3	MUNC18-3|MUNC18C|PSP|UNC-18C	syntaxin binding protein 3	87	18	O00186	3.24055	2.16351	2.22818	3.45068	103540000	116060000	233590000	1292100000	12965000	117540000	116360000	303000000	98184000	82105000	753460000	254200000	112860000	1223600000	274040000	776340000	2.77106	3.18312	3.1656	3.84243	1.65552	2.08805	2.43642	2.47404	1.14231	2.10805	2.92381	2.73854	3.37474	3.82481	2.88936	3.71381
O00193	10944	C11orf58	IMAGE145052|SMAP	chromosome 11 open reading frame 58	88	2	O00193	-2.7736	-2.01391	-2.32759	-2.97618	4299500	2705100	2688800	5825000	1080200	9434600	8284300	7170700	10179000	4670300	NA	5867900	1208000	6754500	7862900	7317800	-1.7861	-2.14218	-3.06701	-4.09913	-1.87288	-1.60578	-1.42136	-3.15564	-2.12909	-2.01341	NA	-2.84026	-2.8597	-3.59943	-2.27751	-3.16809
O00203	8546	AP3B1	ADTB3|ADTB3A|HPS|HPS2|PE	adaptor related protein complex 3 subunit beta 1	89	15	O00203	-0.283298	0.316222	-1.34981	1.10545	3233300	14164000	15904000	252710000	650840	47722000	38033000	267250000	4961700	2377700	136550000	48370000	29156000	138440000	61626000	170290000	-2.19433	0.203245	-0.585573	1.44346	-2.59221	0.768051	0.803804	2.28525	-3.16626	-2.98396	0.468673	0.282318	1.51494	0.713213	0.718228	1.47543
O00214	3964	LGALS8	Gal-8|PCTA-1|PCTA1|Po66-CBP	galectin 8	90	9	O00214	1.76391	0.93902	0.81819	2.40817	27089000	45198000	88332000	536450000	3300600	54486000	50197000	203030000	14883000	24223000	760190000	114960000	51597000	481390000	142060000	449420000	0.850443	1.8471	1.80799	2.55009	-0.287003	0.962161	1.20895	1.87197	-1.58077	0.353096	2.93659	1.56384	2.29927	2.49274	1.93339	2.90728
O00217	4728	NDUFS8	CI-23k|CI23KD|MC1DN2|TYKY	NADH:ubiquinone oxidoreductase core subunit S8	91	4	O00217	0.278706	0.394243	1.05353	-0.672258	16703000	8963600	55035000	112560000	10436000	28468000	39638000	38047000	139100000	44009000	94378000	104300000	4520000	61706000	33731000	30891000	0.157816	-0.444935	1.14748	0.254467	1.34743	0.0115165	0.864151	-0.646128	1.6451	1.21151	-0.0622949	1.41979	-1.04654	-0.440625	-0.15865	-1.04322
O00220	8797	TNFRSF10A	APO2|CD261|DR4|TRAILR-1|TRAILR1	TNF receptor superfamily member 10a	92	3	O00220	-2.15278	-3.57251	-3.7632	-4.52621	4117500	2165300	NA	NA	369730	1618700	2561200	NA	2386300	1804800	6918000	3439300	NA	3048100	1935900	NA	-1.84805	-2.4575	NA	NA	-3.39511	-4.18719	-3.13522	NA	-4.22281	-3.3803	-3.8186	-3.63109	NA	-4.73561	-4.31681	NA
O00231	5717	PSMD11	Rpn6|S9|p44.5	proteasome 26S subunit, non-ATPase 11	93	22	O00231	3.01803	3.91197	3.62435	2.93658	103890000	39892000	283980000	1634200000	51823000	531720000	222250000	1051800000	917300000	170290000	619140000	745540000	54098000	908320000	218070000	638620000	2.7759	1.67019	3.43829	4.18774	3.62279	4.29835	3.3812	4.34551	4.36763	3.15683	2.64157	4.33135	2.36431	3.39936	2.55695	3.42568
O00232	5718	PSMD12	Rpn5|STISS|p55	proteasome 26S subunit, non-ATPase 12	94	17	O00232	0.763605	1.91743	1.1181	1.22436	16888000	9796500	27772000	732100000	10242000	96542000	55219000	491320000	174340000	18070000	157750000	143630000	25753000	327720000	28885000	241950000	0.173594	-0.319058	0.192663	3.00722	1.32079	1.79986	1.34817	3.20091	1.97103	-0.0682103	0.676126	1.89345	1.34441	1.94368	-0.384313	1.99365
O00233	5715	PSMD9	Rpn4|p27	proteasome 26S subunit, non-ATPase 9	95	8	O00233	-0.518222	0.990719	0.722146	-1.49382	27178000	3783700	15331000	61908000	7297700	48308000	59312000	105310000	161190000	38399000	67919000	57976000	494100	44709000	28389000	42372000	0.855142	-1.66679	-0.636799	-0.624443	0.83956	0.785923	1.45256	0.884831	1.85784	1.01547	-0.535203	0.550479	-4.0881	-0.90071	-0.409514	-0.576941
O00255	4221	MEN1	MEAI|SCG2	menin 1	96	9	O00255	-0.36128	-2.05462	-3.00404	0.0272151	NA	4191700	25111000	123080000	503190	4159400	7079000	34235000	1466500	576270	109780000	8897300	6840900	124600000	22322000	106470000	NA	-1.52171	0.0520504	0.385823	-2.95753	-2.80515	-1.65091	-0.804886	-4.92553	-5.02158	0.155004	-2.22407	-0.477114	0.562813	-0.759338	0.7825
O00258	7485	GET1	CHD5|WRB	guided entry of tail-anchored proteins factor 1	97	3	O00258	-2.0789	-3.11852	-3.19465	-2.35092	NA	1956600	4762500	37366000	147480	2397100	4535200	16963000	2883300	1503400	25412000	4486800	1227600	28961000	4196500	17828000	NA	-2.60109	-2.26892	-1.3667	-4.70004	-3.61221	-2.30099	-1.86085	-3.94974	-3.64299	-1.94835	-3.23752	-2.83758	-1.52075	-3.19111	-1.85426
O00264	10857	PGRMC1	Dap1|HPR6.6|IZA|MPR	progesterone receptor membrane component 1	98	11	O00264	5.10648	5.6143	5.15943	4.10834	1263700000	524880000	648450000	1602800000	154030000	1868600000	1310400000	1828700000	1938900000	1438500000	1322700000	1370400000	89013000	788860000	1690500000	1464300000	6.35473	5.32099	4.59098	4.15922	5.16942	6.13887	5.97164	5.17725	5.4479	6.22459	3.73274	5.2325	3.04858	3.19801	5.53674	4.65004
O00267	6829	SUPT5H	SPT5|SPT5H|Tat-CT1	SPT5 homolog, DSIF elongation factor subunit	99	39	O00267	3.96538	3.39914	3.16019	4.73575	100150000	305410000	428270000	2123000000	12159000	352870000	249660000	1407200000	183610000	121320000	1885200000	481290000	301750000	2422500000	736960000	1970500000	2.72338	4.55383	4.01186	4.57245	1.56439	3.69792	3.55099	4.78326	2.04581	2.66936	4.24211	3.6835	4.72608	4.80009	4.32873	5.08812
O00268	6874	TAF4	TAF2C|TAF2C1|TAF4A|TAFII130|TAFII135	TATA-box binding protein associated factor 4	100	2	O00268	-3.78509	-4.54974	-3.7594	-4.10966	1640600	794340	NA	5043300	NA	1642000	NA	2198800	4298600	1852000	5101700	2566000	NA	NA	2232100	NA	-3.16613	-3.87816	NA	-4.31098	NA	-4.16626	NA	-4.93322	-3.37332	-3.34319	-4.25638	-4.06471	NA	NA	-4.10966	NA
O00273	1676	DFFA	DFF-45|DFF1|ICAD	DNA fragmentation factor subunit alpha	101	6	O00273	-1.64332	-0.310526	-1.37994	-2.78614	8131100	NA	9761100	14196000	2844700	33635000	22180000	29745000	55452000	12040000	5766400	18946000	NA	5234500	11549000	10209000	-0.873366	NA	-1.26707	-2.78952	-0.498054	0.255761	0.0164837	-1.0163	0.317678	-0.651928	-4.08033	-1.10517	NA	-3.96346	-1.71814	-2.67682
O00291	3092	HIP1	HIP-I|ILWEQ|SHON|SHONbeta|SHONgamma	huntingtin interacting protein 1	102	16	O00291	0.519164	0.41447	1.04479	1.2301	22105000	9037800	33051000	265330000	1981200	71643000	28735000	107230000	62230000	23689000	349970000	114080000	14765000	225520000	123330000	141550000	0.5592	-0.433256	0.435608	1.5151	-1.01168	1.36305	0.394512	0.912001	0.484125	0.321048	1.82153	1.55247	0.580019	1.41	1.72768	1.20269
O00299	1192	CLIC1	CL1C1|G6|NCC27	chloride intracellular channel 1	103	10	O00299	1.22256	1.82466	2.08085	-0.448456	63652000	49084000	34101000	122000000	11911000	99812000	81621000	220510000	297750000	122580000	239680000	119260000	2399600	34813000	74830000	81053000	2.07416	1.96395	0.479269	0.372865	1.53513	1.84864	1.9187	1.99616	2.74359	2.68421	1.2774	1.6182	-1.91662	-1.25795	1.00069	0.380057
O00303	8665	EIF3F	EIF3S5|MRT67|eIF3-p47	eukaryotic translation initiation factor 3 subunit F	104	9	O00303	0.278105	1.98349	1.6047	-0.336322	23331000	8923900	30150000	144310000	7369300	179420000	76051000	320310000	241110000	55107000	129600000	159800000	4418100	31371000	69758000	73744000	0.63652	-0.451224	0.307358	0.619766	0.853422	2.70743	1.81551	2.55759	2.43904	1.53482	0.393584	2.05137	-1.07787	-1.40661	0.898572	0.240622
O00308	11060	WWP2	AIP2|WWp2-like	WW domain containing E3 ubiquitin protein ligase 2	105	3	O00308	-2.93429	-2.92649	-4.3883	-2.2832	1754900	1200600	4162300	13012000	1006100	3751000	1537200	8527200	762550	857440	NA	5848400	2727700	11356000	6528700	16298000	-3.06966	-3.29298	-2.45697	-2.91755	-1.97378	-2.9565	-3.88057	-2.8951	-5.86944	-4.45029	NA	-2.84519	-1.74052	-2.85757	-2.54806	-1.98665
O00330	8050	PDHX	DLDBP|E3BP|OPDX|PDHXD|PDX1|proX	pyruvate dehydrogenase complex component X	106	13	O00330	2.32357	1.83851	2.05623	0.946307	121270000	96571000	88306000	274780000	22547000	131830000	165590000	48062000	230510000	122640000	373130000	93137000	7270100	465690000	102020000	75824000	2.99747	2.92269	1.80758	1.56655	2.44118	2.25607	2.95154	-0.294745	2.37414	2.68491	1.91365	1.25222	-0.393501	2.4454	1.45167	0.281661
O00400	9197	SLC33A1	ACATN|AT-1|AT1|CCHLND|SPG42	solute carrier family 33 member 1	107	6	O00400	-0.702401	-2.9018	-2.28936	-0.679509	6978000	4426600	22215000	85273000	618660	4474000	957630	19219000	3552300	4084300	56755000	7337600	4108600	54175000	23397000	53860000	-1.09243	-1.44447	-0.119019	-0.153689	-2.66421	-2.69838	-4.57152	-1.67308	-3.64856	-2.20616	-0.793329	-2.50938	-1.17767	-0.626485	-0.690902	-0.222981
O00410	3843	IPO5	IMB3|KPNB3|Pse1|RANBP5|imp5	importin 5	108	24	O00410	1.38998	2.0124	1.96917	1.06873	40705000	25920000	56644000	339870000	8230200	198200000	85388000	252780000	289180000	54872000	285120000	167340000	9935600	134320000	192980000	140340000	1.43375	1.05937	1.18771	1.8791	1.01029	2.85321	1.98457	2.20154	2.70143	1.52867	1.52695	2.11962	0.0356982	0.670073	2.37911	1.19003
O00411	5442	POLRMT	APOLMT|MTRNAP|MTRPOL|h-mtRPOL	RNA polymerase mitochondrial	109	16	O00411	0.601191	-0.294475	-1.24301	1.12899	3695600	24463000	89258000	282580000	NA	53289000	9588500	39098000	2035500	3566000	109170000	129010000	18358000	92177000	124330000	207190000	-2.0029	0.977407	1.82255	1.6077	NA	0.92963	-1.2079	-0.605152	-4.45231	-2.40126	0.146995	1.73453	0.879301	0.132441	1.73943	1.76481
O00422	10284	SAP18	2HOR0202|SAP18P	Sin3A associated protein 18	110	9	O00422	1.16314	1.37392	1.39693	0.526754	41287000	24671000	53525000	200120000	7567700	68483000	93930000	128470000	262220000	24760000	168360000	141680000	5298700	126290000	80071000	146550000	1.45409	0.989402	1.10864	1.10044	0.891141	1.29699	2.12378	1.18376	2.56018	0.384619	0.769694	1.87321	-0.828133	0.58205	1.09919	1.25391
O00425	10643	IGF2BP3	CT98|IMP-3|IMP3|KOC|KOC1|VICKZ3	insulin like growth factor 2 mRNA binding protein 3	111	15	O00425	1.20772	1.57283	1.04994	1.66044	34099000	17168000	51596000	399750000	7650600	81826000	63324000	266130000	115100000	18806000	189310000	144320000	26226000	248010000	114450000	261390000	1.1801	0.475737	1.0574	2.11767	0.90661	1.55767	1.54812	2.27893	1.37174	-0.0108147	0.938279	1.90054	1.36941	1.54574	1.61895	2.10767
O00429	10059	DNM1L	DLP1|DRP1|DVLP|DYMPLE|EMPF|EMPF1|HDYNIV|OPA5	dynamin 1 like	112	13	O00429	-1.66758	-0.235995	-0.664703	-1.63344	4887000	2007400	3860800	98548000	NA	29456000	13204000	57364000	30158000	NA	60261000	24485000	859980	73263000	11274000	26698000	-1.60263	-2.56477	-2.56195	0.0590215	NA	0.0614779	-0.740772	-0.0286914	-0.561426	NA	-0.707166	-0.725517	-3.32663	-0.195488	-1.75321	-1.25845
O00442	8634	RTCA	RPC|RTC1|RTCD1	RNA 3'-terminal phosphate cyclase	113	4	O00442	-2.62425	-1.19111	-2.9483	-1.25174	1092400	1198300	2610900	74890000	582200	11819000	11679000	65982000	3293800	867530	16861000	19479000	3549700	28353000	22555000	25381000	-3.74867	-3.2957	-3.10805	-0.344569	-2.75045	-1.27581	-0.919953	0.181783	-3.75762	-4.43347	-2.53801	-1.0641	-1.37859	-1.55104	-0.744229	-1.33309
O00461	27333	GOLIM4	GIMPC|GOLPH4|GPP130|P138	golgi integral membrane protein 4	114	9	O00461	0.94892	0.856613	0.891377	0.664237	25195000	24828000	68024000	143100000	8168600	41085000	59851000	76913000	98342000	39050000	104810000	95728000	30403000	64079000	60735000	105870000	0.746619	0.998389	1.44329	0.607388	0.999628	0.548755	1.46577	0.412299	1.14463	1.03964	0.0884086	1.29284	1.57249	-0.386742	0.697038	0.774161
O00462	4126	MANBA	MANB1	mannosidase beta	115	9	O00462	-1.09608	-3.26252	-2.36997	-0.946919	NA	7512100	7669100	48304000	NA	NA	4212700	3785300	NA	NA	43121000	3628800	6319400	45660000	14213000	33700000	NA	-0.695203	-1.60381	-0.989239	NA	NA	-2.40869	-4.11636	NA	NA	-1.18824	-3.5517	-0.586072	-0.870655	-1.41615	-0.914804
O00468	375790	AGRN	AGRIN|CMS8|CMSPPD	agrin	116	4	O00468	-1.71103	-2.17407	-2.01327	-1.80746	6334000	1848500	11255000	26658000	1241900	7539700	4154900	9980200	15254000	6133200	9845000	13796000	2034800	23922000	9927800	25012000	-1.23113	-2.6816	-1.06827	-1.86313	-1.67482	-1.9341	-2.42886	-2.65849	-1.54523	-1.62166	-3.31142	-1.57475	-2.14321	-1.7937	-1.93823	-1.3547
O00469	5352	PLOD2	BRKS2|LH2|TLH	procollagen-lysine,2-oxoglutarate 5-dioxygenase 2	117	22	O00469	4.17189	3.55855	3.83623	4.40588	270620000	213730000	446740000	1915600000	44363000	373240000	210130000	709110000	439890000	264410000	1850100000	609670000	221590000	2048200000	748310000	1244700000	4.14727	4.04816	4.0708	4.42132	3.40211	3.7801	3.29933	3.75266	3.30689	3.78939	4.21509	4.03353	4.3018	4.56043	4.35097	4.41031
O00478	10384	BTN3A3	BTF3|BTN3.3	butyrophilin subfamily 3 member A3	118	4	O00478	-1.16287	-2.26846	-1.9153	-1.50729	6726400	8154500	14280000	21321000	361100	7456100	6641900	15978000	5271200	7412800	48047000	9041400	4776000	20504000	19700000	15059000	-1.14503	-0.578957	-0.735942	-2.19156	-3.42864	-1.95043	-1.74396	-1.95081	-3.07892	-1.34923	-1.03276	-2.20029	-0.970842	-2.01385	-0.941146	-2.10331
O00483	4697	NDUFA4	CI-9k|CI-MLRQ|COXFA4|MLRQ	NDUFA4 mitochondrial complex associated	119	3	O00483	1.46162	1.2197	1.43559	1.0507	52633000	34714000	67505000	205410000	7593700	94434000	54319000	105750000	122040000	68843000	223270000	93369000	13820000	211170000	99889000	121440000	1.80187	1.47322	1.43259	1.13879	0.896011	1.76753	1.32417	0.891101	1.45625	1.85477	1.17545	1.2559	0.489133	1.31612	1.42096	0.976605
O00487	10213	PSMD14	PAD1|POH1|RPN11	proteasome 26S subunit, non-ATPase 14	120	9	O00487	1.54546	1.8664	1.26946	1.24709	43940000	16764000	64203000	650710000	6920500	152090000	64194000	344700000	141990000	17473000	180660000	239200000	14789000	199310000	129490000	158970000	1.5433	0.442	1.36258	2.83396	0.764208	2.46542	1.56804	2.66794	1.67478	-0.11651	0.871051	2.6485	0.58225	1.23358	1.79859	1.37394
O00499	274	BIN1	AMPH2|AMPHL|CNM2|SH3P9	bridging integrator 1	121	9	O00499	-1.24099	0.28162	0.205797	-2.72765	9175100	1426000	9407700	101620000	5179100	19554000	41254000	75773000	106350000	13741000	NA	35436000	NA	NA	6586500	8657400	-0.700335	-3.04923	-1.31856	0.10415	0.352664	-0.538519	0.922492	0.389843	1.25762	-0.461942	NA	-0.178288	NA	NA	-2.53524	-2.92006
O00505	3839	KPNA3	IPOA4|SRP1|SRP1gamma|SRP4|hSRP1	karyopherin subunit alpha 3	122	10	O00505	1.98533	2.48094	2.50379	0.93398	83385000	49739000	103050000	258100000	28526000	209720000	88272000	249120000	361480000	125920000	281070000	258330000	10333000	96265000	170940000	146090000	2.46096	1.98273	2.02314	1.47449	2.77514	2.93594	2.03307	2.17961	3.02353	2.72286	1.50638	2.7624	0.0895873	0.194404	2.20266	1.24927
O00541	23481	PES1	NOP7|PES	pescadillo ribosomal biogenesis factor 1	123	16	O00541	1.69527	1.71477	0.869074	2.64864	19524000	51268000	95230000	504960000	3393100	132290000	81623000	409490000	23947000	27110000	376220000	147230000	73949000	496920000	170200000	500570000	0.381353	2.02562	1.91296	2.46115	-0.247759	2.26117	1.91874	2.92695	-0.894275	0.514977	1.9255	1.9301	2.79382	2.53808	2.19635	3.06632
O00559	9166	EBAG9	EB9|PDAF	estrogen receptor binding site associated antigen 9	124	2	O00559	-0.59301	-1.3613	-0.884709	-2.30534	12645000	7522300	13208000	NA	2905800	9912700	10346000	12277000	37947000	18086000	23770000	17798000	NA	NA	10835000	9393400	-0.240862	-0.693281	-0.844885	NA	-0.467881	-1.53339	-1.09689	-2.34703	-0.229828	-0.0669379	-2.04437	-1.1977	NA	NA	-1.811	-2.79967
O00560	6386	SDCBP	MDA-9|MDA9|ST1|SYCL|TACIP18	syndecan binding protein	125	4	O00560	-2.02429	-1.61203	-1.25446	-1.50533	5678500	3620600	2667200	25961000	NA	11181000	7361600	16690000	18646000	6823900	53938000	15237000	1291500	26374000	21767000	36350000	-1.38761	-1.72921	-3.07827	-1.90208	NA	-1.35707	-1.59376	-1.88525	-1.25542	-1.46824	-0.866507	-1.42769	-2.76786	-1.65436	-0.795971	-0.803118
O00566	10199	MPHOSPH10	CT90|MPP10|MPP10P|PPP1R106	M-phase phosphoprotein 10	126	9	O00566	0.565205	0.938852	0.974962	0.514966	26012000	17057000	60816000	77988000	6819800	52516000	51658000	103100000	96351000	42086000	130580000	91939000	13109000	112320000	59674000	91396000	0.792331	0.466547	1.28692	-0.284977	0.743396	0.908232	1.25084	0.852938	1.11511	1.14728	0.404412	1.23305	0.416558	0.414657	0.671395	0.557256
O00567	10528	NOP56	NOL5A|SCA36	NOP56 ribonucleoprotein	127	18	O00567	2.42187	1.50394	2.30655	3.06522	36594000	77323000	188840000	694520000	4455300	127020000	77082000	198760000	72982000	76412000	1292400000	266390000	50503000	1025600000	411880000	458280000	1.28125	2.60778	2.8687	2.92975	0.138929	2.20164	1.83517	1.84001	0.714162	2.00474	3.69943	2.80788	2.26982	3.57276	3.48221	2.93609
O00571	1654	DDX3X	CAP-Rf|DBX|DDX14|DDX3|HLP2|MRX102	DEAD-box helicase 3 X-linked	128	29	O00571	2.22104	2.23933	2.27826	2.83936	62381000	35058000	127960000	741670000	5710400	178720000	106180000	584310000	195440000	74359000	491110000	248160000	74881000	612800000	176170000	654770000	2.04527	1.48719	2.32539	3.02632	0.49132	2.70171	2.30275	3.46156	2.13593	1.96558	2.30857	2.70294	2.81103	2.83739	2.24651	3.46253
O00592	5420	PODXL	Gp200|PC|PCLP|PCLP-1	podocalyxin like	129	10	O00592	2.28669	3.3362	2.68155	1.99326	172070000	71438000	94595000	221380000	17974000	454560000	231780000	691210000	452400000	136820000	233560000	370540000	20728000	142390000	441920000	362180000	3.49865	2.49563	1.90362	1.24887	2.11934	4.06875	3.4425	3.71421	3.34736	2.84221	1.24022	3.29639	1.04614	0.753385	3.58464	2.58886
O00622	3491	CCN1	CYR61|GIG1|IGFBP10	cellular communication network factor 1	130	10	O00622	0.394039	1.94124	0.199233	1.81425	22771000	17412000	29905000	107200000	11250000	116520000	86513000	257940000	39434000	11610000	358670000	35363000	13841000	376410000	160910000	343240000	0.60172	0.495729	0.295967	0.182738	1.45407	2.07529	2.00368	2.23193	-0.174348	-0.704213	1.85683	-0.18134	0.49122	2.14148	2.11468	2.50961
O00629	3840	KPNA4	IPOA3|QIP1|SRP3	karyopherin subunit alpha 4	131	12	O00629	2.60831	2.99512	3.37947	1.99455	114080000	79459000	160340000	433440000	46535000	314840000	103060000	356930000	565880000	211170000	762700000	408290000	33582000	279380000	326330000	162880000	2.90993	2.64638	2.6403	2.23662	3.46998	3.53092	2.25921	2.72037	3.67041	3.46615	2.94133	3.44	1.70914	1.71581	3.14345	1.40979
O00743	5537	PPP6C	PP6|PP6C	protein phosphatase 6 catalytic subunit	132	5	O00743	-1.09854	-0.884605	-1.67691	-2.01738	NA	NA	NA	44843000	NA	7152700	8644700	94166000	NA	NA	26010000	15122000	4024100	34738000	1320900	38216000	NA	NA	NA	-1.09854	NA	-2.01127	-1.35919	0.716637	NA	NA	-1.91491	-1.4389	-1.20622	-1.26103	-4.87299	-0.729257
O00754	4125	MAN2B1	LAMAN|MANB	mannosidase alpha class 2B member 1	133	15	O00754	1.13287	1.14103	1.40289	-0.215477	42250000	28759000	49960000	165970000	15016000	70609000	49786000	65092000	120560000	51076000	268650000	96575000	2285100	110460000	73668000	52996000	1.48712	1.20661	1.01241	0.825357	1.86404	1.34176	1.19695	0.161361	1.43863	1.42561	1.44142	1.30588	-1.9838	0.390813	0.977923	-0.246841
O00767	6319	SCD	FADS5|MSTP008|SCD1|SCDOS|hSCD1	stearoyl-CoA desaturase	134	5	O00767	2.52718	1.80008	1.74661	3.17607	76819000	46121000	211850000	662470000	6220400	123060000	90687000	280830000	43067000	70027000	727660000	186560000	69138000	669800000	340610000	841500000	2.34348	1.87574	3.02922	2.86029	0.612779	2.15526	2.07248	2.35978	-0.047147	1.87929	2.87373	2.28057	2.70138	2.96439	3.20577	3.83272
O14497	8289	ARID1A	B120|BAF250|BAF250a|BM029|C1orf4|CSS2|ELD|MRD14|OSA1|P270|SMARCF1|hELD|hOSA1	AT-rich interaction domain 1A	135	23	O14497	0.772922	0.652237	1.08412	0.613076	23557000	15466000	46795000	213050000	2889900	71712000	39837000	102810000	109030000	42463000	160120000	89019000	5095900	236500000	78018000	107360000	0.650329	0.32783	0.921047	1.19248	-0.475672	1.36446	0.871463	0.848702	1.29354	1.1601	0.697561	1.18527	-0.881757	1.47788	1.0614	0.794782
O14524	23306	NEMP1	TMEM194|TMEM194A	nuclear envelope integral membrane protein 1	136	2	O14524	-3.05328	-3.65158	-3.20422	-2.21892	NA	1900400	2178900	11057000	NA	NA	NA	5156200	NA	867450	24948000	NA	2980100	22615000	NA	7338600	NA	-2.64237	-3.36056	-3.1569	NA	NA	NA	-3.65158	NA	-4.4336	-1.97484	NA	-1.61892	-1.87392	NA	-3.1639
O14530	10190	TXNDC9	APACD|PHLP3	thioredoxin domain containing 9	137	6	O14530	-1.99009	0.696311	-0.235913	-2.05383	8334100	1075200	6471200	27226000	3924700	53473000	55463000	83567000	129800000	13653000	20209000	47645000	776980	25986000	9923300	29031000	-0.838044	-3.44926	-1.84091	-1.83214	-0.0411105	0.934678	1.3546	0.537072	1.54522	-0.471178	-2.27766	0.259962	-3.46609	-1.67552	-1.93889	-1.13484
O14545	10906	TRAFD1	FLN29	TRAF-type zinc finger domain containing 1	138	3	O14545	-2.3202	-1.99524	-1.6978	-2.95295	3205600	2315600	6389600	13595000	564480	5913300	10329000	17694000	18736000	8407700	19270000	10154000	463450	14935000	6398700	10813000	-2.20665	-2.36243	-1.85862	-2.85311	-2.79434	-2.28992	-1.09929	-1.7974	-1.24847	-1.16817	-2.34605	-2.02849	-4.1761	-2.46638	-2.57732	-2.59202
O14561	4706	NDUFAB1	ACP|ACP1|FASN2A|SDAP	NADH:ubiquinone oxidoreductase subunit AB1	139	2	O14561	-2.15444	-1.12559	-2.07308	-1.18379	3643900	2579800	4894100	NA	2125900	13126000	11489000	21213000	12720000	7625900	NA	4912600	NA	NA	16674000	NA	-2.02308	-2.20937	-2.23087	NA	-0.911594	-1.12221	-0.9439	-1.52464	-1.80744	-1.30849	NA	-3.1033	NA	NA	-1.18379	NA
O14562	56061	UBFD1	UBPH	ubiquitin family domain containing 1	140	3	O14562	-4.91615	-1.85475	-2.7141	-4.43065	483520	NA	NA	NA	975560	8289900	5774200	19414000	12310000	1474800	NA	6823300	NA	NA	1790200	NA	-4.91615	NA	NA	NA	-2.01755	-1.7952	-1.94836	-1.6579	-1.85473	-3.67061	NA	-2.61696	NA	NA	-4.43065	NA
O14578	11113	CIT	CITK|CRIK|MCPH17|STK21	citron rho-interacting serine/threonine kinase	141	3	O14578	-0.359248	0.159722	2.6579	-3.63917	134000000	1021800	266580000	4727500	393850	335690000	NA	NA	NA	149220000	505070000	NA	1162400	2572800	NA	8050700	3.14046	-3.52143	3.35002	-4.40604	-3.30538	3.62483	NA	NA	NA	2.96694	2.34886	NA	-2.91257	-4.97768	NA	-3.02726
O14579	11316	COPE	epsilon-COP	coatomer protein complex subunit epsilon	142	10	O14579	0.209187	1.80252	1.39514	0.0377778	19436000	4613900	37568000	219030000	10700000	96629000	78745000	245840000	197220000	55366000	111190000	127460000	4248800	121180000	33843000	116350000	0.374882	-1.38576	0.614442	1.23318	1.3829	1.80118	1.86633	2.15968	2.14902	1.54156	0.173349	1.71664	-1.13156	0.523072	-0.153827	0.91343
O14617	8943	AP3D1	ADTD|HPS10|hBLVR	adaptor related protein complex 3 subunit delta 1	143	9	O14617	-2.68864	-2.15299	-3.31345	-1.87236	NA	NA	1715200	30140000	NA	3236800	1896800	70769000	NA	NA	7582900	5484800	6331000	20664000	2950800	27784000	NA	NA	-3.69462	-1.68265	NA	-3.17241	-3.57367	0.287105	NA	NA	-3.68669	-2.94021	-0.583552	-2.00275	-3.70352	-1.19962
O14618	9973	CCS		copper chaperone for superoxide dismutase	144	2	O14618	-3.15333	-3.35452	-3.49879	-4.22207	1514100	1450000	NA	NA	NA	NA	2204000	NA	8171600	NA	5624800	2802600	NA	3469000	2590100	NA	-3.28107	-3.02559	NA	NA	NA	NA	-3.35452	NA	-2.44615	NA	-4.11607	-3.93415	NA	-4.55091	-3.89322	NA
O14639	3983	ABLIM1	ABLIM|LIMAB1|LIMATIN|abLIM-1	actin binding LIM protein 1	145	16	O14639	0.68955	0.984822	0.583294	1.3586	15728000	30991000	43339000	138570000	4588100	48906000	52250000	179560000	52996000	25367000	165080000	74416000	29949000	129700000	112110000	194770000	0.0716624	1.3125	0.813938	0.560096	0.180631	0.80394	1.26748	1.68724	0.252292	0.419439	0.741413	0.920031	1.55182	0.620095	1.58889	1.6736
O14641	1856	DVL2		dishevelled segment polarity protein 2	146	7	O14641	-1.27641	-0.457332	-0.788353	-0.795403	4281700	5025700	13627000	40517000	1714100	18905000	23008000	54923000	31936000	12150000	39023000	24843000	3480100	44610000	25376000	51149000	-1.79204	-1.26464	-0.801286	-1.24768	-1.21729	-0.587948	0.0699939	-0.0940821	-0.478745	-0.638853	-1.33179	-0.704029	-1.4058	-0.903875	-0.572762	-0.299181
O14646	1105	CHD1	CHD-1|PILBOS	chromodomain helicase DNA binding protein 1	147	26	O14646	0.580031	0.75585	-0.507917	1.72863	5192400	38399000	48633000	220790000	919710	77873000	48445000	304690000	11874000	6829500	161450000	61288000	44028000	205720000	102940000	258230000	-1.5158	1.61615	0.974831	1.24495	-2.10125	1.48516	1.15709	2.48241	-1.90678	-1.46706	0.709452	0.632718	2.08129	1.27878	1.46473	2.08973
O14647	1106	CHD2	EEOC	chromodomain helicase DNA binding protein 2	148	5	O14647	-3.72405	-3.45262	-4.16615	-2.89098	NA	1037100	1539500	7012900	NA	1727200	NA	9005300	NA	NA	5432200	NA	NA	10587000	4740400	10040000	NA	-3.50037	-3.8455	-3.82628	NA	-4.09218	NA	-2.81306	NA	NA	-4.16615	NA	NA	-2.9577	-3.01379	-2.70145
O14653	9570	GOSR2	Bos1|EPM6|GS27	golgi SNAP receptor complex member 2	149	5	O14653	-1.71651	-0.756556	-0.326355	-3.07837	4224300	2879600	12392000	23204000	4148300	25880000	7238300	24349000	98338000	23820000	29682000	19614000	1019700	7894900	7174200	6113500	-1.81137	-2.05362	-0.933913	-2.06714	0.0375598	-0.128057	-1.61842	-1.3173	1.14457	0.328976	-1.72509	-1.05388	-3.09255	-3.37666	-2.41088	-3.43339
O14656	1861	TOR1A	DQ2|DYT1	torsin family 1 member A	150	9	O14656	0.932361	-0.609191	0.819858	0.33293	23989000	30615000	31736000	241860000	3188100	29675000	13175000	22608000	41156000	32265000	548120000	44546000	5155500	254210000	73861000	48910000	0.676359	1.29521	0.378928	1.37895	-0.336241	0.0723253	-0.743982	-1.42886	-0.112657	0.765246	2.46644	0.160402	-0.865779	1.58099	0.98173	-0.365223
O14657	27348	TOR1B	DQ1	torsin family 1 member B	151	7	O14657	-0.535542	-2.71565	-1.27997	-1.77865	13782000	16990000	10995000	36911000	426920	8817400	3724300	6184000	5397200	16616000	112480000	9832100	466680	34583000	42296000	17865000	-0.117529	0.460971	-1.10089	-1.38472	-3.19091	-1.70486	-2.5886	-3.37825	-3.04483	-0.188812	0.18993	-2.07618	-4.16655	-1.26742	0.17058	-1.8512
O14662	8675	STX16	SYN16	syntaxin 16	152	5	O14662	-1.41829	-0.983064	-0.323792	-2.99958	9290700	2742600	8551100	36128000	2578700	15118000	13324000	19491000	61684000	31711000	25990000	26816000	NA	3514100	8703600	12857000	-0.6824	-2.12267	-1.45183	-1.41624	-0.637441	-0.915304	-0.727563	-1.65195	0.471406	0.740346	-1.91602	-0.590899	NA	-4.53247	-2.12971	-2.33656
O14672	102	ADAM10	AD10|AD18|CD156c|CDw156|HsT18717|MADM|RAK|kuz	ADAM metallopeptidase domain 10	153	16	O14672	1.02826	0.216487	0.864369	1.6352	27793000	22566000	41832000	280770000	3348800	33870000	23482000	97350000	87775000	15845000	256800000	100000000	30390000	303790000	86682000	229990000	0.887194	0.863056	0.76453	1.59826	-0.266419	0.265957	0.0997663	0.766642	0.980554	-0.257118	1.37657	1.35747	1.5719	1.83541	1.21462	1.91885
O14734	10005	ACOT8	HNAACTE|NAP1|PTE-1|PTE-2|PTE1|PTE2|hACTE-III|hTE	acyl-CoA thioesterase 8	154	10	O14734	0.708686	-0.775236	-0.537286	1.12801	11885000	30352000	46321000	183700000	1084500	18613000	17846000	47198000	9338300	6859700	327010000	35903000	19449000	256830000	62279000	143630000	-0.32965	1.28299	0.906834	0.974573	-1.86724	-0.610743	-0.300936	-0.322023	-2.25352	-1.46072	1.72399	-0.158906	0.958626	1.59563	0.733564	1.22421
O14737	9141	PDCD5	TFAR19	programmed cell death 5	155	3	O14737	-2.95604	-1.41367	-1.68718	#DIV/0!	2098300	4129300	2452300	5178800	2059100	14617000	24234000	4432800	39348000	22554000	9401700	3902600	NA	NA	NA	NA	-2.81367	-1.54296	-3.19554	-4.272	-0.956923	-0.964656	0.145789	-3.8789	-0.1775	0.250461	-3.37765	-3.44402	NA	NA	NA	NA
O14744	10419	PRMT5	HRMT1L5|HSL7|IBP72|JBP1|SKB1|SKB1Hs	protein arginine methyltransferase 5	156	20	O14744	1.92287	2.44496	1.24615	3.21807	42598000	29307000	76278000	928180000	4689200	211040000	124910000	883440000	74738000	16849000	378930000	211900000	151550000	563930000	223360000	813040000	1.49887	1.23335	1.60317	3.3561	0.211578	2.94513	2.53994	4.08321	0.748479	-0.168792	1.93582	2.46911	3.77977	2.71872	2.59183	3.78196
O14745	9368	SLC9A3R1	EBP50|NHERF|NHERF-1|NHERF1|NPHLOP2	SLC9A3 regulator 1	157	15	O14745	2.20655	2.58003	2.78801	1.76028	104630000	62462000	132000000	239730000	38405000	124790000	150190000	242330000	366480000	186300000	495860000	216410000	10785000	386060000	224530000	262810000	2.78607	2.30541	2.36878	1.36594	3.19735	2.1757	2.80903	2.13805	3.04336	3.28601	2.32241	2.50029	0.148416	2.17762	2.59943	2.11567
O14763	8795	TNFRSF10B	CD262|DR5|KILLER|KILLER/DR5|TRAIL-R2|TRAILR2|TRICK2|TRICK2A|TRICK2B|TRICKB|ZTNFR9	TNF receptor superfamily member 10b	158	4	O14763	-1.58368	-2.65461	-1.28971	-2.98026	6585900	4839300	4801300	NA	355930	5506700	5600000	9193200	16140000	10953000	NA	13404000	NA	5723300	10393000	7001900	-1.17527	-1.31819	-2.25759	NA	-3.44912	-2.39425	-1.99309	-2.78201	-1.46374	-0.787961	NA	-1.61743	NA	-3.83598	-1.8716	-3.2332
O14770	4212	MEIS2	CPCMR|HsT18361|MRG1	Meis homeobox 2	159	3	O14770	-1.83964	-1.42177	-1.84452	-2.5339	6569300	3159200	7083900	16791000	2008600	10806000	7441800	18754000	22679000	7178700	12890000	9767900	NA	NA	9448100	7887300	-1.17888	-1.92234	-1.71462	-2.54271	-0.992179	-1.40703	-1.57794	-1.70991	-0.9728	-1.39537	-2.92404	-2.08588	NA	NA	-2.01028	-3.05751
O14773	1200	TPP1	CLN2|GIG1|LPIC|SCAR7|TPP-1	tripeptidyl peptidase 1	160	6	O14773	-0.573791	-0.609132	-0.286435	-0.709142	31899000	15917000	12531000	13811000	2266000	21726000	16828000	33343000	60050000	27197000	27270000	33736000	NA	27964000	47802000	33918000	1.08457	0.36855	-0.918341	-2.82994	-0.82098	-0.384272	-0.386688	-0.844586	0.432656	0.519583	-1.84691	-0.251065	NA	-1.57077	0.348635	-0.90529
O14776	10915	TCERG1	CA150|TAF2S|Urn1	transcription elongation regulator 1	161	22	O14776	0.990721	1.42562	0.57541	1.06424	33880000	27501000	45425000	159750000	4298600	100310000	49806000	321020000	157630000	13480000	95058000	79482000	33271000	111170000	73731000	139530000	1.17087	1.14325	0.879565	0.769202	0.0880922	1.85593	1.19754	2.56092	1.8256	-0.489512	-0.0519751	1.01752	1.69636	0.399961	0.979166	1.18148
O14777	10403	NDC80	HEC|HEC1|HsHec1|KNTC2|TID3|hsNDC80	NDC80 kinetochore complex component	162	9	O14777	-2.44765	-1.25367	-1.62215	-2.99765	5570900	1411100	3567500	15724000	424830	24161000	10748000	40643000	50334000	5705800	8221800	15836000	NA	NA	6255200	6317400	-1.41502	-3.06412	-2.67225	-2.63923	-3.19787	-0.228708	-1.04124	-0.546873	0.177907	-1.7255	-3.57041	-1.37061	NA	NA	-2.61033	-3.38498
O14786	8829	NRP1	BDCA4|CD304|NP1|NRP|VEGF165R	neuropilin 1	163	18	O14786	0.909455	0.0313105	0.564494	1.67037	24532000	19289000	46842000	239770000	2219700	35165000	26911000	74080000	26858000	30070000	327350000	59836000	32571000	281360000	115700000	192160000	0.708421	0.640764	0.922448	1.36619	-0.850291	0.320904	0.298765	0.355864	-0.728692	0.663955	1.72549	0.597225	1.66714	1.72589	1.63476	1.6537
O14787	30000	TNPO2	IPO3|KPNB2B|TRN2	transportin 2	164	7	O14787	-3.23966	-3.20778	-3.02287	-3.16687	1348700	NA	NA	12033000	288820	5108000	2910500	5222100	4608600	NA	14563000	5102500	NA	5156000	7487400	NA	-3.44677	NA	NA	-3.03254	-3.74576	-2.50431	-2.94856	-3.63248	-3.27282	NA	-2.74863	-3.04716	NA	-3.98503	-2.34871	NA
O14802	11128	POLR3A	ADDH|HLD7|RPC1|RPC155|WDRTS|hRPC155	RNA polymerase III subunit A	165	11	O14802	-3.56887	-2.90032	-3.55814	-2.05312	NA	569180	472190	52712000	NA	3761100	614360	41134000	NA	NA	11371000	2659000	2587700	18802000	3945400	32220000	NA	-4.35037	-5.49539	-0.860853	NA	-2.95256	-5.21958	-0.528816	NA	NA	-3.10428	-4.01201	-1.81292	-2.13759	-3.28088	-0.981067
O14818	5688	PSMA7	C6|HEL-S-276|HSPC|RC6-1|XAPC7	proteasome subunit alpha 7	166	11	O14818	3.34211	4.20336	3.60676	3.65925	174730000	67602000	219870000	1824000000	34819000	737520000	341430000	1593000000	649230000	157560000	800650000	836670000	126860000	1146600000	344450000	1041600000	3.52062	2.41744	3.08109	4.34928	3.05817	4.77747	4.00803	4.96975	3.86873	3.04512	3.01113	4.50207	3.53542	3.732	3.22208	4.14748
O14828	10067	SCAMP3	C1orf3	secretory carrier membrane protein 3	167	8	O14828	3.30997	2.24288	3.06451	3.35322	145710000	131760000	259110000	897220000	15715000	155650000	109110000	252700000	260910000	160330000	1153800000	324190000	87614000	822680000	557130000	550430000	3.26046	3.36286	3.31034	3.30623	1.92864	2.49931	2.34249	2.20107	2.55295	3.07018	3.53636	3.09857	3.02681	3.25795	3.92172	3.20642
O14832	5264	PHYH	LN1|LNAP1|PAHX|PHYH1|RD	phytanoyl-CoA 2-hydroxylase	168	3	O14832	-2.59787	-4.13979	-2.82806	-3.54948	3016800	3511400	4013000	7055900	NA	3667000	1132900	1963300	1870000	4486900	34856000	4688500	NA	12853000	5336800	1940800	-2.2936	-1.7726	-2.50797	-3.81729	NA	-2.98967	-4.32613	-5.10357	-4.57471	-2.07101	-1.49411	-3.17242	NA	-2.68075	-2.84136	-5.12632
O14874	10295	BCKDK	BCKDKD|BDK	branched chain keto acid dehydrogenase kinase	169	4	O14874	-2.55197	-2.24787	-2.44249	-2.08106	1160300	1288200	7792500	28385000	NA	15344000	4913900	5106600	2787300	11779000	14410000	8316000	NA	15010000	NA	19754000	-3.6623	-3.19321	-1.58152	-1.77085	NA	-0.893574	-2.1839	-3.66612	-3.99861	-0.683436	-2.76381	-2.32409	NA	-2.45922	NA	-1.7029
O14908	10755	GIPC1	C19orf3|GIPC|GLUT1CBP|Hs.6454|IIP-1|NIP|RGS19IP1|SEMCAP|SYNECTIIN|SYNECTIN|TIP-2	GIPC PDZ domain containing family member 1	170	8	O14908	-0.77458	-2.06435	-0.463366	-1.05574	9213400	7090200	7531100	94818000	1969800	NA	7418200	5369600	26975000	8848600	101510000	37900000	NA	55142000	18872000	21728000	-0.694368	-0.77709	-1.62916	0.00229653	-1.01987	NA	-1.58258	-3.5906	-0.722418	-1.09469	0.0424221	-0.0787759	NA	-0.601222	-1.00362	-1.56237
O14910	8825	LIN7A	LIN-7A|LIN7|MALS-1|MALS1|TIP-33|VELI1	lin-7 homolog A, crumbs cell polarity complex component	171	6	O14910	-2.43938	-2.52288	-2.36453	-3.39404	5191900	2346400	3562200	10567000	759640	5286700	3735800	9833700	11064000	5093100	12331000	7030100	NA	5778500	6165100	5005600	-1.51594	-2.34371	-2.67432	-3.22354	-2.37274	-2.45395	-2.5841	-2.68073	-2.00876	-1.88882	-2.98777	-2.57276	NA	-3.82228	-2.63144	-3.72839
O14929	8520	HAT1	KAT1	histone acetyltransferase 1	172	6	O14929	-0.906275	-0.0668257	-0.666308	-0.526601	5727200	2924300	13911000	138050000	2073700	37182000	19524000	78695000	30903000	12248000	54709000	25496000	4466700	128730000	13215000	57330000	-1.37538	-2.03179	-0.77249	0.554568	-0.946892	0.40258	-0.169733	0.446742	-0.526204	-0.627304	-0.846105	-0.665622	-1.06284	0.609375	-1.52208	-0.13086
O14936	8573	CASK	CAGH39|CAMGUK|CMG|FGS4|LIN2|MICPCH|MRXSNA|TNRC8|hCASK	calcium/calmodulin dependent serine protein kinase	173	25	O14936	1.97233	1.60827	1.36811	2.81853	37131000	43023000	122290000	535630000	4415200	88948000	82081000	352170000	36224000	40446000	598890000	163520000	92811000	569850000	155410000	615140000	1.30212	1.77723	2.26211	2.54784	0.126092	1.67988	1.92691	2.70018	-0.296899	1.09014	2.59377	2.08544	3.10599	2.73363	2.06408	3.37041
O14939	5338	PLD2	PLD1C	phospholipase D2	174	2	O14939	-0.880545	-0.940638	-1.03813	-0.889963	6347700	10085000	15456000	36760000	1391000	NA	12487000	42328000	NA	9134800	NA	19969000	NA	33207000	23860000	39457000	-1.22804	-0.27794	-0.625462	-1.39074	-1.51384	NA	-0.822286	-0.485787	NA	-1.04893	NA	-1.02733	NA	-1.32539	-0.66239	-0.682106
O14964	9146	HGS	HRS	hepatocyte growth factor-regulated tyrosine kinase substrate	175	19	O14964	2.38252	2.8701	2.76996	2.08753	121750000	50858000	162140000	334760000	32286000	206460000	162470000	350420000	492250000	137920000	298280000	339090000	29478000	370390000	196810000	296560000	3.00313	2.01425	2.65589	1.85682	2.95094	2.913	2.92377	2.69269	3.46921	2.85372	1.59181	3.16509	1.53003	2.11846	2.40771	2.29393
O14966	8934	RAB29	RAB7L|RAB7L1	RAB29, member RAS oncogene family	176	5	O14966	-0.860951	-0.877781	-1.35466	-0.0668537	7392800	8877300	13879000	41860000	NA	16419000	9405700	39156000	10216000	7848400	36576000	26602000	10528000	77551000	37458000	52445000	-1.00972	-0.458641	-0.775705	-1.19974	NA	-0.794412	-1.23601	-0.602923	-2.12386	-1.26714	-1.42487	-0.60276	0.115277	-0.114268	-0.00616213	-0.262262
O14967	1047	CLGN		calmegin	177	15	O14967	2.55827	1.93986	2.56672	2.58355	105790000	51962000	208950000	476730000	25702000	98364000	89685000	134150000	252010000	116660000	686610000	196940000	35874000	566380000	306670000	405730000	2.80186	2.04467	3.00998	2.37658	2.62713	1.82724	2.05626	1.24882	2.50285	2.61305	2.79026	2.36073	1.79986	2.72491	3.05305	2.75639
O14972	10311	VPS26C	DCRA|DSCR3|DSCRA	VPS26 endosomal protein sorting factor C	178	3	O14972	-1.85945	-1.36251	-3.3061	-1.40622	NA	2266600	5766200	42320000	NA	10159000	5098400	43060000	NA	513560	15072000	10131000	5562400	22222000	9633200	32189000	NA	-2.39273	-2.00194	-1.18367	NA	-1.49745	-2.13009	-0.460004	NA	-5.18721	-2.69925	-2.03185	-0.761397	-1.89896	-1.98206	-0.982487
O14974	4659	PPP1R12A	M130|MBS|MYPT1	protein phosphatase 1 regulatory subunit 12A	179	36	O14974	4.70294	5.56771	4.86719	4.56239	472730000	395710000	778650000	1537700000	168960000	1120500000	1302700000	2450000000	1905300000	760070000	1389600000	1120900000	342240000	1363000000	936140000	1509400000	4.94628	4.92079	4.84643	4.09826	5.30078	5.38995	5.96304	5.61707	5.42267	5.30744	3.80366	4.935	4.89909	3.97887	4.67681	4.6948
O14976	2580	GAK	DNAJ26|DNAJC26	cyclin G associated kinase	180	5	O14976	-3.34431	-3.44971	-3.98842	-2.73049	NA	NA	781530	26057000	NA	1588700	1142200	17426000	NA	NA	NA	2701700	821010	18755000	1692200	34554000	NA	NA	-4.79196	-1.89666	NA	-4.21459	-4.3142	-1.82035	NA	NA	NA	-3.98842	-3.39035	-2.14116	-4.51257	-0.87788
O14979	9987	HNRNPDL	HNRNP|HNRPDL|JKTBP|JKTBP2|LGMD1G|LGMDD3|laAUF1	heterogeneous nuclear ribonucleoprotein D like	181	18	O14979	6.52367	7.67488	6.99666	6.55028	1788000000	942120000	3628200000	5993700000	1146800000	5584900000	4317600000	7137400000	8535300000	3181000000	4746300000	6190400000	2019900000	4628300000	3340800000	5528700000	6.85186	6.1497	6.99484	6.09828	8.01983	7.74222	7.71249	7.22499	7.58709	7.36551	5.56935	7.46468	7.33848	5.72451	6.52786	6.61029
O14980	7514	XPO1	CRM-1|CRM1|emb|exp1	exportin 1	182	30	O14980	2.25863	2.33348	2.23515	2.52777	46125000	48774000	102290000	992040000	9282000	185400000	116890000	417030000	177050000	69307000	622670000	206810000	35476000	811300000	173590000	436270000	1.61281	1.95497	2.0128	3.45392	1.18105	2.75544	2.44305	2.95438	1.9933	1.86443	2.64975	2.43312	1.78453	3.23806	2.22504	2.86347
O15014	23060	ZNF609		zinc finger protein 609	183	4	O15014	-3.56129	-2.09758	-2.52889	-3.20629	3091300	1839400	912490	3812600	355230	11438000	7331800	15311000	15313000	2045400	8498100	11435000	1073800	9439600	4114300	5995100	-2.25866	-2.68859	-4.57568	-4.72225	-3.45191	-1.3238	-1.59968	-2.01493	-1.53966	-3.20039	-3.5229	-1.85261	-3.02151	-3.1215	-3.21989	-3.46224
O15020	6712	SPTBN2	GTRAP41|SCA5|SCAR14	spectrin beta, non-erythrocytic 2	184	24	O15020	-1.57179	-2.45114	-2.18269	-1.31364	1231900	4106900	8840400	111870000	NA	5081600	2544600	18918000	2724600	4000200	109560000	6830700	525550	86682000	18847000	51455000	-3.57653	-1.55067	-1.40538	0.245427	NA	-2.5119	-3.14472	-1.69682	-4.03145	-2.23607	0.152121	-2.61535	-4.00331	0.0446747	-1.00555	-0.29038
O15027	9919	SEC16A	KIAA0310|SEC16L|p250	SEC16 homolog A, endoplasmic reticulum export factor	185	20	O15027	-0.236478	0.596777	0.315952	0.287912	12305000	13941000	10364000	119030000	2349100	41975000	47436000	153400000	88399000	21569000	64875000	63615000	23382000	54984000	28658000	118550000	-0.279904	0.180763	-1.1834	0.336633	-0.769843	0.580139	1.12636	1.45046	0.990779	0.186262	-0.601115	0.687883	1.21169	-0.60532	-0.395792	0.941068
O15031	23654	PLXNB2	MM1|Nbla00445|PLEXB2|dJ402G11.3	plexin B2	186	43	O15031	3.29665	2.84437	3.09955	3.49341	136530000	99573000	265870000	1178400000	23213000	262740000	131390000	434240000	285550000	156630000	1127400000	341440000	107850000	1052900000	402200000	720380000	3.16725	2.96606	3.3463	3.70701	2.48251	3.26601	2.61378	3.01519	2.6832	3.03661	3.50309	3.17531	3.31235	3.61027	3.44761	3.60343
O15042	23350	U2SURP	SR140|fSAPa	U2 snRNP associated SURP domain containing	187	26	O15042	3.06772	2.80671	3.00049	3.53231	65887000	132810000	166500000	1519000000	19387000	230490000	151970000	459310000	222880000	111070000	1507900000	350210000	113610000	1282000000	264990000	951180000	2.12359	3.3741	2.69293	4.08027	2.22678	3.07423	2.82623	3.0996	2.32556	2.54245	3.92111	3.21285	3.38384	3.89139	2.8405	4.01349
O15047	9739	SETD1A	KMT2F|Set1|Set1A	SET domain containing 1A, histone lysine methyltransferase	188	13	O15047	-1.12237	-1.19394	-1.88626	0.0321356	2289800	6425100	11033000	109340000	541560	16408000	8036200	73234000	5480100	4704200	60504000	11707000	8804800	89146000	23780000	110810000	-2.68856	-0.916636	-1.09608	0.211797	-2.85319	-0.795393	-1.46575	0.338592	-3.02283	-2.00301	-0.701381	-1.81781	-0.130328	0.0846982	-0.667277	0.841449
O15056	8871	SYNJ2	INPP5H	synaptojanin 2	189	5	O15056	-2.41237	-3.22903	-5.23045	-3.86317	NA	858310	11763000	17738000	NA	1891300	1236700	21142000	NA	NA	2340900	1288300	565930	7260800	1278900	7484400	NA	-3.76844	-1.00664	-2.46204	NA	-3.95927	-4.19814	-1.52968	NA	NA	-5.37621	-5.08469	-3.90159	-3.49622	-4.92001	-3.13487
O15061	23336	SYNM	DMN|SYN	synemin	190	49	O15061	3.99862	5.10531	4.66162	4.57989	245950000	230960000	436430000	1245100000	82320000	1069500000	846020000	2246700000	1621700000	578110000	1313400000	1037000000	393300000	966670000	818500000	2213500000	4.01034	4.15799	4.03821	3.78795	4.27986	5.32173	5.33283	5.48681	5.19005	4.91403	3.7226	4.81983	5.09017	3.48826	4.48142	5.25969
O15067	5198	PFAS	FGAMS|FGAR-AT|FGARAT|GATD8|PURL	phosphoribosylformylglycinamidine synthase	191	10	O15067	-0.591837	0.476656	-0.399433	0.831317	7420900	5755500	12610000	144240000	3369600	39134000	31868000	124880000	23602000	17636000	70857000	37234000	33686000	111920000	35643000	149240000	-1.00428	-1.07255	-0.909568	0.619053	-0.257627	0.477509	0.545602	1.14114	-0.915221	-0.103161	-0.474331	-0.10502	1.71339	0.409562	-0.0784282	1.28075
O15069	23148	NACAD		NAC alpha domain containing	192	4	O15069	-2.57209	-2.07597	-2.11419	-2.57924	1489200	2163500	3443500	27767000	888620	8075600	3863000	17840000	16881000	5061900	9058800	12430000	815830	13238000	6996100	18101000	-3.30482	-2.45868	-2.72164	-1.80321	-2.15007	-1.83355	-2.53521	-1.78505	-1.39895	-1.89765	-3.43105	-1.7291	-3.39905	-2.63861	-2.44745	-1.83184
O15078	80184	CEP290	3H11Ag|BBS14|CT87|JBTS5|LCA10|MKS4|NPHP6|POC3|SLSN6|rd16	centrosomal protein 290	193	3	O15078	-0.86746	-0.316579	-0.0962598	-0.184764	12535000	8661900	28160000	12858000	NA	32625000	NA	33350000	134110000	9892700	28740000	65379000	8540100	63842000	26896000	77471000	-0.253377	-0.49344	0.212032	-2.93505	NA	0.211114	NA	-0.844271	1.59237	-0.934339	-1.77144	0.728373	-0.172271	-0.392033	-0.488119	0.313367
O15085	9826	ARHGEF11	GTRAP48|PDZ-RHOGEF	Rho guanine nucleotide exchange factor 11	194	6	O15085	-1.85679	-2.4337	-2.30721	-1.25111	NA	1988400	6111600	45679000	NA	3967900	3273300	19518000	NA	NA	22849000	7318500	5664000	36126000	10354000	28046000	NA	-2.57825	-1.92073	-1.07138	NA	-2.87418	-2.77705	-1.64987	NA	NA	-2.10117	-2.51324	-0.736525	-1.20509	-1.87707	-1.18577
O15091	9692	PRORP	KIAA0391|MRPP3	protein only RNase P catalytic subunit	195	4	O15091	-2.56044	-3.62182	-2.38828	-2.49876	3407000	757610	10021000	12756000	NA	1502600	NA	8235400	2599300	NA	NA	25298000	NA	6654800	14602000	NA	-2.11937	-3.94523	-1.23039	-2.94676	NA	-4.29618	NA	-2.94746	-4.0994	NA	NA	-0.677163	NA	-3.62066	-1.37686	NA
O15111	1147	CHUK	IKBKA|IKK-alpha|IKK1|IKKA|NFKBIKA|TCF16	component of inhibitor of nuclear factor kappa B kinase complex	196	2	O15111	-4.94988	-3.94148	-5.21008	-4.56197	NA	NA	444120	5016500	NA	1412800	NA	5716200	NA	NA	2627700	NA	328560	2627600	2263100	NA	NA	NA	-5.58094	-4.31881	NA	-4.38643	NA	-3.49654	NA	NA	-5.21008	NA	-4.64875	-4.94758	-4.08959	NA
O15118	4864	NPC1	NPC|POGZ|SLC65A1	NPC intracellular cholesterol transporter 1	197	10	O15118	-1.23777	-0.977471	-0.50657	0.198192	3584300	1597800	13982000	157580000	5640200	14943000	4053800	30341000	15576000	5857000	218760000	40806000	3834200	134650000	55414000	109820000	-2.0467	-2.88808	-0.765383	0.749095	0.473758	-0.932354	-2.46483	-0.986463	-1.51508	-1.6879	1.14612	0.0305877	-1.27265	0.673577	0.563632	0.828208
O15121	8560	DEGS1	DEGS|DEGS-1|DES1|Des-1|FADS7|HLD18|MIG15|MLD	delta 4-desaturase, sphingolipid 1	198	4	O15121	0.228551	-0.168637	-0.864128	0.67318	11593000	12821000	33620000	158530000	3730600	22410000	20544000	53728000	9726800	9792300	124630000	25763000	13549000	140110000	53429000	122540000	-0.365282	0.0621158	0.459437	0.757931	-0.113125	-0.338879	-0.0953839	-0.127162	-2.19468	-0.949004	0.337375	-0.6502	0.461921	0.730335	0.510556	0.989909
O15126	9522	SCAMP1	SCAMP|SCAMP37	secretory carrier membrane protein 1	199	5	O15126	-0.298848	-2.0269	-0.126928	-0.868929	10397000	13963000	14041000	88587000	916320	5064400	8731700	14092000	34384000	23862000	154970000	18787000	1924400	35561000	56144000	41407000	-0.521249	0.182997	-0.759505	-0.0976357	-2.10649	-2.51686	-1.34457	-2.13969	-0.372142	0.331509	0.650568	-1.11765	-2.21986	-1.2276	0.582675	-0.610932
O15143	10095	ARPC1B	ARC41|PLTEID|p40-ARC|p41-ARC	actin related protein 2/3 complex subunit 1B	200	16	O15143	2.74899	2.10132	2.18724	3.35541	63056000	59977000	222440000	1088300000	11317000	131680000	62587000	477290000	93052000	49981000	1126300000	262840000	63130000	1128700000	389200000	788010000	2.06068	2.24789	3.09731	3.59007	1.4625	2.25441	1.53103	3.15734	1.06482	1.39445	3.50169	2.78802	2.57647	3.70954	3.3998	3.73582
O15144	10109	ARPC2	ARC34|PNAS-139|PRO2446|p34-Arc	actin related protein 2/3 complex subunit 2	201	16	O15144	3.56609	2.90919	2.55388	4.15864	82588000	136100000	340820000	2339800000	12169000	186420000	186170000	945420000	82091000	55039000	2091800000	399280000	163750000	1909800000	395150000	1695100000	2.44721	3.40877	3.693	4.7154	1.56556	2.76348	3.12257	4.18517	0.883924	1.53304	4.39159	3.40697	3.88616	4.46053	3.42188	4.866
O15145	10094	ARPC3	ARC21|p21-Arc	actin related protein 2/3 complex subunit 3	202	5	O15145	1.60343	1.99585	2.2736	1.36348	40069000	35919000	129340000	205660000	20935000	92282000	95955000	188320000	274780000	108700000	371970000	159230000	21651000	305260000	85591000	152170000	1.4112	1.52156	2.34036	1.14058	2.33585	1.73377	2.15492	1.75887	2.62771	2.51144	1.90917	2.04608	1.106	1.84231	1.19619	1.30943
O15160	9533	POLR1C	AC40|HLD11|RPA39|RPA40|RPA5|RPAC1|RPC40|TCS3	RNA polymerase I and III subunit C	203	10	O15160	2.57064	3.03275	2.52322	2.72424	81615000	55888000	240190000	518480000	38705000	235390000	185580000	352040000	295730000	129380000	415100000	220860000	109000000	465380000	211290000	368550000	2.43023	2.14786	3.20449	2.5	3.2084	3.10504	3.11794	2.69963	2.73376	2.76183	2.06687	2.53042	3.32692	2.44445	2.511	2.61458
O15164	8805	TRIM24	PTC6|RNF82|TF1A|TIF1|TIF1A|TIF1ALPHA|hTIF1	tripartite motif containing 24	204	9	O15164	-0.418549	-0.0813049	0.189869	-0.0999166	13458000	3745800	21541000	117730000	6034000	33519000	16597000	35777000	54581000	19840000	92428000	55686000	7054000	68968000	46106000	63544000	-0.151606	-1.68105	-0.16203	0.320488	0.569582	0.250702	-0.406869	-0.738635	0.294827	0.0661349	-0.0923059	0.490821	-0.434964	-0.281753	0.296074	0.0209761
O15173	10424	PGRMC2	DG6|PMBP	progesterone receptor membrane component 2	205	6	O15173	2.1605	2.23656	2.41497	0.473947	158490000	75913000	79055000	190280000	24403000	151790000	122430000	150280000	339080000	170830000	258090000	174720000	2542800	88223000	210950000	136980000	3.38089	2.5817	1.65309	1.02631	2.55349	2.46253	2.51066	1.41956	2.9312	3.16138	1.38378	2.18351	-1.83697	0.0698367	2.50866	1.15427
O15194	10217	CTDSPL	C3orf8|HYA22|PSR1|RBSP3|SCP3	CTD small phosphatase like	206	2	O15194	-3.54503	-4.56456	-3.28012	-3.95618	912610	NA	2314800	9678100	279120	NA	1136800	1431800	NA	1764400	11035000	NA	NA	4472800	NA	5019300	-4.00626	NA	-3.2761	-3.35273	-3.79426	NA	-4.32111	-5.5783	NA	-3.41285	-3.14739	NA	NA	-4.18801	NA	-3.72436
O15212	10471	PFDN6	H2-KE2|HKE2|KE-2|PFD6	prefoldin subunit 6	207	3	O15212	-2.48064	-1.27794	-0.372011	-3.78062	5684200	1845400	1792000	20928000	1028000	21398000	6926700	28524000	88159000	23966000	41083000	13983000	NA	2903200	3358800	8081600	-1.38618	-2.68398	-3.63347	-2.21891	-1.94321	-0.406549	-1.68267	-1.07933	0.986855	0.337761	-1.25784	-1.55482	NA	-4.80516	-3.51509	-3.02161
O15213	9277	WDR46	BING4|C6orf11|FP221|UTP7	WD repeat domain 46	208	3	O15213	-2.38892	-2.75416	-3.20058	-2.04011	2226900	4752500	2813800	17525000	459290	5994500	1649400	16728000	NA	1918500	7471500	6895800	6008100	5807900	8857500	21387000	-2.72846	-1.34383	-3.00357	-2.4798	-3.08714	-2.26995	-3.77771	-1.88183	NA	-3.29247	-3.70796	-2.60131	-0.655484	-3.81503	-2.1042	-1.58571
O15226	55922	NKRF	ITBA4|NRF	NFKB repressing factor	209	12	O15226	0.187639	-0.0212351	-2.00668	0.822888	22809000	15072000	18358000	111490000	NA	18069000	43292000	44741000	1803400	1643900	112730000	37914000	21407000	125360000	60730000	117880000	0.604108	0.291271	-0.385248	0.240425	NA	-0.654182	0.992893	-0.402416	-4.62705	-3.51455	0.193121	-0.0782292	1.09043	0.571496	0.696918	0.932706
O15228	8443	GNPAT	DAP-AT|DAPAT|DHAPAT|RCDP2	glyceronephosphate O-acyltransferase	210	20	O15228	2.32009	1.10787	1.18777	2.44397	43682000	57537000	155960000	706460000	9741300	35609000	55151000	158140000	33304000	38778000	626640000	108690000	49229000	665550000	117020000	457820000	1.53486	2.18905	2.60164	2.95481	1.24963	0.339279	1.34637	1.49622	-0.418205	1.02959	2.65888	1.48082	2.23471	2.9553	1.65126	2.93461
O15231	7739	ZNF185	SCELL	zinc finger protein 185 with LIM domain	211	20	O15231	1.00378	1.79572	1.90392	1.08983	33388000	14909000	64326000	217680000	12256000	89088000	106830000	170950000	279810000	67205000	171000000	195460000	15696000	145160000	81810000	209890000	1.14992	0.275867	1.36525	1.22409	1.57567	1.68219	2.31166	1.61335	2.65389	1.82015	0.792059	2.34956	0.664038	0.780896	1.13045	1.78392
O15234	22794	CASC3	BTZ|MLN51	CASC3 exon junction complex subunit	212	2	O15234	-5.48088	-4.19463	-4.58019	-4.65718	NA	328020	NA	1793900	NA	1238100	1524900	3796600	2111500	827490	NA	1520100	NA	1423300	NA	5878100	NA	-5.13114	NA	-5.83063	NA	-4.57972	-3.8923	-4.11187	-4.3994	-4.5014	NA	-4.83977	NA	-5.82303	NA	-3.49132
O15240	7425	VGF	SCG7|SgVII	VGF nerve growth factor inducible	213	6	O15240	-2.53578	-3.5214	-1.33351	-3.35753	4731800	718000	14006000	7590300	NA	2841400	12623000	832060	25165000	16630000	21018000	9658700	1134500	8764300	4815400	3477700	-1.64886	-4.02131	-0.762989	-3.70996	NA	-3.3632	-0.806471	-6.39452	-0.822669	-0.187601	-2.22124	-2.10252	-2.94596	-3.22749	-2.99095	-4.26573
O15254	8310	ACOX3		acyl-CoA oxidase 3, pristanoyl	214	6	O15254	0.148689	-0.187024	-1.25607	-0.315287	19434000	16984000	16933000	112800000	6989900	8581000	20535000	72056000	18231000	3070800	56944000	31949000	2401200	167140000	22805000	82185000	0.374734	0.460471	-0.498049	0.257599	0.778375	-1.74465	-0.0960236	0.314206	-1.28791	-2.6162	-0.78855	-0.331631	-1.91571	0.982226	-0.728191	0.40052
O15258	11079	RER1		retention in endoplasmic reticulum sorting receptor 1	215	6	O15258	0.381574	0.108344	0.937568	0.916643	8055200	13423000	36057000	306850000	2283400	29445000	24287000	116260000	80025000	17548000	274220000	113320000	8913400	251770000	68292000	155900000	-0.8868	0.127121	0.557132	1.72884	-0.810119	0.0609309	0.148978	1.03358	0.847133	-0.110353	1.47092	1.54257	-0.113483	1.56722	0.867669	1.34516
O15260	6836	SURF4	ERV29	surfeit 4	216	4	O15260	-0.806591	-1.92981	-1.71617	0.565026	3778000	10036000	10925000	104100000	839940	5637200	6084400	25341000	9166200	637200	295450000	16775000	21050000	97572000	36458000	125460000	-1.97131	-0.28484	-1.10981	0.139598	-2.23007	-2.35995	-1.87196	-1.25726	-2.28036	-4.87708	1.57811	-1.28533	1.06732	0.213661	-0.0455335	1.02466
O15269	10558	SPTLC1	HSAN1|HSN1|LBC1|LCB1|SPT1|SPTI	serine palmitoyltransferase long chain base subunit 1	217	11	O15269	1.37265	0.287171	1.17487	1.08971	30089000	23654000	76163000	358820000	2597400	70128000	15699000	108680000	45682000	25208000	592840000	123670000	4710800	286130000	183070000	150820000	1.00089	0.929765	1.60106	1.95886	-0.627182	1.33175	-0.488081	0.932199	0.0379352	0.4104	2.57918	1.67196	-0.98973	1.7499	2.30241	1.29629
O15270	9517	SPTLC2	HSN1C|LCB2|LCB2A|NSAN1C|SPT2|hLCB2a	serine palmitoyltransferase long chain base subunit 2	218	15	O15270	1.43897	0.272619	0.591695	1.88244	14688000	19372000	129940000	630920000	3230900	33796000	19058000	143490000	26123000	15080000	363210000	116920000	20276000	461140000	113690000	334890000	-0.0263314	0.646847	2.34682	2.78856	-0.317307	0.262754	-0.205003	1.35003	-0.768742	-0.32826	1.87491	1.58887	1.01585	2.43138	1.60926	2.47327
O15294	8473	OGT	HINCUT-1|HRNT1|MRX106|O-GLCNAC|OGT1	O-linked N-acetylglucosamine (GlcNAc) transferase	219	20	O15294	0.631845	-0.29235	0.137317	1.71628	17538000	11293000	33026000	364710000	304760	51469000	22787000	165590000	11182000	16794000	260510000	97436000	30059000	347420000	97483000	226420000	0.227691	-0.117664	0.434552	1.9828	-3.66949	0.878742	0.0559024	1.56544	-1.99345	-0.173492	1.39719	1.31902	1.55685	2.02704	1.38548	1.89577
O15305	5373	PMM2	CDG1|CDG1a|CDGS|PMI|PMI1|PMM 2	phosphomannomutase 2	220	4	O15305	-4.0663	-2.04434	-4.0171	-4.40493	1104400	570510	2327800	3339900	1336800	4703300	7879300	11183000	8162500	504320	5276700	2342800	NA	NA	2596900	2231400	-3.73302	-4.34706	-3.26828	-4.91685	-1.57027	-2.62519	-1.49454	-2.48738	-2.44775	-5.21331	-4.2079	-4.19942	NA	NA	-3.88941	-4.92045
O15320		None	None	None	221	30	O15320	2.91172	2.70361	3.39419	1.51417	137570000	82232000	234840000	555250000	24627000	279660000	179480000	196320000	591840000	247030000	816750000	326750000	5921500	435600000	185800000	252760000	3.17812	2.69498	3.17305	2.60073	2.56646	3.3574	3.06914	1.82143	3.73515	3.69165	3.03975	3.11021	-0.675434	2.35002	2.32394	2.05814
O15321	10548	TM9SF1	HMP70|MP70	transmembrane 9 superfamily member 1	222	11	O15321	0.825688	0.191968	-0.0819749	1.5387	11084000	25183000	54801000	275860000	NA	22759000	20588000	112520000	12927000	12624000	314130000	51455000	26745000	226230000	91697000	250950000	-0.429596	1.0185	1.14153	1.57232	NA	-0.316249	-0.0922603	0.984414	-1.78414	-0.583833	1.66623	0.373844	1.39634	1.41449	1.29645	2.04753
O15344	4281	MID1	BBBG1|FXY|GBBB1|MIDIN|OGS1|OS|OSX|RNF59|TRIM18|XPRF|ZNFXY	midline 1	223	5	O15344	-2.70349	-1.34757	-2.87454	-1.42109	1027700	2463700	1926700	42688000	NA	11484000	6564800	30802000	2069000	NA	23690000	9381200	6434900	25696000	6559100	34264000	-3.83613	-2.2746	-3.53229	-1.17094	NA	-1.31792	-1.76101	-0.963787	-4.42874	NA	-2.04921	-2.14567	-0.561184	-1.69155	-2.5413	-0.890315
O15355	5496	PPM1G	PP2CG|PP2CGAMMA|PPP2CG	protein phosphatase, Mg2+/Mn2+ dependent 1G	224	16	O15355	3.41015	5.04886	4.08763	3.12435	231300000	113200000	263610000	855420000	122260000	882980000	780710000	1734100000	1529900000	360140000	611920000	773710000	84024000	580930000	400790000	596280000	3.92238	3.14777	3.33438	3.23609	4.84145	5.04108	5.21553	5.09737	5.10594	4.23362	2.62471	4.38626	2.96932	2.76113	3.4425	3.32447
O15357	3636	INPPL1	OPSMD|SHIP2	inositol polyphosphate phosphatase like 1	225	5	O15357	-2.59183	-1.95191	-3.77679	-3.09658	1332800	3703200	NA	15991000	NA	5426800	4522200	27489000	NA	1369800	NA	NA	1019200	9089900	2116300	16930000	-3.46376	-1.69725	NA	-2.61447	NA	-2.41565	-2.30518	-1.13491	NA	-3.77679	NA	NA	-3.09322	-3.1754	-4.18717	-1.93052
O15371	8664	EIF3D	EIF3S7|eIF3-p66|eIF3-zeta	eukaryotic translation initiation factor 3 subunit D	226	17	O15371	1.27968	2.29164	0.853609	2.78895	17931000	29368000	45812000	606930000	3712200	161590000	128280000	925870000	70568000	14883000	165500000	195640000	98663000	488460000	179110000	541260000	0.259435	1.2363	0.891409	2.73156	-0.120145	2.55415	2.57881	4.15375	0.665613	-0.347165	0.745066	2.35092	3.19001	2.51356	2.27059	3.18163
O15372	8667	EIF3H	EIF3S3|eIF3-gamma|eIF3-p40	eukaryotic translation initiation factor 3 subunit H	227	10	O15372	-0.719466	0.503141	-0.378964	-0.294358	4912400	2549600	22154000	195520000	NA	50515000	15075000	130330000	28853000	9760500	56179000	71996000	4985900	60735000	38496000	70011000	-1.59521	-2.22605	-0.122857	1.06625	NA	0.851343	-0.547297	1.20538	-0.625275	-0.95368	-0.807992	0.87109	-0.911742	-0.463273	0.0336088	0.163976
O15379	8841	HDAC3	HD3|KDAC3|RPD3|RPD3-2	histone deacetylase 3	228	11	O15379	-0.654333	-1.82781	-1.54505	0.0349138	5433800	6810800	14399000	123580000	834680	12089000	2195800	42787000	4882200	5303100	79877000	22392000	10025000	104880000	21426000	93688000	-1.45071	-0.834047	-0.724356	0.391783	-2.23899	-1.24273	-3.35996	-0.469568	-3.18958	-1.83073	-0.30209	-0.857794	0.0480068	0.316794	-0.818946	0.5938
O15381	4931	NVL	NVL2	nuclear VCP like	229	9	O15381	-1.28313	-3.11878	-2.64959	-1.63197	3941700	3717900	10717000	72430000	414020	1547100	6267400	7157000	1967000	5124300	11466000	18703000	2080100	15031000	14671000	42064000	-1.91055	-1.69164	-1.13665	-0.393672	-3.23447	-4.25344	-1.8287	-3.15851	-4.50171	-1.88004	-3.09232	-1.12428	-2.11296	-2.45723	-1.37	-0.587705
O15382	587	BCAT2	BCAM|BCATM|BCT2|PP18	branched chain amino acid transaminase 2	230	9	O15382	0.00643298	-0.783922	0.00287357	0.674047	1833000	26276000	80158000	114680000	2396100	8879600	44721000	18386000	NA	9201000	482750000	17335000	32701000	167790000	44299000	54628000	-3.00729	1.07869	1.67243	0.281899	-0.741717	-1.69456	1.04031	-1.73971	NA	-1.03855	2.28389	-1.23672	1.67261	0.987768	0.237902	-0.202091
O15391	404281	YY2	ZNF631	YY2 transcription factor	231	3	O15391	-2.70045	-2.23513	-2.43025	-3.16233	2462200	2236100	4369600	9269200	1054100	3708900	2702200	30011000	16889000	1160500	13666000	14832000	739820	13877000	2430000	11061000	-2.58458	-2.41192	-2.38912	-3.41619	-1.90761	-2.97303	-3.05698	-1.00291	-1.39827	-4.01517	-2.84001	-1.46757	-3.53343	-2.57129	-3.98606	-2.55856
O15397	10526	IPO8	RANBP8	importin 8	232	10	O15397	-1.88242	-0.861027	-1.94099	-0.972429	4911400	3405600	1446700	83422000	NA	17808000	8171400	42883000	10403000	3074100	29300000	16521000	3420300	60272000	17725000	34247000	-1.5955	-1.81594	-3.93229	-0.185952	NA	-0.675489	-1.44139	-0.466198	-2.09768	-2.61466	-1.7437	-1.30792	-1.42961	-0.474201	-1.09486	-0.891047
O15400	8417	STX7		syntaxin 7	233	9	O15400	1.3389	1.33044	1.98435	-0.396475	63463000	28634000	59133000	167350000	8823300	87029000	58959000	123210000	287100000	150950000	135850000	134990000	4432700	22292000	104980000	58092000	2.0699	1.20044	1.24774	0.837531	1.10909	1.64794	1.44385	1.12089	2.69101	2.98351	0.461285	1.80161	-1.07334	-1.89447	1.49328	-0.111378
O15427	9123	SLC16A3	MCT 3|MCT 4|MCT-3|MCT-4|MCT3|MCT4	solute carrier family 16 member 3	234	7	O15427	1.18361	0.0458018	0.1096	1.72499	22636000	26431000	67742000	284320000	2908300	24572000	22661000	99936000	9335700	15128000	287850000	108290000	32648000	267770000	129930000	208040000	0.593202	1.08702	1.43749	1.61673	-0.46666	-0.204006	0.047807	0.806067	-2.25392	-0.323691	1.54065	1.47536	1.67038	1.6552	1.80353	1.77085
O15431	1317	SLC31A1	COPT1|CTR1	solute carrier family 31 member 1	235	2	O15431	-0.990774	-2.2896	-2.12327	-0.422388	6364400	7410500	4980700	107150000	NA	10069000	1128300	29549000	2051300	6892900	184190000	3765300	4753000	127400000	34180000	28401000	-1.22427	-0.714495	-2.20638	0.182053	NA	-1.51048	-4.33207	-1.02624	-4.44115	-1.45377	0.898867	-3.49704	-0.977475	0.594546	-0.13941	-1.16721
O15439	10257	ABCC4	MOAT-B|MOATB|MRP4	ATP binding cassette subfamily C member 4	236	25	O15439	0.855982	-0.301721	-0.291607	2.08078	6625200	21381000	65648000	487820000	1255400	14547000	32117000	104090000	8263000	5198200	482480000	70501000	33185000	424060000	129110000	346680000	-1.16675	0.786637	1.39365	2.41038	-1.65947	-0.971686	0.556965	0.867309	-2.43009	-1.85945	2.28309	0.840028	1.6928	2.31168	1.79432	2.52432
O15446	10849	CD3EAP	ASE-1|ASE1|CAST|PAF49	CD3e molecule associated protein	237	12	O15446	1.56736	2.07855	2.48407	1.80724	34867000	27950000	159630000	222630000	16769000	139660000	119190000	156580000	296850000	116780000	399330000	227050000	36324000	262130000	144440000	216490000	1.212	1.16619	2.63411	1.25715	2.02081	2.34057	2.4715	1.48131	2.73922	2.61452	2.01119	2.57133	1.81699	1.6248	1.95757	1.8296
O15460	8974	P4HA2	MYP25	prolyl 4-hydroxylase subunit alpha 2	238	25	O15460	5.3082	5.42269	5.77316	4.61751	792960000	360850000	1039100000	4006700000	224990000	1341200000	918380000	1498200000	3529600000	800400000	4538300000	2141600000	119780000	2149600000	1693700000	1670700000	5.68719	4.79015	5.24925	5.50619	5.7074	5.65323	5.45265	4.87749	6.31256	5.38177	5.50493	5.89339	3.45651	4.62942	5.53949	4.8446
O15479	4113	MAGEB2	CT3.2|DAM6|MAGE-XP-2	MAGE family member B2	239	9	O15479	0.23752	1.91765	1.03279	-0.168457	26448000	8790500	25563000	135720000	8651100	168530000	79196000	236130000	238920000	36225000	47838000	136000000	4818000	46787000	62898000	80659000	0.816141	-0.472561	0.0769558	0.529544	1.08111	2.61573	1.87467	2.09908	2.42587	0.931679	-1.03902	1.81264	-0.958811	-0.835839	0.747954	0.372867
O15484	726	CAPN5	ADNIV|HTRA3|VRNI|nCL-3	calpain 5	240	2	O15484	-1.88203	-2.54437	-2.13418	-1.57697	NA	2949900	6786700	26857000	NA	NA	2834900	14452000	NA	NA	NA	9454300	6426100	12595000	8893600	33201000	NA	-2.01945	-1.77445	-1.8522	NA	NA	-2.98699	-2.10175	NA	NA	NA	-2.13418	-0.563065	-2.7097	-2.09829	-0.936814
O15511	10092	ARPC5	ARC16|dJ127C7.3|p16-Arc	actin related protein 2/3 complex subunit 5	241	5	O15511	-1.20158	-0.494732	-0.776869	-1.64856	35436000	7266900	4248600	13431000	897010	39007000	17851000	57911000	54615000	20068000	18045000	19728000	NA	10079000	29906000	21412000	1.23519	-0.742217	-2.42833	-2.87096	-2.13673	0.472749	-0.300527	-0.0144201	0.295726	0.0825623	-2.44046	-1.0453	NA	-3.02791	-0.333771	-1.58399
O15514	5433	POLR2D	HSRBP4|HSRPB4|RBP4|RPB16	RNA polymerase II subunit D	242	3	O15514	-1.54688	-1.37447	-0.133583	-3.36891	4149100	3665700	14188000	26108000	874890	14521000	11194000	23518000	65706000	25832000	59846000	22888000	569530	4477800	8572300	6948300	-1.8371	-1.71167	-0.744965	-1.89378	-2.17218	-0.974306	-0.981878	-1.36952	0.562576	0.445554	-0.7171	-0.825362	-3.89288	-4.18641	-2.15182	-3.24454
O15533	6892	TAPBP	NGS17|TAPA|TPN|TPSN	TAP binding protein	243	4	O15533	0.561874	0.456689	0.827493	1.30418	10362000	16719000	40606000	283480000	7809900	36067000	30159000	61164000	70714000	19974000	331290000	69689000	15600000	338450000	64556000	210130000	-0.526079	0.438192	0.723003	1.61238	0.93587	0.357994	0.465128	0.0677627	0.668596	0.0758123	1.74269	0.822879	0.655608	1.98969	0.785811	1.7856
O15541	7737	RNF113A	Cwc24|RNF113|TTD5|ZNF183	ring finger protein 113A	244	5	O15541	-0.618269	-1.0735	-0.669219	-1.63418	16097000	9189800	20390000	25479000	2459700	15490000	18584000	11328000	41237000	20220000	43790000	14566000	1229300	23163000	21797000	30390000	0.104881	-0.409628	-0.238692	-1.92964	-0.704522	-0.879706	-0.241774	-2.468	-0.109819	0.0934104	-1.16611	-1.49436	-2.83568	-1.83974	-0.793967	-1.06734
O43143	1665	DHX15	DBP1|DDX15|HRH2|PRP43|PRPF43|PrPp43p	DEAH-box helicase 15	245	29	O43143	3.33318	2.94284	2.23643	4.13863	56664000	171720000	318720000	1526600000	4832600	252420000	233620000	1476600000	57726000	57195000	1466600000	324630000	231430000	1426100000	418680000	1457800000	1.90758	3.73812	3.59941	4.08761	0.254346	3.20733	3.45404	4.85565	0.375686	1.58828	3.88119	3.10058	4.3615	4.04349	3.50604	4.64348
O43148	8731	RNMT	CMT1|CMT1c|MET|Met|RG7MT1|cm1p|hCMT1|hMet	RNA guanine-7 methyltransferase	246	12	O43148	2.31175	2.58999	1.38883	2.92313	58692000	91355000	104640000	484550000	14972000	201170000	107860000	524590000	64193000	65141000	205850000	175770000	101490000	428940000	291280000	532490000	1.95795	2.84403	2.04451	2.4005	1.85987	2.87499	2.32567	3.29944	0.528952	1.77531	1.05868	2.19238	3.22883	2.32802	2.97813	3.15753
O43159	23378	RRP8	KIAA0409|NML	ribosomal RNA processing 8	247	6	O43159	-2.20135	-2.49991	-2.73463	-1.12939	1283200	1966600	9281300	37639000	473530	4809900	4376900	15355000	3135700	1641200	26480000	12644000	4650200	30644000	17253000	33223000	-3.51808	-2.59386	-1.33744	-1.356	-3.04379	-2.59237	-2.35286	-2.01061	-3.82861	-3.51691	-1.88917	-1.70383	-1.00752	-1.44009	-1.13413	-0.935837
O43164	9867	PJA2	Neurodap1|RNF131	praja ring finger ubiquitin ligase 2	248	5	O43164	-3.75869	-1.60093	-1.18674	-3.81475	2500000	NA	NA	3255200	782270	4007400	12027000	46764000	28280000	NA	NA	12513000	551950	NA	2971100	NA	-2.56276	NA	NA	-4.95462	-2.33106	-2.85967	-0.877085	-0.335915	-0.654228	NA	NA	-1.71925	-3.93596	NA	-3.69354	NA
O43166	26037	SIPA1L1	E6TP1|SPAR1	signal induced proliferation associated 1 like 1	249	3	O43166	-3.80469	-4.02331	-4.01961	-3.54296	NA	837300	NA	7111100	NA	1276500	2111800	3781100	4098800	NA	5410800	1984700	NA	6085300	2202400	9706400	NA	-3.80355	NA	-3.80584	NA	-4.53499	-3.41691	-4.11803	-3.44202	NA	-4.17183	-4.44498	NA	-3.74841	-4.12915	-2.75131
O43169	80777	CYB5B	CYB5-M|CYPB5M|OMB5	cytochrome b5 type B	250	4	O43169	2.02381	2.40057	2.06878	1.52759	139130000	63658000	83718000	167130000	24440000	211660000	101780000	200920000	243850000	151460000	222750000	122620000	9760700	173490000	278160000	269460000	3.19427	2.33228	1.7331	0.835597	2.55564	2.94943	2.24096	1.85626	2.45535	2.98836	1.1721	1.65933	0.0112944	1.03547	2.91107	2.15254
O43172	9128	PRPF4	HPRP4|HPRP4P|PRP4|Prp4p|RP70|SNRNP60	pre-mRNA processing factor 4	251	21	O43172	3.54371	3.52059	3.40838	3.68722	166670000	131770000	331280000	1177200000	31978000	384300000	244580000	732370000	475080000	183520000	992520000	464590000	145410000	960020000	415480000	976780000	3.45298	3.36297	3.65337	3.70551	2.93733	3.82287	3.52098	3.80119	3.41797	3.26439	3.31993	3.63123	3.72294	3.4784	3.49487	4.05268
O43175	26227	PHGDH	3-PGDH|3PGDH|HEL-S-113|NLS|NLS1|PDG|PGAD|PGD|PGDH|PHGDHD|SERA	phosphoglycerate dehydrogenase	252	19	O43175	2.6421	4.15831	3.47151	2.29257	139420000	84829000	79917000	710840000	45944000	557210000	397780000	1232100000	867500000	232290000	604330000	394460000	18179000	229020000	498380000	516620000	3.19725	2.73903	1.66823	2.9639	3.45183	4.36692	4.23106	4.58344	4.28706	3.6032	2.60677	3.38899	0.865837	1.43199	3.75958	3.11289
O43181	4724	NDUFS4	AQDQ|CI-18|CI-18 kDa|CI-AQDQ|MC1DN1	NADH:ubiquinone oxidoreductase subunit S4	253	4	O43181	-0.870031	-0.0500853	-0.498444	-0.92086	5290300	4116800	29829000	57375000	8074500	22785000	20579000	34898000	70377000	4224500	60350000	45977000	NA	39196000	21816000	34475000	-1.48905	-1.54726	0.292415	-0.736235	0.983177	-0.314577	-0.0928987	-0.776042	0.661701	-2.15764	-0.705045	0.207209	NA	-1.08862	-0.7927	-0.881257
O43237	1783	DYNC1LI2	DNCLI2|LIC2	dynein cytoplasmic 1 light intermediate chain 2	254	8	O43237	-0.494783	-0.537082	-0.444029	-0.608095	12531000	6783500	20266000	61325000	1922300	18071000	19469000	48992000	33873000	15855000	61834000	29374000	3377800	64254000	14878000	103930000	-0.253835	-0.839737	-0.247208	-0.638353	-1.05453	-0.65402	-0.173852	-0.265925	-0.393754	-0.256211	-0.670126	-0.456024	-1.44679	-0.382847	-1.34961	0.746874
O43242	5709	PSMD3	P58|RPN3|S3|TSTA2	proteasome 26S subunit, non-ATPase 3	255	21	O43242	2.20447	2.85835	1.69164	3.12429	32276000	30817000	160650000	1229100000	8134800	237970000	140240000	1253800000	147810000	26511000	318360000	276960000	103740000	825830000	143440000	960140000	1.1014	1.30453	2.643	3.76894	0.99374	3.121	2.70895	4.60969	1.73276	0.482855	1.68546	2.86548	3.25896	3.26341	1.94746	4.02733
O43251	23543	RBFOX2	FOX2|Fox-2|HNRBP2|HRNBP2|RBM9|RTA|dJ106I20.3|fxh	RNA binding fox-1 homolog 2	256	6	O43251	-1.56612	-1.54993	-1.01409	-1.86206	7889600	4060700	8049000	20561000	1139600	9834900	7367600	25205000	42421000	12250000	9527600	39923000	1985900	14212000	17029000	21452000	-0.916554	-1.56669	-1.53631	-2.24492	-1.79688	-1.54493	-1.59257	-1.26535	-0.0689612	-0.627069	-3.35852	-0.00179668	-2.17664	-2.53723	-1.15314	-1.58123
O43264	9183	ZW10	HZW10|KNTC1AP	zw10 kinetochore protein	257	15	O43264	-0.679631	-0.190747	0.0372429	-0.0739682	2914000	6129900	15567000	217590000	1008200	47500000	19306000	89056000	72407000	6866100	161690000	45569000	2861000	175340000	43871000	67254000	-2.34326	-0.983268	-0.615472	1.22348	-1.97082	0.761222	-0.186127	0.632736	0.702745	-1.45937	0.711587	0.194014	-1.67496	1.05062	0.223776	0.104699
O43278	6692	SPINT1	HAI|HAI1|MANSC2	serine peptidase inhibitor, Kunitz type 1	258	3	O43278	-2.73327	-3.10344	-3.10767	-3.46738	6180500	2995900	2098500	5234600	NA	4674700	3341500	4286800	3904000	5527000	NA	2610200	1281800	5064400	6225800	3041500	-1.26627	-1.99752	-3.41305	-4.25624	NA	-2.63412	-2.74695	-3.92927	-3.5123	-1.77128	NA	-4.03943	-2.77822	-4.01063	-2.61718	-4.46347
O43286	9334	B4GALT5	B4Gal-T5|BETA4-GALT-IV|beta4Gal-T5|beta4GalT-V|gt-V	beta-1,4-galactosyltransferase 5	259	2	O43286	-1.24899	-1.89038	-1.18029	-1.21981	5552900	4541500	14603000	34987000	1357500	7653100	6299600	12840000	18262000	7555700	60956000	15283000	3368600	63938000	13235000	22377000	-1.41965	-1.40816	-0.704716	-1.46342	-1.54845	-1.91224	-1.82122	-2.2796	-1.28546	-1.32178	-0.690683	-1.42322	-1.45054	-0.389887	-1.51988	-1.51895
O43290	9092	SART1	Ara1|HAF|HOMS1|SART1259|SNRNP110|Snu66	spliceosome associated factor 1, recruiter of U4/U6.U5 tri-snRNP	260	28	O43290	3.55267	3.68155	3.66893	3.32623	192450000	133410000	342990000	1002500000	46940000	331940000	306430000	724720000	816480000	240660000	677010000	617340000	91012000	804550000	361180000	773600000	3.65899	3.38049	3.70186	3.46934	3.48228	3.60837	3.85013	3.7854	4.19957	3.65409	2.77002	4.05203	3.0791	3.22613	3.29109	3.70859
O43292	8733	GPAA1	GAA1|GPIBD15|hGAA1	glycosylphosphatidylinositol anchor attachment 1	261	5	O43292	-0.758043	-1.78343	-1.26033	-0.453434	7822900	4309600	17315000	85247000	NA	9496500	6393600	15939000	14062000	7641600	63911000	15004000	5746600	62092000	28514000	52445000	-0.928716	-1.48242	-0.466905	-0.154137	NA	-1.5962	-1.79959	-1.95448	-1.66267	-1.30553	-0.622635	-1.4505	-0.716631	-0.431721	-0.403122	-0.262262
O43293	1613	DAPK3	DLK|ZIP|ZIPK	death associated protein kinase 3	262	6	O43293	-0.384084	-1.72446	-1.46427	-2.10852	12779000	10270000	21584000	51357000	2194000	13420000	11394000	4130200	16671000	14346000	21749000	11317000	NA	29249000	5856300	14963000	-0.225763	-0.252187	-0.159246	-0.899138	-0.866825	-1.08977	-0.956023	-3.98523	-1.41702	-0.399997	-2.17209	-1.86797	NA	-1.50662	-2.7062	-2.11274
O43301	259217	HSPA12A		heat shock protein family A (Hsp70) member 12A	263	4	O43301	-2.17882	-2.60192	-2.75288	-1.48275	1524400	2614000	5303000	43764000	NA	2850800	2707800	23147000	NA	NA	16025000	5656200	3262700	35899000	8834000	29436000	-3.27136	-2.19071	-2.11885	-1.13435	NA	-3.35837	-3.05396	-1.39343	NA	NA	-2.61111	-2.89465	-1.49443	-1.21409	-2.10807	-1.1144
O43324	9521	EEF1E1	AIMP3|P18	eukaryotic translation elongation factor 1 epsilon 1	264	6	O43324	-1.12	-0.489314	0.0594162	-2.16869	10382000	6620800	6024000	43547000	739510	42694000	18110000	63668000	81448000	21427000	46674000	47735000	1526800	11521000	13304000	18652000	-0.523317	-0.87413	-1.94088	-1.14165	-2.41087	0.605011	-0.279496	0.128099	0.872574	0.176766	-1.07443	0.262756	-2.53788	-2.83697	-1.51231	-1.7876
O43390	10236	HNRNPR	HNRPR|hnRNP-R	heterogeneous nuclear ribonucleoprotein R	265	25	O43390	4.86697	4.92124	4.43441	5.34227	282790000	451930000	860970000	3170100000	66705000	1107200000	552950000	2453700000	777880000	365430000	1900300000	1252900000	680670000	2490400000	1360900000	2543100000	4.21028	5.10899	4.98673	5.16188	3.98122	5.37246	4.71193	5.61934	4.12967	4.25458	4.25358	5.0998	5.84386	4.83956	5.22118	5.4645
O43395	9129	PRPF3	HPRP3|HPRP3P|PRP3|Prp3p|RP18|SNRNP90	pre-mRNA processing factor 3	266	19	O43395	2.51103	2.29807	2.24469	3.02207	61125000	108910000	110690000	641050000	7185900	170950000	116830000	523300000	200090000	64284000	537170000	233880000	126140000	558180000	223190000	573070000	2.01613	3.09304	2.12298	2.81197	0.81764	2.63661	2.4423	3.29573	2.16987	1.75627	2.43743	2.61521	3.5276	2.70408	2.59072	3.26589
O43396	9352	TXNL1	HEL-S-114|TRP32|TXL-1|TXNL|Txl	thioredoxin like 1	267	15	O43396	1.10754	2.64962	1.8929	1.16361	32652000	21309000	57729000	231740000	19945000	206320000	130450000	380390000	414380000	53255000	130730000	210490000	21573000	169150000	81457000	165120000	1.11799	0.781858	1.21419	1.31611	2.26707	2.91201	2.6033	2.8161	3.22066	1.48567	0.406063	2.45923	1.10105	0.999295	1.12416	1.42994
O43399	7165	TPD52L2	D54|TPD54	TPD52 like 2	268	5	O43399	-1.31446	-0.28117	-1.81111	-1.27173	31087000	12349000	4925700	5851100	1642000	35842000	15501000	71922000	35175000	18999000	4424600	7648600	NA	22081000	33119000	19502000	1.04763	0.00897664	-2.22188	-4.09256	-1.27831	0.348829	-0.506612	0.311407	-0.339314	0.00386438	-4.46106	-2.44793	NA	-1.90805	-0.185291	-1.72184
O43402	10328	EMC8	C16orf2|C16orf4|COX4NB|FAM158B|NOC4	ER membrane protein complex subunit 8	269	3	O43402	-2.06682	-3.85763	-3.36904	-2.96131	6202400	NA	6575500	11333000	355670	1802700	NA	3844000	2249600	1335700	42137000	2449100	NA	23193000	8816300	2209400	-1.26121	NA	-1.81859	-3.12066	-3.45016	-4.02953	NA	-4.09322	-4.30795	-3.81303	-1.22143	-4.13373	NA	-1.83789	-2.11099	-4.93507
O43427	9158	FIBP	FGFIBP|FIBP-1|TROFAS	FGF1 intracellular binding protein	270	3	O43427	-3.72736	-2.76735	-3.93077	-3.40005	2291200	206780	2117700	12000000	NA	6094700	2450300	8748700	1920800	1855800	7964600	2293800	833290	8585900	3283200	6147600	-2.68769	-5.78483	-3.40033	-3.03658	NA	-2.24568	-3.19985	-2.85653	-4.53602	-3.34024	-3.61609	-4.23071	-3.36995	-3.25685	-3.54821	-3.42518
O43447	10465	PPIH	CYP-20|CYPH|SnuCyp-20|USA-CYP	peptidylprolyl isomerase H	271	5	O43447	0.812869	1.21775	1.13947	0.0527388	50404000	23076000	30222000	116590000	5997800	98244000	52243000	131360000	123610000	51703000	135310000	88970000	4376900	78674000	72650000	84286000	1.73989	0.894717	0.310687	0.306183	0.561039	1.82545	1.26728	1.21721	1.4747	1.44315	0.45556	1.18446	-1.09075	-0.0937385	0.957676	0.437765
O43464	27429	HTRA2	MGCA8|OMI|PARK13|PRSS25	HtrA serine peptidase 2	272	9	O43464	2.94436	2.49711	2.43304	2.72072	137010000	151410000	190930000	411790000	25409000	155570000	99451000	345600000	157140000	118730000	622470000	235180000	85854000	563180000	247650000	324130000	3.17228	3.55979	2.88407	2.16129	2.61085	2.49855	2.20716	2.67186	1.82111	2.63833	2.64929	2.62341	2.99893	2.71682	2.74203	2.42509
O43488	8574	AKR7A2	AFAR|AFAR1|AFB1-AR1|AKR7	aldo-keto reductase family 7 member A2	273	7	O43488	-0.91184	-0.780948	-0.553587	-1.74243	6065500	10780000	21038000	24694000	5598700	18305000	14380000	12370000	19415000	21355000	134540000	13232000	825160	28239000	36380000	16362000	-1.29318	-0.183527	-0.195016	-1.97564	0.463272	-0.635179	-0.616208	-2.33568	-1.19709	0.171927	0.447357	-1.63654	-3.38342	-1.5568	-0.0486497	-1.98087
O43491	2037	EPB41L2	4.1-G|4.1G	erythrocyte membrane protein band 4.1 like 2	274	55	O43491	6.41971	5.71526	5.86309	6.69943	1176000000	1353500000	2381000000	7148700000	173860000	1412200000	1208300000	3032200000	1803700000	1084600000	7792000000	2314400000	1247600000	9040900000	3417400000	6637000000	6.25171	6.66299	6.4068	6.35736	5.34137	5.72877	5.85321	5.93768	5.34357	5.81861	6.28194	6.00826	6.67641	6.6806	6.56084	6.87986
O43493	10618	TGOLN2	TGN38|TGN46|TGN48|TGN51|TTGN2	trans-golgi network protein 2	275	6	O43493	-0.0830682	-0.552666	-0.905603	-0.86059	32174000	21117000	19654000	25854000	1167900	29049000	26749000	34814000	30457000	29017000	20118000	15485000	3962400	23419000	56567000	32146000	1.09686	0.769036	-0.290016	-1.90816	-1.76205	0.0411026	0.289949	-0.779666	-0.547187	0.612708	-2.28415	-1.40379	-1.22746	-1.82404	0.593596	-0.984459
O43504	10542	LAMTOR5	HBXIP|XIP	late endosomal/lysosomal adaptor, MAPK and MTOR activator 5	276	5	O43504	1.35695	2.04507	1.22104	0.450456	115810000	36203000	48728000	93774000	11363000	160370000	116310000	185130000	181910000	73114000	70227000	102750000	4035200	54904000	182950000	152250000	2.93148	1.53272	0.977555	-0.0139804	1.46826	2.54306	2.43579	1.73318	2.03238	1.94131	-0.487168	1.39763	-1.20244	-0.607399	2.30145	1.31021
O43505	11041	B4GAT1	B3GN-T1|B3GNT1|B3GNT6|BETA3GNTI|MDDGA13|iGAT|iGNT	beta-1,4-glucuronyltransferase 1	277	4	O43505	-0.693242	-1.42697	-1.04706	-1.04678	17584000	5000200	12179000	55903000	1247200	19921000	7172300	16571000	17820000	9366000	46920000	23480000	2787900	50971000	31716000	22440000	0.231443	-1.27185	-0.958118	-0.774445	-1.66878	-0.511289	-1.6318	-1.89601	-1.32082	-1.01299	-1.06687	-0.78756	-1.71053	-0.713535	-0.248272	-1.5148
O43513	9443	MED7	ARC34|CRSP33|CRSP9	mediator complex subunit 7	278	3	O43513	-2.80285	-2.69316	-3.14139	#DIV/0!	8198800	1864400	3978500	2830000	681990	NA	3091500	NA	31068000	871890	2718600	7588700	NA	NA	NA	NA	-0.861489	-2.66947	-2.52002	-5.16041	-2.52584	NA	-2.86048	NA	-0.518518	-4.42626	-5.16119	-2.45957	NA	NA	NA	NA
O43583	8562	DENR	DRP|DRP1|SMAP-3	density regulated re-initiation and release factor	279	4	O43583	-3.62556	-1.32236	-2.61819	-3.30025	3296400	NA	NA	2980000	972770	15260000	8579400	30150000	15732000	2674900	NA	3659500	NA	5723500	5626000	NA	-2.16664	NA	NA	-5.08448	-2.02161	-0.901613	-1.37026	-0.99596	-1.5007	-2.81464	NA	-3.53923	NA	-3.83593	-2.76458	NA
O43592	11260	XPOT	XPO3	exportin for tRNA	280	10	O43592	-1.16931	-0.662091	-1.05679	-0.74819	4064000	4005700	8669800	109070000	1053600	25719000	8720000	95872000	16398000	6575300	51297000	32070000	4653800	74844000	19974000	34034000	-1.86678	-1.58601	-1.43259	0.208163	-1.90828	-0.137196	-1.34652	0.743636	-1.44085	-1.52159	-0.938671	-0.326035	-1.00646	-0.165001	-0.921048	-0.900252
O43615	10469	TIMM44	TIM44	translocase of inner mitochondrial membrane 44	281	19	O43615	4.64799	4.11962	4.74203	4.38232	242920000	364120000	983380000	2199000000	103350000	449240000	462780000	550550000	972640000	540330000	3299200000	926170000	182420000	2273700000	774330000	1223100000	3.99259	4.80293	5.17231	4.62415	4.60288	4.05151	4.45203	3.37207	4.45218	4.81686	5.04657	4.65251	4.03452	4.70957	4.4007	4.38448
O43617	27095	TRAPPC3	BET3	trafficking protein particle complex 3	282	3	O43617	-3.56907	-1.66392	-1.91878	-2.8761	1889600	748310	1417000	9444900	871220	6668200	7586800	34033000	40976000	5221800	5747200	13398000	NA	NA	5210900	NA	-2.96373	-3.96273	-3.96125	-3.38858	-2.17815	-2.11398	-1.54977	-0.813785	-0.118984	-1.85294	-4.08512	-1.61809	NA	NA	-2.8761	NA
O43639	8440	NCK2	GRB4|NCKbeta	NCK adaptor protein 2	283	5	O43639	-2.24737	-1.513	-2.44703	-1.08522	4084800	1689600	3870500	28544000	1022800	5644600	11509000	34296000	8300000	5155500	5986800	14840000	5780700	34673000	13416000	34773000	-1.85947	-2.80894	-2.55845	-1.76264	-1.95041	-2.35803	-0.941361	-0.802209	-2.42364	-1.87131	-4.02641	-1.46677	-0.708501	-1.26371	-1.50011	-0.868558
O43660	5356	PLRG1	Cwc1|PRL1|PRP46|PRPF46|TANGO4	pleiotropic regulator 1	284	13	O43660	1.28479	-0.149902	0.358801	1.78504	18326000	36516000	62221000	365200000	527780	42377000	22698000	174690000	17498000	19156000	350350000	75608000	31549000	262530000	107680000	310060000	0.290647	1.54492	1.3188	1.98477	-2.88979	0.594098	0.0501889	1.64589	-1.34714	0.0156958	1.82309	0.943555	1.62333	1.62698	1.53023	2.35961
O43663	9055	PRC1	ASE1	protein regulator of cytokinesis 1	285	2	O43663	1.43572	1.27365	1.36216	0.606667	49575000	39712000	67640000	177920000	14031000	66726000	53830000	96728000	110120000	75264000	224000000	77368000	11787000	157060000	56680000	98405000	1.71613	1.66378	1.43538	0.927572	1.76771	1.25893	1.31097	0.757003	1.3079	1.98297	1.18014	0.977619	0.270491	0.893404	0.596499	0.666276
O43670	7756	ZNF207	BuGZ|hBuGZ	zinc finger protein 207	286	5	O43670	0.959648	1.57811	1.32062	0.814912	34713000	24798000	40876000	175090000	9058600	98509000	48693000	247870000	195080000	35174000	140370000	130500000	18407000	120440000	63389000	132310000	1.20566	0.996676	0.732255	0.904	1.14646	1.82939	1.16454	2.17205	2.13327	0.889351	0.508333	1.75153	0.882963	0.514325	0.759268	1.10309
O43674	4711	NDUFB5	CISGDH|SGDH	NADH:ubiquinone oxidoreductase subunit B5	287	2	O43674	-2.93465	-2.6863	-3.52247	-3.13327	813370	1765600	6654000	12146000	677000	3271000	4332500	9811200	6067500	2179000	4067200	NA	1396700	7761400	3149000	8999600	-4.17116	-2.74661	-1.80202	-3.0188	-2.53626	-3.15702	-2.36775	-2.68417	-2.87586	-3.10942	-4.58213	NA	-2.66026	-3.40101	-3.60893	-2.86286
O43678	4695	NDUFA2	B8|CD14|CIB8|MC1DN13	NADH:ubiquinone oxidoreductase subunit A2	288	2	O43678	-2.70048	-3.09415	-2.22736	-2.54685	3681800	2035100	1905400	NA	676640	3464800	3230000	4171200	4274700	8981000	NA	NA	1087700	NA	8945200	NA	-2.00826	-2.54536	-3.54781	NA	-2.53702	-3.07273	-2.7965	-3.97037	-3.38137	-1.07334	NA	NA	-3.00384	NA	-2.08987	NA
O43681	439	GET3	ARSA-I|ARSA1|ASNA-I|ASNA1|TRC40	guided entry of tail-anchored proteins factor 3, ATPase	289	11	O43681	3.13611	3.03859	2.8071	3.08524	136920000	91520000	247740000	880640000	43357000	210230000	160350000	413260000	260340000	125760000	683530000	341090000	93793000	723660000	285980000	545910000	3.17134	2.84658	3.2477	3.27881	3.36955	2.9395	2.90459	2.94073	2.54979	2.72103	2.78379	3.17379	3.12045	3.07483	2.95141	3.19425
O43684	9184	BUB3	BUB3L|hBUB3	BUB3 mitotic checkpoint protein	290	11	O43684	3.16392	3.63078	2.87455	3.49248	122280000	110250000	198750000	1092600000	30869000	357880000	204670000	1293400000	385160000	96855000	651620000	377120000	140140000	904440000	283800000	919920000	3.00935	3.11036	2.94011	3.59587	2.88721	3.71856	3.26089	4.65645	3.11511	2.34557	2.71507	3.32244	3.67222	3.39324	2.94028	3.96419
O43688	8612	PLPP2	LPP2|PAP-2c|PAP2-g|PPAP2C	phospholipid phosphatase 2	291	2	O43688	-3.84335	-4.59908	-3.66579	-3.83481	1048200	765150	NA	7183200	NA	1690500	888470	2113600	2608600	785840	24577000	2686300	NA	4096900	3746200	NA	-3.80784	-3.9312	NA	-3.79101	NA	-4.12364	-4.68096	-4.99265	-4.09425	-4.57565	-1.99637	-3.99689	NA	-4.31336	-3.35626	NA
O43707	81	ACTN4	ACTININ-4|FSGS|FSGS1	actinin alpha 4	292	78	O43707	9.313	8.80291	9.00536	9.14824	9171900000	6153800000	23056000000	68200000000	1676600000	12449000000	10275000000	19785000000	19490000000	8341400000	57918000000	21763000000	3608500000	61318000000	24077000000	43139000000	9.19392	8.80839	9.57639	9.6733	8.55906	8.91606	8.97832	8.75819	8.77886	8.75147	9.16535	9.32577	8.13578	9.41408	9.40155	9.64155
O43708	2954	GSTZ1	GSTZ1-1|MAAI|MAAID|MAI	glutathione S-transferase zeta 1	293	3	O43708	-2.41012	-3.7814	-2.0668	-2.37989	2534500	2284600	2963400	28121000	373350	1648000	1622200	NA	14210000	NA	56626000	3160500	NA	15986000	7275300	NA	-2.54313	-2.38152	-2.93125	-1.78459	-3.38128	-4.16092	-3.80199	NA	-1.64756	NA	-0.796599	-3.75624	NA	-2.36927	-2.39052	NA
O43709	114049	BUD23	HASJ4442|HUSSY-3|MERM1|PP3381|WBMT|WBSCR22	BUD23 rRNA methyltransferase and ribosome maturation factor	294	5	O43709	-1.655	-2.32594	-0.714314	-2.70831	1632500	NA	NA	86260000	NA	1690700	NA	41145000	NA	NA	NA	24671000	757200	24058000	2218000	23812000	-3.17322	NA	NA	-0.13677	NA	-4.12346	NA	-0.528413	NA	NA	NA	-0.714314	-3.50152	-1.7856	-4.11888	-1.42724
O43715	51499	TRIAP1	HSPC132|MDM35|P53CSV|WF-1	TP53 regulated inhibitor of apoptosis 1	295	3	O43715	-2.58527	-2.56257	-2.85076	-2.9974	4497900	4562800	2967200	5120700	NA	5006900	3512700	11237000	12882000	6352100	9201600	1746700	NA	NA	7632700	5193400	-1.72148	-1.40153	-2.92947	-4.28859	NA	-2.53358	-2.674	-2.48013	-1.78918	-1.57124	-3.40857	-4.63407	NA	NA	-2.32074	-3.67405
O43719	27336	HTATSF1	TAT-SF1|TATSF1|dJ196E23.2	HIV-1 Tat specific factor 1	296	23	O43719	2.98064	3.22545	3.0031	2.78582	116010000	91948000	180700000	910740000	28837000	335800000	155990000	649930000	460340000	121030000	614090000	382710000	70521000	519600000	220550000	562900000	2.93396	2.85319	2.80719	3.32822	2.79053	3.62531	2.86435	3.62161	3.37247	2.66592	2.6298	3.34422	2.7286	2.60181	2.57341	3.23947
O43747	164	AP1G1	ADTG|CLAPG1	adaptor related protein complex 1 subunit gamma 1	297	15	O43747	0.230291	-0.0102367	-0.232716	1.48989	7347200	6371600	41752000	396690000	723240	35532000	28909000	176580000	10040000	10850000	194110000	80990000	19778000	278740000	88581000	246180000	-1.01858	-0.928482	0.761857	2.10637	-2.44246	0.336109	0.403326	1.66207	-2.14894	-0.801545	0.974272	1.04535	0.981676	1.71253	1.24615	2.01922
O43752	10228	STX6		syntaxin 6	298	6	O43752	-0.774715	-0.820515	0.185092	-2.73282	12967000	4733400	18785000	42100000	2190000	14621000	15131000	31998000	77534000	37207000	40453000	47287000	1162800	NA	16476000	3930400	-0.204843	-1.34953	-0.353148	-1.19134	-0.869416	-0.964255	-0.541884	-0.906503	0.801491	0.970133	-1.28005	0.248797	-2.9121	NA	-1.20117	-4.08518
O43765	6449	SGTA	SGT|alphaSGT|hSGT	small glutamine rich tetratricopeptide repeat containing alpha	299	4	O43765	-2.45778	-1.01421	-1.66408	-2.47531	6416800	2500700	NA	6636800	600140	29146000	16396000	30659000	22398000	14373000	8031000	NA	NA	NA	10599000	7624100	-1.21253	-2.25348	NA	-3.90732	-2.70736	0.0459844	-0.424658	-0.970785	-0.990795	-0.397294	-3.60416	NA	NA	NA	-1.84304	-3.10759
O43766	11019	LIAS	HGCLAS|HUSSY-01|LAS|LIP1|LS|PDHLD	lipoic acid synthetase	300	3	O43766	-1.69927	-1.72533	-1.41697	-0.881824	6224200	3266200	15310000	12078000	4261400	6374600	8064000	6358400	26384000	2645000	24939000	37176000	NA	49861000	20577000	31323000	-1.25618	-1.87515	-0.638712	-3.02706	0.0757517	-2.17992	-1.46071	-3.33643	-0.754393	-2.8308	-1.97536	-0.107328	NA	-0.744975	-0.877773	-1.02273
O43776	4677	NARS1	ASNRS|NARS	asparaginyl-tRNA synthetase 1	301	15	O43776	0.710097	1.56251	0.248722	1.91354	15960000	11578000	39090000	411490000	3057700	97077000	75053000	441870000	43471000	11781000	146820000	86270000	42481000	253310000	106680000	347880000	0.0926372	-0.082355	0.669885	2.16022	-0.395536	1.80795	1.79622	3.04139	-0.0336703	-0.683192	0.572912	1.13884	2.03214	1.57593	1.51666	2.52942
O43795	4430	MYO1B	MMI-alpha|MMIa|MYH-1c|myr1	myosin IB	302	28	O43795	1.76475	1.37791	0.401758	2.76581	15390000	83220000	117320000	395610000	609450	79539000	136160000	844350000	15312000	18373000	344480000	102380000	127610000	271830000	265850000	477860000	0.0405438	2.7119	2.20419	2.10236	-2.68551	1.51615	2.66584	4.01515	-1.53976	-0.0443033	1.79881	1.39229	3.54352	1.67669	2.84521	2.99782
O43809	11051	NUDT21	CFIM25|CPSF5	nudix hydrolase 21	303	6	O43809	0.453612	0.226156	1.08962	-0.994296	24180000	13221000	25528000	180170000	2226000	77739000	17624000	86415000	168400000	37614000	147820000	71896000	1048800	62133000	36132000	46685000	0.687719	0.105639	0.0750431	0.946047	-0.846267	1.48263	-0.319211	0.587467	1.921	0.985774	0.582669	0.869033	-3.05388	-0.430778	-0.0586023	-0.433918
O43813	10314	LANCL1	GPR69A|p40	LanC like 1	304	4	O43813	-1.38089	-1.7936	-2.17057	-1.09961	NA	3118200	7139300	67464000	923780	7651000	5525400	27140000	5547500	1859600	41396000	19104000	NA	41146000	12543000	39473000	NA	-1.94084	-1.70374	-0.498092	-2.09498	-1.91264	-2.01267	-1.15412	-3.00518	-3.3373	-1.24693	-1.09288	NA	-1.0193	-1.59801	-0.681507
O43815	6801	STRN	PPP2R6A|SG2NA|STRN1	striatin	305	22	O43815	2.22977	1.9021	2.14342	2.3121	69697000	35721000	143260000	601430000	11691000	111050000	77317000	261970000	138590000	73950000	544110000	219360000	54929000	516520000	131430000	329560000	2.20411	1.51373	2.48306	2.71818	1.50866	2.00488	1.83961	2.25524	1.6398	1.95765	2.45589	2.52033	2.38526	2.59332	1.82023	2.4496
O43818	9136	RRP9	RNU3IP2|U3-55K	ribosomal RNA processing 9, U3 small nucleolar RNA binding protein	306	10	O43818	1.17937	0.543047	0.0124058	2.013	14043000	40716000	62623000	317970000	2507800	38815000	37728000	168500000	8365600	18220000	338370000	66124000	61622000	287540000	101580000	299090000	-0.0906564	1.69915	1.32779	1.78118	-0.677025	0.465523	0.792048	1.59164	-2.41228	-0.0563255	1.77308	0.745146	2.54324	1.75692	1.44538	2.30646
O43819	9997	SCO2	CEMCOX1|ECGF1|Gliostatin|MYP6|PD-ECGF|SCO1L|TP|TYMP|TdRPase	SCO cytochrome c oxidase assembly protein 2	307	7	O43819	0.626532	-0.856912	0.52062	0.0308329	19909000	24856000	52594000	95490000	5765800	16504000	28735000	5552100	61248000	36504000	166080000	38087000	11880000	101000000	24924000	70679000	0.409324	0.999986	1.08414	0.0126791	0.505028	-0.78685	0.394512	-3.54034	0.461167	0.942709	0.750094	-0.0714899	0.28129	0.262967	-0.598912	0.177987
O43823	10270	AKAP8	AKAP 95|AKAP-8|AKAP-95|AKAP95	A-kinase anchoring protein 8	308	10	O43823	1.01208	1.66671	1.44582	0.616703	34055000	27190000	58897000	133090000	10326000	95507000	86099000	164300000	179130000	68343000	129730000	112650000	13628000	112180000	67242000	103370000	1.17825	1.12713	1.24216	0.500775	1.33239	1.78407	1.99668	1.55368	2.01015	1.84429	0.395025	1.5338	0.46991	0.412876	0.845124	0.738902
O43837	3420	IDH3B	RP46	isocitrate dehydrogenase (NAD(+)) 3 non-catalytic subunit beta	309	19	O43837	3.80208	2.8585	3.82488	4.5236	112650000	191170000	443220000	1845600000	39364000	179430000	130610000	399290000	251570000	212470000	3919300000	608250000	96941000	4810900000	614880000	1964500000	2.89186	3.89012	4.05976	4.36659	3.23237	2.70751	2.60509	2.88902	2.50033	3.47498	5.29415	4.03007	3.16582	5.77976	4.06522	5.08362
O43847	4898	NRDC	NRD1|hNRD1|hNRD2	nardilysin convertase	310	19	O43847	-0.426903	0.208102	-0.966839	1.59904	2844500	7583900	16156000	348410000	997390	39459000	33539000	182140000	4134000	5836500	145620000	63885000	50416000	213540000	58339000	270490000	-2.37784	-0.681727	-0.563626	1.91558	-1.98613	0.489621	0.620217	1.70869	-3.42968	-1.69294	0.561115	0.694153	2.26745	1.33206	0.638475	2.15816
O43852	813	CALU		calumenin	311	31	O43852	8.2384	7.98234	8.28142	6.62598	7206800000	6107500000	8174600000	12497000000	2001700000	4886700000	8230200000	5818200000	14082000000	9993700000	23621000000	8468400000	370000000	7021900000	10887000000	6872100000	8.84853	8.79769	8.12884	7.17852	8.8107	7.54665	8.65434	6.91768	8.30976	9.01129	7.87612	7.92853	5.00626	6.31973	8.24673	6.93122
O43854	10085	EDIL3	DEL1	EGF like repeats and discoidin domains 3	312	14	O43854	1.12087	0.841978	0.506468	1.01586	30092000	29418000	44853000	242340000	6310700	49515000	36179000	128300000	40972000	29026000	180340000	62569000	23632000	200470000	34376000	201860000	1.00104	1.23871	0.861874	1.38186	0.633242	0.822063	0.73084	1.18177	-0.119125	0.613154	0.868503	0.66334	1.22631	1.24187	-0.131091	1.72636
O43865	10768	AHCYL1	DCAL|IRBIT|PPP1R78|PRO0233|XPVKONA	adenosylhomocysteinase like 1	313	17	O43865	1.65065	1.36452	1.01335	2.45734	32297000	33426000	64016000	603040000	2575100	65632000	71848000	468780000	55843000	24077000	212920000	185730000	53890000	560810000	130770000	461570000	1.10233	1.41966	1.35851	2.72211	-0.639424	1.23472	1.7325	3.13029	0.32782	0.344405	1.10722	2.27397	2.35902	2.71079	1.8129	2.94664
O43913	5001	ORC5	ORC5L|ORC5P|ORC5T|PPP1R117	origin recognition complex subunit 5	314	2	O43913	-2.0708	-3.22365	-2.85184	-2.66685	NA	3630500	NA	18299000	NA	1892900	3471200	7839400	NA	NA	13554000	NA	NA	13210000	NA	10104000	NA	-1.72534	NA	-2.41627	NA	-3.95803	-2.69135	-3.02156	NA	NA	-2.85184	NA	NA	-2.64163	NA	-2.69208
O43920	4725	NDUFS5	CI-15k|CI15K	NADH:ubiquinone oxidoreductase subunit S5	315	2	O43920	-2.63536	-2.57919	-3.41026	-3.80412	1655800	2900100	5729400	9801800	1215200	5435400	2854700	6866000	7603600	4633000	2095500	3680900	NA	5088200	3213000	4676400	-3.15292	-2.04357	-2.01088	-3.33405	-1.70568	-2.41333	-2.97683	-3.22093	-2.55013	-2.02494	-5.53539	-3.53059	NA	-4.00394	-3.57966	-3.82877
O43933	5189	PEX1	HMLR1|PBD1A|PBD1B|ZWS|ZWS1	peroxisomal biogenesis factor 1	316	2	O43933	3.33529	4.32824	4.03045	0.519565	248790000	218250000	166850000	533040000	95508000	745770000	489040000	597740000	1549200000	383640000	691240000	547140000	14165000	4049400	359900000	364760000	4.02679	4.0778	2.69587	2.54071	4.49084	4.79376	4.53261	3.49573	5.12403	4.3245	2.79992	3.87333	0.523014	-4.33001	3.28592	2.59933
O60216	5885	RAD21	CDLS4|HR21|HRAD21|MCD1|MGS|NXP1|SCC1|hHR21	RAD21 cohesin complex component	317	22	O60216	2.26514	1.29589	2.1119	2.39646	52520000	54525000	156920000	532300000	9685500	56771000	59996000	153400000	147710000	71731000	552810000	192020000	39501000	533110000	208700000	346160000	1.7988	2.11288	2.61021	2.53867	1.24147	1.02232	1.4693	1.45046	1.73179	1.91385	2.47869	2.32328	1.9322	2.63846	2.49305	2.52211
O60220	1678	TIMM8A	DDP|DDP1|DFN1|MTS|TIM8	translocase of inner mitochondrial membrane 8A	318	5	O60220	2.15538	2.30885	1.86241	0.293489	158050000	97924000	73299000	158180000	31247000	144310000	135420000	137370000	228900000	182300000	143490000	95602000	2948200	60019000	164330000	135900000	3.37691	2.9424	1.54755	0.754682	2.90449	2.38853	2.65789	1.28449	2.36403	3.2548	0.539934	1.29089	-1.63371	-0.480207	2.14528	1.14259
O60231	8449	DHX16	DBP2|DDX16|PRO2014|PRP8|PRPF2|Prp2	DEAH-box helicase 16	319	18	O60231	0.804726	0.0339967	-0.913665	1.24009	11177000	35517000	42015000	238810000	510060	33039000	34881000	247070000	6132000	8089700	163310000	32719000	24793000	187130000	50558000	259050000	-0.417627	1.50562	0.770624	1.36029	-2.93827	0.22958	0.677497	2.16718	-2.8606	-1.2236	0.725917	-0.296377	1.29221	1.14354	0.430193	2.0944
O60232	10534	ZNRD2	SSSCA1|p27	zinc ribbon domain containing 2	320	5	O60232	-2.8813	0.229897	-0.0444677	-0.609047	8702500	831630	1325300	NA	2140900	45064000	25973000	105680000	81649000	13777000	NA	27542000	NA	NA	24751000	NA	-0.776085	-3.81317	-4.05465	NA	-0.901611	0.684127	0.246968	0.890105	0.876131	-0.45818	NA	-0.551354	NA	NA	-0.609047	NA
O60239	9467	SH3BP5	SAB|SH3BP-5	SH3 domain binding protein 5	321	4	O60239	-3.70292	#DIV/0!	-3.38453	-4.88419	1431600	609850	2680000	5718900	NA	NA	NA	NA	5855800	4834400	6347700	1665000	428830	4427900	1929100	654710	-3.36133	-4.25259	-3.07159	-4.12616	NA	NA	NA	NA	-2.92712	-1.96376	-3.94227	-4.70499	-4.28278	-4.20241	-4.32193	-6.72963
O60244	9282	MED14	CRSP150|CRSP2|CSRP|CXorf4|DRIP150|EXLM1|RGR1|TRAP170	mediator complex subunit 14	322	12	O60244	-0.725469	-2.63981	-1.4233	-0.611206	NA	6275700	10910000	87564000	NA	4925100	1475800	22717000	NA	NA	57272000	9897900	3241000	94734000	17452000	62847000	NA	-0.949967	-1.11173	-0.114712	NA	-2.55771	-3.94008	-1.42163	NA	NA	-0.780294	-2.06631	-1.5036	0.171512	-1.11744	0.00470285
O60256	5636	PRPSAP2	PAP41	phosphoribosyl pyrophosphate synthetase associated protein 2	323	5	O60256	-2.3088	-2.19435	-2.87402	-1.86459	1723400	NA	2284300	65738000	NA	1422500	6247600	45615000	2627400	966720	22870000	19872000	NA	46307000	3233700	28292000	-3.09561	NA	-3.29461	-0.536193	NA	-4.37641	-1.83332	-0.373324	-4.08388	-4.27783	-2.09985	-1.03453	NA	-0.850564	-3.57031	-1.17289
O60264	8467	SMARCA5	ISWI|SNF2H|WCRF135|hISWI|hSNF2H	SWI/SNF related, matrix associated, actin dependent regulator of chromatin, subfamily a, member 5	324	31	O60264	2.39916	1.57323	1.07294	3.01198	34963000	110960000	134590000	664740000	1537000	122150000	117170000	451590000	29974000	22136000	511130000	185540000	114040000	523780000	233630000	622680000	1.21594	3.11945	2.39591	2.86532	-1.37213	2.14439	2.44655	3.07411	-0.570259	0.223566	2.36601	2.27246	3.38903	2.61325	2.65724	3.38839
O60271	9043	SPAG9	CT89|HLC-6|HLC4|HLC6|JIP-4|JIP4|JLP|PHET|PIG6	sperm associated antigen 9	325	16	O60271	-1.33784	0.427386	-1.83081	0.0872289	4784200	1696000	11019000	107230000	NA	23089000	17703000	205480000	22539000	5712800	8408500	19276000	11845000	57265000	35270000	101550000	-1.63308	-2.80358	-1.09785	0.18315	NA	-0.295168	-0.312682	1.89001	-0.981737	-1.72374	-3.53813	-1.07961	0.277236	-0.547279	-0.0937349	0.712693
O60279	26032	SUSD5		sushi domain containing 5	326	5	O60279	-1.32824	-0.468963	-0.663221	-1.68481	14132000	6526400	7014400	16056000	1949200	28446000	16298000	44279000	63957000	18172000	40375000	11583000	NA	19381000	NA	26394000	-0.0816069	-0.894474	-1.72838	-2.60851	-1.0348	0.0103843	-0.433411	-0.418025	0.523636	-0.0601179	-1.28283	-1.83357	NA	-2.09428	NA	-1.27535
O60287	9875	URB1	C21orf108|NPA1	URB1 ribosome biogenesis homolog	327	7	O60287	-1.95253	-4.10638	-1.84181	-1.2582	NA	NA	3511000	41554000	NA	549070	951660	15796000	NA	NA	50348000	6372600	NA	37827000	12464000	31211000	NA	NA	-2.69454	-1.21053	NA	-5.77045	-4.58065	-1.96803	NA	NA	-0.965513	-2.71812	NA	-1.13939	-1.60721	-1.02801
O60291	23295	MGRN1	RNF156	mahogunin ring finger 1	328	8	O60291	-0.688342	-0.0415707	0.199377	0.0807254	8247200	4142400	17089000	102960000	1801800	44098000	26922000	59584000	65037000	13769000	107130000	59498000	7444100	73256000	65147000	66158000	-0.853058	-1.53847	-0.485247	0.123409	-1.14644	0.652394	0.299361	0.0284066	0.547805	-0.459015	0.11988	0.588839	-0.361001	-0.195624	0.799071	0.0804562
O60293	196441	ZFC3H1	CCDC131|CSRC2|PSRC2	zinc finger C3H1-type containing	329	5	O60293	-3.36968	-4.0868	-4.14414	-3.12003	NA	1151300	1646200	12263000	NA	731670	794640	14795000	6132400	398880	14362000	1043300	NA	11294000	2799400	9951300	NA	-3.35238	-3.75194	-3.00471	NA	-5.35001	-4.84391	-2.06648	-2.8605	-5.55052	-2.76861	-5.39695	NA	-2.86539	-3.78016	-2.71455
O60306	9716	AQR	IBP160|fSAP164	aquarius intron-binding spliceosomal factor	330	27	O60306	1.39224	-0.0787507	-0.473788	2.1036	14070000	40196000	79898000	455010000	265530	52948000	38914000	192600000	3626300	13787000	270530000	65422000	54509000	374720000	97357000	345910000	-0.087905	1.68094	1.6679	2.30802	-3.86513	0.920229	0.837237	1.79266	-3.61881	-0.457137	1.45144	0.729346	2.37471	2.13505	1.3836	2.52104
O60313	4976	OPA1	BERHS|MGM1|MTDPS14|NPG|NTG|largeG	OPA1 mitochondrial dynamin like GTPase	331	32	O60313	3.0298	3.12478	2.99256	3.49368	108720000	99844000	225330000	830700000	24709000	300780000	155520000	642360000	297900000	177750000	636340000	378150000	117410000	930570000	441790000	684260000	2.84099	2.96991	3.11534	3.19298	2.57118	3.46402	2.85994	3.604	2.74431	3.21847	2.68096	3.32648	3.42905	3.43391	3.58421	3.52753
O60337	10299	MARCHF6	DOA10|MARCH-VI|MARCH6|RNF176|TEB4	membrane associated ring-CH-type finger 6	332	3	O60337	-3.23637	-4.09009	-3.58681	-3.33708	NA	NA	1456800	16706000	NA	1393200	NA	4755300	NA	367970	34776000	3520500	456930	31455000	1812200	NA	NA	NA	-3.92258	-2.55017	NA	-4.40688	NA	-3.7733	NA	-5.66648	-1.49741	-3.59655	-4.19557	-1.40279	-4.41288	NA
O60341	23028	KDM1A	AOF2|BHC110|CPRF|KDM1|LSD1	lysine demethylase 1A	333	24	O60341	2.88213	1.84376	1.95938	3.26175	61103000	103720000	226090000	936360000	7624600	83415000	86563000	397670000	56859000	67343000	904010000	212730000	91943000	892670000	280820000	745730000	2.01561	3.02386	3.12004	3.369	0.901777	1.58583	2.00453	2.8829	0.353844	1.8231	3.18566	2.4749	3.09308	3.37454	2.92492	3.65446
O60427	3992	FADS1	D5D|FADS6|FADSD5|LLCDL1|TU12	fatty acid desaturase 1	334	11	O60427	1.13314	-0.485526	-0.165155	1.50627	9185600	35326000	81639000	377970000	2475000	12057000	15635000	81222000	21475000	10591000	267710000	34704000	17440000	306800000	83210000	280470000	-0.698697	1.49798	1.69799	2.0353	-0.695717	-1.24661	-0.494045	0.494271	-1.05153	-0.836279	1.43638	-0.209187	0.808812	1.84949	1.15514	2.21162
O60437	5493	PPL		periplakin	335	2	O60437	3.82667	4.79685	5.10543	2.55123	275220000	235080000	259990000	1123700000	123200000	1128600000	586330000	915660000	3531700000	531780000	1865800000	1242200000	17848000	472010000	497210000	527460000	4.17141	4.18304	3.31508	3.63713	4.85232	5.40049	4.79751	4.13707	6.31342	4.79393	4.22724	5.08711	0.840587	2.46465	3.75616	3.14352
O60449	4065	LY75	CD205|CLEC13B|DEC-205|GP200-MR6|LY-75	lymphocyte antigen 75	336	2	O60449	-1.99913	-2.78568	-2.30661	-1.72571	NA	NA	4551900	30479000	NA	NA	NA	9170800	NA	NA	35477000	4777800	NA	32606000	8657200	19952000	NA	NA	-2.33206	-1.66621	NA	NA	NA	-2.78568	NA	NA	-1.46873	-3.14449	NA	-1.35147	-2.13748	-1.68819
O60462	8828	NRP2	NP2|NPN2|PRO2714|VEGF165R2	neuropilin 2	337	23	O60462	1.99736	1.18232	1.56134	2.6577	36636000	52648000	104630000	554570000	5958100	95429000	34720000	184010000	64210000	38816000	742090000	133310000	47812000	708560000	247970000	376890000	1.28289	2.06325	2.04438	2.59893	0.551609	1.78288	0.670743	1.72405	0.529334	1.031	2.90195	1.78307	2.19458	3.04472	2.74391	2.6476
O60476	10905	MAN1A2	MAN1B	mannosidase alpha class 1A member 2	338	6	O60476	-1.52808	-4.02538	-2.34347	-1.66224	NA	2848100	6587400	58847000	NA	NA	526430	10337000	NA	NA	34074000	4727300	1446300	43926000	7039100	39724000	NA	-2.0692	-1.81606	-0.698992	NA	NA	-5.4451	-2.60567	NA	NA	-1.52673	-3.16022	-2.61231	-0.925939	-2.43854	-0.672155
O60488	2182	ACSL4	ACS4|FACL4|LACS4|MRX63|MRX68	acyl-CoA synthetase long chain family member 4	339	20	O60488	1.18248	0.105515	0.419073	1.87509	26672000	31060000	31781000	424260000	579230	34205000	27578000	321870000	11558000	17778000	240680000	206410000	39514000	402490000	72997000	311400000	0.828222	1.31565	0.380906	2.20515	-2.75771	0.28037	0.33451	2.56489	-1.94571	-0.0916318	1.28338	2.43025	1.93265	2.23714	0.964609	2.36597
O60493	8724	SNX3	Grd19|MCOPS8|SDP3	sorting nexin 3	340	3	O60493	-2.01402	-2.10837	-1.40737	-2.78096	5732200	5194000	2044900	24045000	NA	7170800	6132800	11410000	26802000	9619900	33462000	8059600	NA	19296000	5132300	6494900	-1.37413	-1.21798	-3.44917	-2.0148	NA	-2.00757	-1.86039	-2.45716	-0.731705	-0.97454	-1.55278	-2.37045	NA	-2.10056	-2.89821	-3.3441
O60499	8677	STX10	SYN10|hsyn10	syntaxin 10	341	4	O60499	-0.722463	-0.350643	0.612258	-1.7453	15973000	2006900	28240000	61485000	3292400	28347000	19769000	30761000	114840000	58035000	58316000	46553000	NA	NA	29465000	7482700	0.0938035	-2.56513	0.215993	-0.634523	-0.290535	0.00527886	-0.151526	-0.96579	1.36848	1.60924	-0.754327	0.225639	NA	NA	-0.355386	-3.13521
O60502	10724	OGA	MEA5|MGEA5|NCOAT	O-GlcNAcase	342	6	O60502	-2.74687	-1.14063	-2.5235	-1.04649	2204000	724880	2038100	55594000	NA	9603200	6652500	54692000	NA	NA	18976000	6543900	3394100	43107000	14850000	46474000	-2.74327	-4.0078	-3.45382	-0.782593	NA	-1.57984	-1.74164	-0.10042	NA	NA	-2.36815	-2.67885	-1.44018	-0.952814	-1.35236	-0.440602
O60503	115	ADCY9	AC9|ACIX	adenylate cyclase 9	343	4	O60503	-3.21356	-3.3454	-2.80165	-2.73053	NA	NA	NA	10639000	NA	NA	1608900	8631700	NA	NA	23557000	3642800	NA	18423000	3532100	10879000	NA	NA	NA	-3.21356	NA	NA	-3.81401	-2.87678	NA	NA	-2.0573	-3.546	NA	-2.16667	-3.44189	-2.58304
O60506	10492	SYNCRIP	GRY-RBP|GRYRBP|HNRNPQ|HNRPQ1|NSAP1|PP68|hnRNP-Q	synaptotagmin binding cytoplasmic RNA interacting protein	344	26	O60506	6.05133	6.73472	5.91192	6.3958	867370000	944710000	1924900000	6108300000	250890000	3572700000	2183800000	7361400000	3134400000	987690000	3980400000	3239600000	1515200000	4559300000	2971800000	5413300000	5.81567	6.15359	6.10994	6.12613	5.86211	7.088	6.71731	7.27146	6.14117	5.68404	5.31638	6.5061	6.94343	5.70306	6.35756	6.57916
O60508	51362	CDC40	EHB3|PRP17|PRPF17	cell division cycle 40	345	15	O60508	1.2693	0.615647	-0.396024	1.78178	14371000	35264000	81014000	357160000	NA	24893000	33685000	148870000	10154000	5566900	300560000	64430000	39809000	256330000	105370000	258750000	-0.0575845	1.49549	1.68726	1.95205	NA	-0.184999	0.626558	1.40538	-2.13264	-1.76094	1.60276	0.706728	1.94287	1.59285	1.49868	2.0927
O60518	26953	RANBP6		RAN binding protein 6	346	9	O60518	-2.53168	-1.65257	-1.9353	-1.56176	984800	3924300	1869300	46668000	NA	16434000	5345400	14434000	9330700	1107400	74949000	20199000	884930	34279000	22793000	32889000	-3.89721	-1.6151	-3.57451	-1.03989	NA	-0.793075	-2.06102	-2.10363	-2.25469	-4.08251	-0.393626	-1.01037	-3.28733	-1.28002	-0.728956	-0.950745
O60524	9147	NEMF	NY-CO-1|SDCCAG1	nuclear export mediator factor	347	11	O60524	-3.15023	-0.346817	-3.43734	-1.09602	NA	1231800	549980	50925000	NA	13907000	8128300	152970000	NA	NA	10650000	3336000	5218800	31815000	11966000	45188000	NA	-3.25663	-5.28249	-0.911557	NA	-1.03757	-1.44911	1.44624	NA	NA	-3.19844	-3.67624	-0.849011	-1.38654	-1.66653	-0.482005
O60563	904	CCNT1	CCNT|CYCT1|HIVE1	cyclin T1	348	4	O60563	-1.88845	-1.15693	-0.773001	-0.970674	2997800	3002000	6149400	37938000	NA	9578600	7250700	48818000	94038000	3198200	51047000	25445000	4617700	59872000	8779900	52354000	-2.30265	-1.99464	-1.91212	-1.34437	NA	-1.5836	-1.61592	-0.271275	1.08003	-2.55776	-0.945693	-0.668586	-1.01716	-0.483709	-2.11701	-0.264824
O60566	701	BUB1B	BUB1beta|BUBR1|Bub1A|MAD3L|MVA1|SSK1|hBUBR1	BUB1 mitotic checkpoint serine/threonine kinase B	349	6	O60566	-4.24238	-2.21813	-5.22427	-3.11043	NA	459280	NA	6993000	NA	2101000	5918900	31358000	NA	437140	2979000	NA	2190200	5969600	3319500	7707100	NA	-4.6543	NA	-3.83046	NA	-3.80529	-1.91222	-0.936885	NA	-5.41884	-5.02971	NA	-2.04209	-3.77582	-3.53221	-3.09161
O60568	8985	PLOD3	LH3	procollagen-lysine,2-oxoglutarate 5-dioxygenase 3	350	32	O60568	6.4422	5.69608	5.65981	6.68092	1024700000	1441800000	2324400000	8366500000	160620000	1357900000	1045300000	3713400000	1272400000	750750000	8387300000	2499000000	1498100000	7945900000	3212600000	6410600000	6.05443	6.75252	6.37322	6.58862	5.2289	5.67136	5.64164	6.24243	4.83993	5.2897	6.38776	6.12186	6.92783	6.49625	6.47093	6.82865
O60610	1729	DIAPH1	DFNA1|DIA1|DRF1|LFHL1|SCBMS|hDIA1	diaphanous related formin 1	351	20	O60610	5.6302	5.46421	5.13651	4.95668	1147200000	1415000000	1125400000	1668200000	719950000	952450000	768650000	925540000	1262400000	1273700000	2812600000	1058800000	1729900000	1601500000	938470000	829560000	6.21619	6.72594	5.36063	4.21801	7.35883	5.15199	5.19281	4.15321	4.82854	6.04966	4.8172	4.85063	7.12552	4.20913	4.68043	3.81164
O60613	9403	SELENOF	SEP15	selenoprotein F	352	4	O60613	1.17531	1.52501	1.62963	0.115969	56152000	29235000	53962000	129170000	17057000	77134000	77710000	95440000	192140000	65053000	194090000	122650000	3786900	71880000	114350000	79883000	1.89458	1.22987	1.11999	0.456823	2.04499	1.47119	1.84701	0.736845	2.11135	1.77336	0.974124	1.6597	-1.2897	-0.222701	1.61768	0.358603
O60664	10226	PLIN3	M6PRBP1|PP17|TIP47	perilipin 3	353	8	O60664	-0.577927	-0.364019	-1.25355	-2.21495	21953000	12349000	NA	19912000	895800	34233000	32159000	52642000	32788000	34977000	8522500	10809000	NA	6641200	23558000	12824000	0.549316	0.00897664	NA	-2.29207	-2.13865	0.281568	0.558873	-0.157869	-0.440743	0.881276	-3.51878	-1.93595	NA	-3.62358	-0.680924	-2.34035
O60678	10196	PRMT3	HRMT1L3	protein arginine methyltransferase 3	354	7	O60678	-2.51607	-1.28199	-3.39008	-1.22099	NA	961340	3220800	44031000	NA	6978500	13826000	27670000	1802400	NA	14031000	6277900	6541100	26934000	7982000	45703000	NA	-3.60784	-2.81497	-1.12541	NA	-2.04737	-0.673567	-1.12504	-4.62785	NA	-2.80212	-2.74028	-0.538692	-1.62436	-2.25563	-0.465285
O60684	23633	KPNA6	IPOA7|KPNA7	karyopherin subunit alpha 6	355	14	O60684	2.14077	2.79698	2.86645	1.98311	43852000	38883000	150040000	653890000	21382000	274700000	134110000	388330000	422170000	145190000	443720000	330690000	21362000	481250000	197780000	232950000	1.54043	1.63389	2.54761	2.84113	2.36585	3.3312	2.64369	2.84716	3.24754	2.92758	2.16271	3.12795	1.08754	2.49233	2.41486	1.93772
O60701	7358	UGDH	GDH|UDP-GlcDH|UDPGDH|UGD	UDP-glucose 6-dehydrogenase	356	13	O60701	0.0674742	0.0111672	-0.577016	0.626813	13077000	16478000	16317000	141880000	821200	49102000	26563000	131360000	21019000	12272000	90164000	29037000	18011000	117960000	49368000	105860000	-0.192743	0.417622	-0.549782	0.5948	-2.2621	0.809797	0.279762	1.21721	-1.08251	-0.624489	-0.127954	-0.473106	0.85308	0.484616	0.395537	0.774022
O60711	9404	LPXN	LDPL	leupaxin	357	4	O60711	-0.931178	-1.49697	-1.10646	-1.81669	7224600	6037700	16951000	42405000	2060500	6830500	12786000	13853000	23318000	14527000	53416000	8857600	1062800	35677000	14907000	20318000	-1.04268	-1.00474	-0.496566	-1.18072	-0.955958	-2.07876	-0.787739	-2.16541	-0.932694	-0.381972	-0.880486	-2.23069	-3.03566	-1.22295	-1.34678	-1.66137
O60716	1500	CTNND1	BCDS2|CAS|CTNND|P120CAS|P120CTN|p120|p120(CAS)|p120(CTN)	catenin delta 1	358	41	O60716	5.33697	5.87908	5.85245	5.8277	573390000	346890000	1254500000	5161800000	235750000	1616100000	971360000	3811900000	2887400000	919430000	4497000000	2845800000	693350000	4438500000	1751800000	4153500000	5.22279	4.73425	5.51224	5.87861	5.77373	5.92628	5.53453	6.2818	6.0227	5.58109	5.49179	6.31424	5.86922	5.66472	5.58856	6.18831
O60732	9947	MAGEC1	CT7|CT7.1	MAGE family member C1	359	9	O60732	-0.308331	0.490354	0.362997	-0.656326	16014000	7697800	13997000	100900000	1642900	63232000	44501000	115650000	112170000	21006000	61992000	61411000	2419500	42345000	38650000	72663000	0.0974756	-0.660609	-0.763886	0.0936968	-1.27753	1.18016	1.03311	1.02567	1.33452	0.148237	-0.666457	0.635686	-1.90527	-0.978281	0.0394178	0.218833
O60749	6643	SNX2	TRG-9	sorting nexin 2	360	15	O60749	1.32925	1.17493	1.14323	0.621647	46727000	22774000	56117000	287860000	4729900	109910000	40902000	166770000	137960000	24907000	176120000	127070000	8935800	162710000	82104000	88941000	1.63139	0.876054	1.17466	1.63492	0.223848	1.98977	0.909981	1.57612	1.63322	0.39313	0.834467	1.71211	-0.110034	0.943869	1.13567	0.517081
O60762	8813	DPM1	CDGIE|MPDS	dolichyl-phosphate mannosyltransferase subunit 1, catalytic	361	12	O60762	3.13738	2.06268	2.32152	3.54945	68318000	128930000	253750000	1222300000	14078000	95956000	89410000	337350000	66317000	85397000	1475600000	240350000	93787000	1321600000	392760000	784660000	2.17549	3.3321	3.28116	3.76078	1.77246	1.79094	2.05177	2.63553	0.575936	2.16456	3.88998	2.6556	3.12037	3.93483	3.41305	3.72954
O60763	8615	USO1	P115|TAP|VDP	USO1 vesicle transport factor	362	12	O60763	-1.39233	-0.735114	-0.415784	-1.12501	8513800	1327200	NA	81592000	350260	50376000	20364000	50929000	50797000	9591600	50943000	41996000	NA	31028000	38603000	16257000	-0.807486	-3.15096	NA	-0.218561	-3.47192	0.847308	-0.108232	-0.207616	0.191123	-0.978776	-0.948625	0.0731401	NA	-1.42231	0.0376474	-1.99037
O60779	10560	SLC19A2	TC1|THMD1|THT1|THTR1|TRMA	solute carrier family 19 member 2	363	2	O60779	-3.28866	-4.81742	-3.279	-2.62877	1051800	1899000	1475200	14064000	NA	1052600	NA	NA	NA	975990	19982000	NA	1754900	15637000	5188800	8862800	-3.80293	-2.64342	-3.90506	-2.80325	NA	-4.81742	NA	NA	NA	-4.26411	-2.2939	NA	-2.34656	-2.40079	-2.88228	-2.88546
O60783	63931	MRPS14	COXPD38|DJ262D12.2|HSMRPS14|MRP-S14|S14mt	mitochondrial ribosomal protein S14	364	3	O60783	-0.0277318	-0.112733	-0.12257	-0.391663	9193300	13010000	27005000	120130000	3548500	45127000	19594000	34612000	83819000	16160000	46001000	37865000	6971100	59293000	26721000	57744000	-0.697496	0.0828474	0.153565	0.350157	-0.184178	0.686173	-0.164508	-0.788417	0.913991	-0.228817	-1.09531	-0.0801436	-0.451208	-0.497585	-0.497617	-0.120244
O60784	10043	TOM1		target of myb1 membrane trafficking protein	365	4	O60784	-2.47224	-1.4028	-0.651118	-2.72495	14117000	1048600	2277300	12118000	1461700	14660000	9567400	15502000	28297000	16599000	NA	18888000	NA	NA	14318000	4040400	-0.0831281	-3.48475	-3.2989	-3.0222	-1.44345	-0.960354	-1.21112	-1.99629	-0.65336	-0.190283	NA	-1.10971	NA	NA	-1.40544	-4.04445
O60826	28952	CCDC22	CXorf37|JM1|RTSC2	coiled-coil domain containing 22	366	7	O60826	-1.29675	-1.41382	-1.22306	-2.58205	6804400	NA	10152000	32998000	601040	20155000	7687000	31602000	37633000	9042700	26631000	12626000	NA	10988000	9457600	9185400	-1.12852	NA	-1.21226	-1.54947	-2.70524	-0.494187	-1.53061	-0.925229	-0.241821	-1.0635	-1.881	-1.70594	NA	-2.90461	-2.00882	-2.83271
O60828	10084	PQBP1	MRX2|MRX55|MRXS3|MRXS8|NPW38|RENS1|SHS	polyglutamine binding protein 1	367	6	O60828	1.48211	1.76058	2.22401	1.17475	48591000	32795000	104740000	163410000	18467000	82562000	93242000	129930000	396860000	121750000	209530000	152190000	16702000	194370000	91236000	168830000	1.68742	1.39266	2.04585	0.802504	2.15776	1.57078	2.11304	1.20075	3.15831	2.67444	1.08415	1.97914	0.7494	1.19774	1.28912	1.46272
O60831	11230	PRAF2	JM4|Yip6a	PRA1 domain family member 2	368	3	O60831	-0.834103	-1.4945	-0.145892	-1.86224	11591000	7335000	3566800	126890000	3542000	15557000	10848000	4399900	31500000	26423000	68770000	38755000	3278400	27006000	6849100	NA	-0.365529	-0.729002	-2.67252	0.430642	-0.186782	-0.873386	-1.02772	-3.89011	-0.498586	0.478075	-0.517305	-0.0457518	-1.48784	-1.62055	-2.47835	NA
O60832	1736	DKC1	CBF5|DKC|DKCX|NAP57|NOLA4|XAP101	dyskerin pseudouridine synthase 1	369	21	O60832	3.07973	2.97454	2.34206	3.90096	46105000	146030000	354910000	988470000	12276000	241620000	206840000	782410000	73347000	76467000	1252400000	300630000	220670000	1062700000	407610000	1092000000	1.61219	3.50854	3.74956	3.44862	1.57799	3.14329	3.27629	3.90058	0.721362	2.00577	3.65423	2.98688	4.29608	3.6235	3.46705	4.2172
O60841	9669	EIF5B	IF2	eukaryotic translation initiation factor 5B	370	22	O60841	0.939169	2.29047	0.528484	1.97282	23402000	20403000	33248000	357050000	5575100	159890000	100280000	806760000	115170000	16441000	98253000	75928000	55505000	207120000	128810000	321330000	0.640873	0.720306	0.443904	1.95159	0.457275	2.53867	2.21928	3.94667	1.37262	-0.204033	-0.00445525	0.949807	2.39959	1.28847	1.79093	2.41229
O60884	10294	DNAJA2	CPR3|DJ3|DJA2|DNAJ|DNJ3|HIRIP4|PRO3015|RDJ2	DnaJ heat shock protein family (Hsp40) member A2	371	9	O60884	1.94309	2.82268	2.46917	1.61031	67191000	39020000	91275000	402590000	21248000	205770000	147980000	503700000	448220000	99961000	306000000	219790000	15850000	257090000	199320000	203810000	2.15166	1.63888	1.85375	2.12807	2.35692	2.9081	2.78738	3.23833	3.33396	2.39095	1.62854	2.52323	0.677454	1.59708	2.42614	1.74054
O60885	23476	BRD4	CAP|HUNK1|HUNKI|MCAP	bromodomain containing 4	372	21	O60885	2.86853	2.62733	2.26354	2.6986	73413000	67345000	239650000	1082500000	14723000	245360000	111750000	468710000	314980000	63608000	266190000	315880000	41278000	993970000	373200000	232520000	2.27852	2.41204	3.20135	3.58222	1.83606	3.16579	2.3774	3.13006	2.82478	1.74107	1.4282	3.06013	1.99267	3.52803	3.33872	1.93499
O60907	6907	TBL1X	EBI|SMAP55|TBL1	transducin beta like 1 X-linked	373	5	O60907	-1.82885	-2.11983	-2.34608	-1.99866	NA	5784600	6012600	17551000	NA	6224200	4874700	15997000	NA	4174800	23260000	6078600	2974900	18471000	5565600	23766000	NA	-1.06541	-1.94352	-2.47762	NA	-2.21489	-2.1956	-1.94902	NA	-2.17465	-2.07554	-2.78804	-1.62132	-2.16295	-2.78028	-1.43009
O60930	246243	RNASEH1	H1RNA|PEOB2|RNH1	ribonuclease H1	374	3	O60930	-2.46361	-1.88732	-2.83094	-1.69177	1044800	1525200	5792600	45030000	NA	18744000	2773600	15032000	6666800	1496600	23768000	5674600	2062300	27072000	10528000	28301000	-3.81249	-2.95396	-1.99556	-1.09242	NA	-0.600473	-3.01891	-2.04258	-2.7399	-3.64951	-2.04449	-2.88985	-2.12477	-1.61706	-1.85282	-1.17242
O60934	4683	NBN	AT-V1|AT-V2|ATV|NBS|NBS1|P95	nibrin	375	17	O60934	1.01949	0.576474	0.885546	1.15112	20605000	27734000	53321000	238910000	2658900	50537000	28740000	175530000	78559000	30175000	184820000	86864000	18346000	211660000	61236000	197970000	0.458544	1.1552	1.10331	1.3609	-0.593956	0.851981	0.394766	1.65311	0.820447	0.668967	0.903776	1.149	0.878402	1.31943	0.708991	1.69765
O60942	8732	RNGTT	CAP1A|HCE|HCE1|hCAP	RNA guanylyltransferase and 5'-phosphatase	376	3	O60942	-4.74823	-2.3344	-3.82116	-3.3188	NA	NA	348500	8308600	NA	6949200	2096000	21253000	2883000	NA	NA	3299700	2657200	4607700	2182000	7110700	NA	NA	-5.91942	-3.57703	NA	-2.05353	-3.42787	-1.52181	-3.94989	NA	NA	-3.69243	-1.77651	-4.14558	-4.14269	-3.21045
O75027	22	ABCB7	ABC7|ASAT|Atm1p|EST140535	ATP binding cassette subfamily B member 7	377	10	O75027	-0.0574578	-1.2765	-0.789745	0.252517	5997300	8630700	30990000	218910000	661230	12386000	8150300	63162000	6150000	4009000	276570000	54066000	5615500	193510000	38484000	89957000	-1.30937	-0.498552	0.34572	1.23237	-2.56973	-1.20719	-1.44517	0.1161	-2.85637	-2.23292	1.48318	0.447117	-0.748341	1.19141	0.0331552	0.53384
O75044	23380	SRGAP2	ARHGAP34|FNBP2|SRGAP2A|SRGAP3	SLIT-ROBO Rho GTPase activating protein 2	378	5	O75044	-0.154018	-2.94581	-0.901616	-0.102503	NA	NA	18677000	98156000	304480	1751500	1914700	42470000	29235000	NA	20048000	45464000	NA	26689000	70966000	82510000	NA	NA	-0.361197	0.053162	-3.67079	-4.07172	-3.55996	-0.480751	-0.606291	NA	-2.28916	0.190599	NA	-1.63741	0.923553	0.406344
O75051	5362	PLXNA2	OCT|PLXN2	plexin A2	379	27	O75051	0.201134	-0.336699	-0.245755	1.49741	6767600	11221000	31398000	301620000	1867800	27767000	15171000	71931000	9982700	9756600	223700000	75949000	22512000	296660000	84993000	218400000	-1.13628	-0.126725	0.36398	1.70357	-1.09537	-0.0249949	-0.538029	0.311596	-2.1572	-0.954255	1.17822	0.950216	1.15959	1.8015	1.18599	1.84256
O75054	3321	IGSF3	EWI-3|LCDD|V8	immunoglobulin superfamily member 3	380	17	O75054	0.26215	-0.482522	-0.598347	1.01386	10197000	15202000	31360000	178450000	3679700	15045000	11252000	62459000	9434200	8021500	164260000	50527000	16922000	250130000	58196000	131610000	-0.549072	0.303438	0.36229	0.931945	-0.13263	-0.922392	-0.974333	0.0992688	-2.23877	-1.23578	0.734255	0.346902	0.767381	1.55789	0.634904	1.09526
O75063	9917	FAM20B	gxk1	FAM20B glycosaminoglycan xylosylkinase	381	11	O75063	0.920018	-0.582045	-0.0367367	1.20052	25339000	11389000	78577000	243080000	3083800	13371000	15851000	45547000	26343000	13649000	324580000	26082000	10540000	238160000	117570000	177820000	0.754783	-0.105672	1.64462	1.38634	-0.383468	-1.09513	-0.474013	-0.375568	-0.756637	-0.4716	1.71327	-0.631983	0.116842	1.48787	1.65808	1.53927
O75083	9948	WDR1	AIP1|HEL-S-52|NORI-1	WD repeat domain 1	382	23	O75083	3.82453	2.77407	2.46317	4.5881	131540000	217130000	330640000	1970700000	13843000	182130000	173860000	638800000	88255000	57585000	2619000000	224030000	177830000	2922000000	664290000	1996500000	3.11392	4.07052	3.65067	4.46301	1.74856	2.72938	3.02269	3.59564	0.988426	1.59805	4.71468	2.55151	3.9995	5.06778	4.17768	5.10746
O75084	8324	FZD7	FzE3	frizzled class receptor 7	383	5	O75084	-2.48936	-2.66832	-3.14867	-1.21582	665930	2098800	10010000	28475000	NA	4218100	2234900	16680000	958090	1293900	34720000	12709000	2112500	52131000	22675000	25030000	-4.45764	-2.50169	-1.23192	-1.7662	NA	-2.78463	-3.33419	-1.88615	-5.53996	-3.85874	-1.49973	-1.69624	-2.09172	-0.681403	-0.736509	-1.35364
O75093	6585	SLIT1	MEGF4|SLIL1|SLIT-1|SLIT3	slit guidance ligand 1	384	2	O75093	-3.57769	-2.98147	-3.00843	-3.16963	3386400	769310	2347500	3150500	NA	4990000	3001300	5694900	7689500	3866400	6172900	4502300	1013300	6311400	4778100	8903300	-2.12806	-3.92352	-3.25651	-5.00268	NA	-2.53854	-2.90371	-3.50215	-2.53391	-2.28498	-3.98241	-3.23241	-3.1012	-3.69631	-3.00226	-2.87874
O75110	10079	ATP9A	ATPIIA	ATPase phospholipid transporting 9A (putative)	385	8	O75110	-2.35796	-1.54942	-2.44211	-0.949352	529410	2535600	7972400	52668000	NA	NA	4260500	36547000	NA	NA	42167000	3364100	3999300	39769000	22685000	36951000	-4.78627	-2.23385	-1.54966	-0.86208	NA	NA	-2.39222	-0.706614	NA	NA	-1.2204	-3.66382	-1.21472	-1.0679	-0.735867	-0.778923
O75116	9475	ROCK2	ROCK-II	Rho associated coiled-coil containing protein kinase 2	386	17	O75116	-0.787371	-0.00115141	-2.39046	-0.011304	3840000	6444400	9966500	180520000	NA	17955000	15958000	123480000	3875200	2284500	33473000	15059000	12391000	83680000	16726000	107780000	-1.948	-0.912387	-1.238	0.948901	NA	-0.66345	-0.464191	1.12419	-3.52299	-3.04145	-1.55231	-1.44508	0.339158	-0.00565405	-1.17926	0.800543
O75127	26024	PTCD1		pentatricopeptide repeat domain 1	387	5	O75127	-2.0445	-3.24765	-2.75278	-1.62514	3071200	1796900	6582300	37253000	NA	3184400	NA	6518700	5400600	1190000	25782000	9936500	4427300	30584000	7677800	20193000	-2.268	-2.72171	-1.81714	-1.37116	NA	-3.19631	NA	-3.29899	-3.04392	-3.97908	-1.92757	-2.06054	-1.07502	-1.44289	-2.31217	-1.67047
O75146	9026	HIP1R	HIP12|HIP3|ILWEQ	huntingtin interacting protein 1 related	388	10	O75146	-2.00312	-2.44096	-1.20788	-1.31862	1154300	2237300	4601500	123040000	NA	6294900	2006600	19738000	36076000	1111300	119240000	24492000	1921500	120440000	7194900	28537000	-3.66972	-2.41116	-2.31693	0.385345	NA	-2.19835	-3.49151	-1.63301	-0.302808	-4.07745	0.273823	-0.725094	-2.22194	0.514325	-2.40669	-1.16017
O75147	23363	OBSL1		obscurin like 1	389	10	O75147	-1.43441	-0.655385	-1.60021	-0.507641	2107600	6054100	11413000	52009000	NA	12870000	9981700	73017000	17259000	3075800	30003000	24737000	5137200	41346000	40840000	52272000	-2.80733	-1.0009	-1.0488	-0.880591	NA	-1.15106	-1.14923	0.334129	-1.36699	-2.61386	-1.70962	-0.710359	-0.870665	-1.01237	0.11961	-0.267137
O75150	9810	RNF40	BRE1B|RBP95|STARING	ring finger protein 40	390	22	O75150	1.57979	1.07047	0.370637	1.82516	40236000	29890000	79410000	364360000	3297600	86969000	35039000	259180000	32096000	25748000	169910000	65466000	37513000	311180000	95406000	281210000	1.41715	1.26126	1.65934	1.98139	-0.288294	1.64693	0.684095	2.23914	-0.471532	0.440872	0.782867	0.730341	1.86125	1.86973	1.35415	2.21551
O75152	9877	ZC3H11A	ZC3HDC11A	zinc finger CCCH-type containing 11A	391	18	O75152	0.288027	0.117473	0.55143	0.830554	13788000	15178000	29208000	152900000	1919300	37895000	32359000	83082000	88159000	16114000	151630000	70145000	16107000	147970000	55567000	145840000	-0.116906	0.3012	0.263044	0.704771	-1.05675	0.430396	0.567925	0.528319	0.986855	-0.232916	0.619249	0.832534	0.699556	0.808273	0.567644	1.24674
O75153	23277	CLUH	CLU1	clustered mitochondria homolog	392	11	O75153	-1.49949	-0.166408	-1.06014	-0.0967697	NA	2623100	3104800	137950000	NA	19046000	10777000	122740000	NA	NA	44199000	20792000	15689000	45092000	21890000	95742000	NA	-2.18579	-2.86618	0.553503	NA	-0.577066	-1.0373	1.11515	NA	NA	-1.15275	-0.967539	0.663425	-0.88853	-0.787773	0.625798
O75159	9655	SOCS5	CIS6|CISH6|Cish5|SOCS-5	suppressor of cytokine signaling 5	393	2	O75159	-2.22625	-1.06834	-1.35945	-1.65543	12141000	4289900	NA	3399800	1903700	NA	NA	NA	NA	25236000	37542000	4913800	1809400	NA	18837000	NA	-0.299124	-1.48891	NA	-4.89072	-1.06834	NA	NA	NA	NA	0.411996	-1.3874	-3.10294	-2.30453	NA	-1.00632	NA
O75165	23317	DNAJC13	PARK21|RME8	DnaJ heat shock protein family (Hsp40) member C13	394	19	O75165	-1.18495	-1.6028	-1.50913	0.216513	726910	10801000	17792000	108620000	NA	5194800	5307400	49273000	NA	1903000	115700000	14971000	9115200	106830000	38067000	93344000	-4.33214	-0.18077	-0.428967	0.202085	NA	-2.47963	-2.07143	-0.257324	NA	-3.30413	0.230502	-1.45376	-0.082721	0.343099	0.0173033	0.588373
O75175	4849	CNOT3	LENG2|NOT3|NOT3H	CCR4-NOT transcription complex subunit 3	395	5	O75175	-1.66497	-0.893335	-2.11145	-1.08873	3457100	1947000	8514100	67584000	848250	24251000	14082000	42288000	16853000	3242800	24575000	7334100	5906800	39013000	13923000	29035000	-2.09846	-2.60805	-1.45789	-0.495479	-2.21609	-0.223263	-0.646781	-0.487209	-1.40135	-2.53785	-1.99649	-2.51009	-0.678849	-1.09531	-1.44614	-1.13464
O75190	10049	DNAJB6	DJ4|DnaJ|HHDJ1|HSJ-2|HSJ2|LGMD1D|LGMD1E|LGMDD1|MRJ|MSJ-1	DnaJ heat shock protein family (Hsp40) member B6	396	7	O75190	1.27523	2.12861	1.65526	1.16955	41451000	29096000	67272000	185670000	14882000	97365000	115100000	294320000	184070000	68042000	189930000	134000000	21528000	206340000	80451000	140420000	1.45977	1.22312	1.42777	0.990255	1.85131	1.81229	2.42052	2.43034	2.04942	1.83795	0.942979	1.79071	1.09818	1.28308	1.10608	1.19087
O75251	374291	NDUFS7	CI-20|CI-20KD|MC1DN3|MY017|PSST	NADH:ubiquinone oxidoreductase core subunit S7	397	3	O75251	0.348998	-0.50608	-0.764281	1.10565	5967800	18021000	47815000	216610000	2158100	NA	14611000	57122000	NA	1722600	193950000	45182000	21708000	208160000	71613000	130310000	-1.31644	0.544433	0.95115	1.21685	-0.89025	NA	-0.592941	-0.0350487	NA	-3.44732	0.973087	0.181388	1.10962	1.29562	0.936758	1.08062
O75306	4720	NDUFS2	CI-49|MC1DN6	NADH:ubiquinone oxidoreductase core subunit S2	398	15	O75306	2.18352	0.975561	1.78229	2.34139	49342000	47469000	131770000	611170000	6890700	62529000	37012000	131280000	77507000	40833000	773900000	184240000	35525000	665010000	226980000	244610000	1.70939	1.91655	2.36635	2.7418	0.758081	1.16379	0.764074	1.2163	0.800988	1.10383	2.96229	2.26205	1.78643	2.95414	2.61522	2.00978
O75312	8882	ZPR1	ZNF259	ZPR1 zinc finger	399	5	O75312	-2.69593	-1.91757	-1.92612	-4.24604	5692800	1459700	NA	7706500	NA	8685900	9983900	8630700	18162000	9655200	7633400	12135000	NA	1634200	4068200	4528700	-1.38401	-3.01614	NA	-3.68763	NA	-1.72686	-1.14891	-2.87695	-1.29338	-0.969275	-3.67715	-1.76466	NA	-5.62572	-3.23628	-3.87612
O75323	2631	NIPSNAP2	GBAS	nipsnap homolog 2	400	5	O75323	1.29097	1.06752	0.918182	0.823066	40713000	29477000	63422000	205970000	6163600	67781000	43856000	146050000	119390000	35527000	139140000	70919000	29817000	138620000	44341000	107170000	1.43404	1.24155	1.34549	1.1428	0.599755	1.2819	1.01179	1.37662	1.42456	0.903707	0.495682	0.848779	1.54575	0.715069	0.239281	0.792168
O75326	8482	SEMA7A	CD108|CDw108|H-SEMA-K1|H-Sema-L|JMH|SEMAK1|SEMAL	semaphorin 7A (John Milton Hagen blood group)	401	13	O75326	0.29587	-0.255534	0.999125	0.817526	21546000	23287000	28082000	69480000	7187800	12790000	32888000	25101000	67702000	54327000	258980000	55568000	6962800	223680000	86513000	133190000	0.522511	0.907612	0.20816	-0.454803	0.818015	-1.16019	0.591599	-1.27156	0.60577	1.51432	1.38872	0.487681	-0.452845	1.3983	1.21178	1.11287
O75340	10016	PDCD6	ALG-2|ALG2|PEF1B	programmed cell death 6	402	2	O75340	-2.88376	-2.1551	-2.26863	-2.40652	4490000	NA	2558700	7183000	1265900	7855700	8646600	4862100	15676000	6896700	8733500	6754000	NA	NA	7195700	NA	-1.72399	NA	-3.13625	-3.79105	-1.64764	-1.87398	-1.35887	-3.7399	-1.50584	-1.45298	-3.48362	-2.63207	NA	NA	-2.40652	NA
O75351	9525	VPS4B	MIG1|SKD1|SKD1B|VPS4-2	vacuolar protein sorting 4 homolog B	403	4	O75351	-2.53823	-1.14263	-2.45901	-3.64278	3261400	NA	3042400	NA	3160300	10430000	9731900	20491000	23483000	1397500	12629000	8969700	NA	NA	3076600	NA	-2.18193	NA	-2.89452	NA	-0.348676	-1.45889	-1.18623	-1.57671	-0.922517	-3.74801	-2.95345	-2.21207	NA	NA	-3.64278	NA
O75352	9526	MPDU1	CDGIF|HBEBP2BPA|Lec35|My008|PP3958|PQLC5|SL15|SLC66A5	mannose-P-dolichol utilization defect 1	404	2	O75352	0.862448	-1.02377	-0.535993	0.493368	31941000	27634000	36539000	146070000	4796500	8141000	22592000	10653000	11952000	8659600	151480000	47687000	NA	106830000	61040000	83996000	1.08645	1.15008	0.575671	0.637588	0.2437	-1.82174	0.0433547	-2.56039	-1.89733	-1.12573	0.617826	0.261267	NA	0.343099	0.704326	0.43268
O75356	957	ENTPD5	CD39L4|NTPDase-5|PCPH	ectonucleoside triphosphate diphosphohydrolase 5 (inactive)	405	6	O75356	-0.369965	-2.00032	-1.00567	-2.05889	14238000	11578000	19785000	46479000	1873600	18465000	8065700	2359000	10651000	10884000	90361000	19837000	NA	14192000	21659000	9176000	-0.0709029	-0.082355	-0.280742	-1.04586	-1.09096	-0.622434	-1.4604	-4.82747	-2.06367	-0.797047	-0.124817	-1.03714	NA	-2.53924	-0.803208	-2.83422
O75367	9555	MACROH2A1	H2A.y|H2A/y|H2AF12M|H2AFY|MACROH2A1.1|mH2A1|macroH2A1.2	macroH2A.1 histone	406	13	O75367	1.84295	1.14871	1.91921	1.91186	52067000	37127000	83755000	447410000	3586800	105070000	48162000	180060000	66818000	48884000	879140000	228680000	24119000	312140000	268040000	193220000	1.78639	1.56843	1.73371	2.28326	-0.168936	1.92382	1.14853	1.69142	0.586799	1.36255	3.14556	2.58192	1.25433	1.87413	2.85715	1.66182
O75369	2317	FLNB	ABP-278|ABP-280|AOI|FH1|FLN-B|FLN1L|LRS1|SCT|TABP|TAP	filamin B	407	145	O75369	8.20477	8.53708	8.13054	8.61477	4298700000	3777000000	7866100000	31096000000	842210000	13119000000	6739500000	26743000000	13021000000	4463100000	23672000000	13274000000	6235300000	27161000000	11546000000	27705000000	8.10839	8.11685	8.07514	8.5187	7.58153	8.99283	8.3626	9.21134	8.1967	7.85237	7.87922	8.59389	8.88731	8.25134	8.33224	8.98821
O75376	9611	NCOR1	N-CoR|N-CoR1|PPP1R109|TRAC1|hN-CoR	nuclear receptor corepressor 1	408	23	O75376	0.53133	1.20803	1.43856	0.607602	21380000	22393000	20481000	186170000	7967700	86688000	45470000	126550000	201600000	39212000	207400000	107060000	27510000	116190000	26577000	126580000	0.511432	0.852153	-0.232475	0.994209	0.964272	1.64219	1.06456	1.16112	2.18072	1.04559	1.06947	1.45845	1.43509	0.463027	-0.50548	1.03777
O75379	8674	VAMP4	VAMP-4|VAMP24	vesicle associated membrane protein 4	409	2	O75379	-3.08062	-2.91179	-1.9412	-3.26659	1680900	1379500	2616000	12390000	549980	2982600	5042100	6187600	10811000	7114300	NA	8045100	NA	7774300	3367000	8838100	-3.13137	-3.0962	-3.10533	-2.98956	-2.83129	-3.29218	-2.1463	-3.37737	-2.04215	-1.40832	NA	-2.37312	NA	-3.39864	-3.51154	-2.88958
O75380	4726	NDUFS6	CI-13kA|CI-13kD-A|CI13KDA|MC1DN9	NADH:ubiquinone oxidoreductase subunit S6	410	3	O75380	0.0165323	-0.491799	-0.603503	-0.418968	9846700	8288200	200840000	29115000	5828100	14216000	21680000	22067000	48972000	15933000	32233000	24968000	3604100	20848000	281220000	26759000	-0.599145	-0.555918	2.95471	-1.73352	0.520287	-1.00539	-0.0168053	-1.46529	0.138313	-0.249155	-1.60657	-0.6966	-1.35769	-1.99009	2.92699	-1.25508
O75381	5195	PEX14	NAPP2|PBD13A|Pex14p|dJ734G22.2	peroxisomal biogenesis factor 14	411	8	O75381	1.43978	2.18569	1.87298	0.404227	96219000	54599000	51388000	90055000	7921800	215200000	129580000	255810000	249620000	145200000	170820000	95198000	5675600	82439000	127350000	94291000	2.66602	2.1148	1.05176	-0.0734731	0.956069	2.97372	2.59353	2.21946	2.4891	2.92768	0.790545	1.28462	-0.733714	-0.0269891	1.77435	0.603266
O75390	1431	CS		citrate synthase	412	18	O75390	5.195	4.23133	5.22402	4.42104	718950000	600350000	749090000	2706500000	86272000	700750000	487030000	542430000	1012000000	731000000	6444000000	1275600000	110730000	2120300000	1701700000	1064400000	5.54684	5.51131	4.7924	4.92944	4.34644	4.70258	4.5266	3.34972	4.50944	5.25137	6.0089	5.12638	3.34856	4.60983	5.54634	4.17943
O75391	9552	SPAG7	ACRP|FSA-1	sperm associated antigen 7	413	3	O75391	-2.26557	-0.891937	-1.77371	-3.27256	2776000	2079200	6342500	NA	3852000	5593600	22484000	26942000	42548000	4171500	NA	4988200	808090	NA	NA	7494000	-2.41276	-2.51499	-1.86895	NA	-0.0676575	-2.37132	0.0363585	-1.16513	-0.0646466	-2.17579	NA	-3.0807	-3.41214	NA	NA	-3.13298
O75396	9554	SEC22B	ERS-24|SEC22L1	SEC22 homolog B, vesicle trafficking protein (gene/pseudogene)	414	9	O75396	2.79946	2.2846	3.5676	1.89294	112010000	92973000	155290000	657670000	32809000	148890000	110540000	145300000	594580000	223030000	1549800000	308130000	11657000	466390000	295390000	222570000	2.8837	2.8689	2.59563	2.8496	2.97375	2.43428	2.3615	1.36888	3.74182	3.54471	3.9605	3.02336	0.255252	2.44754	2.99852	1.87046
O75400	55660	PRPF40A	FBP-11|FBP11|FLAF1|FNBP3|HIP-10|HIP10|HYPA|NY-REN-6|Prp40	pre-mRNA processing factor 40 homolog A	415	21	O75400	3.86522	3.47259	3.39125	3.92865	214540000	195420000	427970000	1184100000	28872000	370780000	239710000	749550000	408720000	202760000	1292100000	360900000	174590000	997190000	542900000	1173700000	3.81463	3.92127	4.01088	3.7141	2.79225	3.77042	3.49161	3.83606	3.20081	3.40773	3.69909	3.25736	3.97424	3.53265	3.88407	4.32365
O75410	6867	TACC1	Ga55	transforming acidic coiled-coil containing protein 1	416	29	O75410	2.78163	3.1354	3.41903	1.55693	222300000	95142000	137880000	351800000	36604000	287620000	225520000	331980000	712310000	342600000	444320000	383440000	10228000	249770000	256190000	212910000	3.86553	2.90157	2.42962	1.92982	3.12916	3.3985	3.40252	2.6114	4.00257	4.16184	2.16465	3.34705	0.075553	1.55583	2.79136	1.80499
O75414	10201	NME6	IPIA-ALPHA|NDK 6|NM23-H6	NME/NM23 nucleoside diphosphate kinase 6	417	2	O75414	-3.07766	-3.76563	-3.45477	-3.12048	1664100	1346900	3377300	10127000	NA	2711500	1564900	4060900	3130500	2630600	7541000	NA	NA	10308000	5582900	5498400	-3.14576	-3.13008	-2.74874	-3.28607	NA	-3.43173	-3.85449	-4.01067	-3.83101	-2.83865	-3.69465	NA	NA	-2.99583	-2.77577	-3.58985
O75427	4034	LRCH4	LRN|LRRN1|LRRN4|PP14183	leucine rich repeats and calponin homology domain containing 4	418	6	O75427	-1.04694	-2.45448	-0.790168	-1.63757	9654700	3402600	12017000	56210000	506990	7771200	6432300	7006500	27208000	6430500	51983000	40584000	2289100	38147000	16441000	13752000	-0.627351	-1.81719	-0.976812	-0.766393	-2.94685	-1.88982	-1.79078	-3.19047	-0.710005	-1.5536	-0.919575	0.0225122	-1.9814	-1.12736	-1.20427	-2.23727
O75431	10651	MTX2		metaxin 2	419	4	O75431	-0.114582	0.0205823	0.189401	-1.38142	13158000	10548000	27964000	79197000	5410900	35991000	22662000	35857000	65190000	19275000	90928000	48873000	1061900	57979000	34109000	18286000	-0.183898	-0.214349	0.202282	-0.262361	0.41483	0.354905	0.0478714	-0.735276	0.551197	0.0245992	-0.115825	0.297633	-3.03683	-0.529585	-0.142436	-1.81684
O75436	9559	VPS26A	HB58|Hbeta58|PEP8A|VPS26	VPS26, retromer complex component A	420	15	O75436	1.30835	1.22972	-0.752201	2.1647	11512000	47998000	65771000	446480000	1996000	69906000	67491000	416290000	1677600	16412000	193750000	76328000	49719000	425480000	83818000	455870000	-0.375325	1.93225	1.39626	2.2802	-1.00111	1.3271	1.64117	2.95171	-4.73142	-0.206571	0.971603	0.957585	2.24832	2.31645	1.16573	2.92831
O75439	9512	PMPCB	Beta-MPP|MPP11|MPPB|MPPP52|P-52	peptidase, mitochondrial processing beta subunit	421	20	O75439	4.58236	3.84149	4.67976	4.59684	349550000	300290000	549980000	2697700000	53954000	522040000	277740000	688320000	600560000	396870000	5079500000	1111600000	134750000	3465300000	1302900000	1155000000	4.51386	4.52988	4.36105	4.92465	3.68001	4.27145	3.70661	3.70791	3.75626	4.37324	5.66688	4.92267	3.61833	5.31128	5.15781	4.29995
O75446	8819	SAP30		Sin3A associated protein 30	422	2	O75446	-3.07914	-2.35491	-2.98495	#DIV/0!	2779500	831680	2794100	NA	372700	10874000	3963200	14087000	4572900	3646500	NA	4296600	NA	NA	NA	NA	-2.41095	-3.81309	-3.01338	NA	-3.38375	-1.39785	-2.49783	-2.14022	-3.28404	-2.36917	NA	-3.30164	NA	NA	NA	NA
O75475	11168	PSIP1	DFS70|LEDGF|PAIP|PSIP2|p52|p75	PC4 and SFRS1 interacting protein 1	423	11	O75475	0.953514	1.30394	1.21737	1.04313	22457000	22252000	44760000	268040000	4124100	75250000	64023000	250410000	145830000	38093000	143930000	118430000	20157000	119850000	79997000	180290000	0.58183	0.843204	0.858977	1.53004	0.0292527	1.43498	1.56415	2.18738	1.7133	1.00397	0.544335	1.60787	1.00776	0.507313	1.09784	1.55962
O75477	10613	ERLIN1	C10orf69|Erlin-1|KE04|KEO4|SPFH1|SPG62	ER lipid raft associated 1	424	8	O75477	-0.859574	-1.29044	-1.5197	-0.610339	3790000	6338800	18704000	83957000	NA	11133000	7558400	31030000	4557600	5419400	62428000	31898000	3214400	69461000	39750000	38065000	-1.96677	-0.935794	-0.359181	-0.176554	NA	-1.36337	-1.55524	-0.952697	-3.28888	-1.79954	-0.656383	-0.333996	-1.51493	-0.271582	0.0802495	-0.735098
O75487	2239	GPC4	K-glypican|KPTS	glypican 4	425	6	O75487	-0.339611	-0.881112	-0.601347	-1.07407	14316000	7017400	23287000	69687000	1449400	16834000	12187000	43251000	27070000	12519000	72894000	25617000	1429400	32132000	50048000	38695000	-0.0630771	-0.791712	-0.0532264	-0.45043	-1.45545	-0.757858	-0.857791	-0.453349	-0.717344	-0.595841	-0.43359	-0.658613	-2.62846	-1.37238	0.415441	-0.710878
O75489	4722	NDUFS3	CI-30|MC1DN8	NADH:ubiquinone oxidoreductase core subunit S3	426	10	O75489	1.52495	1.2271	1.90728	0.646689	48034000	45206000	60540000	229370000	18186000	83885000	47973000	59869000	201770000	89083000	377600000	95616000	7908700	157400000	117760000	77171000	1.6709	1.84735	1.28057	1.30099	2.13599	1.59406	1.14279	0.0355822	2.18194	2.22532	1.93076	1.2911	-0.277812	0.896491	1.66043	0.307642
O75494	10772	SRSF10	FUSIP1|FUSIP2|NSSR|PPP1R149|SFRS13|SFRS13A|SRp38|SRrp40|TASR|TASR1|TASR2	serine and arginine rich splicing factor 10	427	10	O75494	2.40251	2.70524	2.27686	3.19203	62069000	80598000	192670000	371190000	35245000	186090000	123710000	299940000	166280000	89068000	793730000	152380000	124070000	623050000	290740000	639090000	2.03808	2.66654	2.89673	2.00869	3.07544	2.76088	2.52584	2.45878	1.90271	2.22507	2.99865	1.98099	3.50486	2.86107	2.97543	3.42677
O75503	1203	CLN5		CLN5 intracellular trafficking protein	428	2	O75503	-0.859318	-1.20563	-1.74203	-1.33642	12188000	7479300	10639000	39222000	NA	14351000	10152000	21552000	3794300	17123000	13640000	29969000	1201100	31679000	30039000	37475000	-0.293589	-0.701403	-1.14684	-1.29544	NA	-0.991551	-1.12453	-1.5008	-3.55344	-0.1456	-2.84275	-0.426338	-2.86757	-1.39266	-0.327315	-0.758146
O75521	10455	ECI2	ACBD2|DRS-1|DRS1|HCA88|PECI|dJ1013A10.3	enoyl-CoA delta isomerase 2	429	19	O75521	3.82655	3.24241	4.07247	2.73767	345100000	215480000	421460000	619420000	96280000	203340000	203470000	274290000	693930000	435870000	1783100000	472100000	24776000	1048300000	387160000	380910000	4.49551	4.05971	3.98948	2.76151	4.50227	2.8907	3.2523	2.32435	3.96484	4.508	4.16207	3.65497	1.29126	3.60402	3.39216	2.66325
O75525	10656	KHDRBS3	Etle|SALP|SLM-2|SLM2|T-STAR|TSTAR|etoile	KH RNA binding domain containing, signal transduction associated 3	430	3	O75525	-3.17155	-3.21682	-2.95927	-3.65271	NA	NA	2494800	NA	639080	3082400	2173500	5229600	5517800	2515000	5451700	12174000	1186000	6292100	1960100	5012100	NA	NA	-3.17155	NA	-2.6181	-3.24398	-3.37486	-3.63033	-3.01293	-2.90325	-4.161	-1.75991	-2.88495	-3.70069	-4.29873	-3.72648
O75529	27097	TAF5L	PAF65B	TATA-box binding protein associated factor 5 like	431	2	O75529	-4.86519	-4.37224	-5.25703	-4.23018	NA	421800	695150	NA	NA	NA	NA	3193000	1144800	NA	NA	1167000	622010	3086000	1877000	3973100	NA	-4.7749	-4.95547	NA	NA	NA	NA	-4.37224	-5.28298	NA	NA	-5.23108	-3.77176	-4.71796	-4.36176	-4.06924
O75530	8726	EED	COGIS|HEED|WAIT1	embryonic ectoderm development	432	8	O75530	-0.520197	-0.974123	-1.34129	0.527494	4723100	13635000	21593000	71147000	301330	18133000	16194000	105030000	8068500	3152200	96859000	32703000	19775000	115050000	36851000	101330000	-1.6515	0.149321	-0.158664	-0.419947	-3.68556	-0.649004	-0.442757	0.880828	-2.46447	-2.57859	-0.0249956	-0.297101	0.981468	0.448948	-0.0299332	0.709493
O75533	23451	SF3B1	Hsh155|MDS|PRP10|PRPF10|SAP155|SF3b155	splicing factor 3b subunit 1	433	53	O75533	5.32976	4.98571	4.97735	5.81071	406400000	410660000	1248900000	6041700000	81472000	1013900000	578760000	2513600000	773730000	456520000	4958100000	1733900000	548910000	5480400000	1733800000	4061500000	4.72972	4.97333	5.506	6.11001	4.26516	5.24355	4.77854	5.65561	4.12195	4.57455	5.6321	5.58078	5.54823	5.96581	5.57353	6.15526
O75534	7812	CSDE1	D1S155E|UNR	cold shock domain containing E1	434	30	O75534	2.67761	3.83843	2.11982	3.93536	38158000	74369000	180340000	1450300000	20481000	390500000	333410000	1893200000	117990000	52696000	575380000	316930000	226840000	991500000	435770000	1169800000	1.3412	2.55259	2.80441	4.01223	2.30473	3.8463	3.97333	5.22937	1.40753	1.4705	2.53621	3.06504	4.33398	3.52447	3.56425	4.31874
O75554	11193	WBP4	FBP21	WW domain binding protein 4	435	2	O75554	-2.27519	-1.60552	-0.960209	-3.07173	4068600	1843800	NA	NA	2185800	6461300	11244000	11739000	22585000	9842700	NA	NA	NA	8677000	NA	8765900	-1.86516	-2.68521	NA	NA	-0.872142	-2.16014	-0.975371	-2.41441	-0.978794	-0.941623	NA	NA	NA	-3.24178	NA	-2.90168
O75570	9617	MTRF1	MRF1|MTTRF1|RF1	mitochondrial translation release factor 1	436	4	O75570	-0.972712	-1.47726	-1.33403	-0.968234	5674500	3523100	22468000	61627000	2831000	NA	11038000	8362100	27353000	13391000	10865000	20827000	3422000	52934000	15039000	46164000	-1.38862	-1.76788	-0.103209	-0.631131	-0.504908	NA	-1.00237	-2.9245	-0.702333	-0.499035	-3.16971	-0.965049	-1.42893	-0.659576	-1.33395	-0.450477
O75592	23077	MYCBP2	Myc-bp2|PAM|PHR1|Phr	MYC binding protein 2	437	3	O75592	0.331559	-1.77988	-1.41086	0.146867	2862000	NA	148560000	166490000	NA	8198000	4994800	23541000	NA	4634700	NA	23326000	105650000	60487000	7356800	NA	-2.36906	NA	2.53378	0.829956	NA	-1.81152	-2.16006	-1.36805	NA	-2.02441	NA	-0.797301	3.28403	-0.469116	-2.37431	NA
O75600	23464	GCAT	KBL	glycine C-acetyltransferase	438	5	O75600	-2.05122	-2.54529	-1.44328	-1.31052	2960600	3115500	2789000	50415000	760420	9268800	2124200	9268200	7685300	3786600	128540000	16551000	1317100	60356000	22958000	NA	-2.32054	-1.94207	-3.01593	-0.926354	-2.37128	-1.63174	-3.40836	-2.76979	-2.5347	-2.31497	0.381778	-1.30523	-2.74089	-0.472212	-0.718462	NA
O75607	10360	NPM3	PORMIN|TMEM123	nucleophosmin/nucleoplasmin 3	439	5	O75607	1.99112	2.81224	2.44368	1.575	69233000	38390000	131100000	320950000	34773000	224120000	148950000	281350000	361570000	114460000	314730000	215810000	25640000	221610000	112690000	239760000	2.19455	1.61582	2.35923	1.79489	3.0563	3.03319	2.79692	2.36257	3.02389	2.58568	1.66898	2.49618	1.33836	1.38502	1.5964	1.98023
O75616	26284	ERAL1	CEGA|ERA|ERA-W|ERAL1A|ERAL1B|H-ERA|HERA-A|HERA-B|PRLTS6	Era like 12S mitochondrial rRNA chaperone 1	440	11	O75616	0.911999	-0.995229	0.0180106	1.28843	22849000	22724000	50151000	207080000	248130	20181000	21375000	82089000	26676000	14817000	152640000	57385000	38056000	173650000	68218000	158530000	0.606618	0.87294	1.01774	1.1507	-3.96136	-0.4923	-0.0374907	0.510238	-0.738506	-0.353555	0.628792	0.535311	1.88099	1.03679	0.866091	1.36985
O75643	23020	SNRNP200	ASCC3L1|BRR2|HELIC2|RP33|U5-200KD	small nuclear ribonucleoprotein U5 subunit 200	441	85	O75643	5.77336	5.27378	4.65424	6.37111	366150000	1144000000	1593600000	6609600000	40614000	1236700000	935340000	5396600000	368140000	382090000	5555400000	1590300000	981730000	5624500000	3040600000	6051600000	4.58032	6.42476	5.84626	6.24209	3.27675	5.53444	5.47936	6.80457	3.04988	4.31868	5.79561	5.4528	6.3471	6.00287	6.39086	6.74362
O75648	55687	TRMU	LCAL3|MTO2|MTU1|TRMT|TRMT1	tRNA 5-methylaminomethyl-2-thiouridylate methyltransferase	442	5	O75648	-3.02549	-3.7997	-2.71667	-2.0639	NA	796710	2605800	22819000	218480	1448800	2993600	NA	NA	NA	19909000	4811200	3108900	16824000	5218800	22291000	NA	-3.87394	-3.11078	-2.09174	-4.14205	-4.34958	-2.90746	NA	NA	NA	-2.29916	-3.13418	-1.56078	-2.29631	-2.87389	-1.52463
O75663	261726	TIPRL	TIP|TIP41|TIPRL1	TOR signaling pathway regulator	443	9	O75663	0.550051	1.00523	0.0174223	0.598169	21911000	21945000	37734000	109170000	7058200	41622000	49437000	155850000	47533000	23408000	62462000	49823000	19523000	128800000	54866000	75202000	0.546573	0.823523	0.620597	0.20951	0.792181	0.567772	1.18668	1.47428	0.0952653	0.303892	-0.6556	0.326132	0.963845	0.610152	0.549172	0.269508
O75665	8481	OFD1	71-7A|CXorf5|JBTS10|RP23|SGBS2	OFD1 centriole and centriolar satellite protein	444	2	O75665	-1.95579	1.03501	0.891943	-3.28563	25243000	1163700	3120900	18803000	3628600	78604000	73148000	NA	54958000	44738000	NA	86101000	951390	9643700	2810500	7719000	0.749345	-3.3372	-2.85896	-2.37632	-0.152485	1.49884	1.75868	NA	0.304762	1.23513	NA	1.13594	-3.18783	-3.09095	-3.7744	-3.08934
O75683	6838	SURF6	RRP14	surfeit 6	445	6	O75683	0.861275	0.551667	0.2552	0.454614	25957000	21729000	44590000	185970000	2771400	56965000	42172000	96911000	48521000	24324000	97532000	58028000	11885000	125730000	45696000	99177000	0.789299	0.80951	0.853664	0.992628	-0.535118	1.02732	0.954624	0.759846	0.124959	0.359078	-0.0150424	0.551806	0.281868	0.575704	0.283077	0.677806
O75691	27340	UTP20	1A6/DRIM|DRIM	UTP20 small subunit processome component	446	34	O75691	1.17474	0.199625	0.237631	1.51595	23149000	23018000	44380000	463570000	NA	15299000	26169000	133260000	52486000	18995000	297490000	22068000	28816000	175140000	78084000	330400000	0.625302	0.891152	0.847074	2.33542	NA	-0.897875	0.257944	1.23881	0.238334	0.00356167	1.588	-0.87937	1.49882	1.04899	1.06263	2.45336
O75694	9631	NUP155	ATFB15|N155	nucleoporin 155	447	38	O75694	4.10638	3.6039	3.35758	4.81597	158700000	302240000	452940000	1905600000	19498000	425180000	277250000	1170100000	141530000	181510000	2228100000	607940000	371800000	2355700000	709720000	2150200000	3.38279	4.53905	4.09005	4.41362	2.23489	3.9709	3.70403	4.5058	1.6701	3.24856	4.48233	4.02932	5.01292	4.76016	4.27393	5.21689
O75695	6102	RP2	DELXp11.3|NM23-H10|NME10|TBCCD2|XRP2	RP2 activator of ARL3 GTPase	448	4	O75695	0.314234	-0.713505	-0.585391	0.580703	15602000	17207000	33998000	111670000	3061900	13592000	16582000	30449000	16248000	14099000	107200000	26954000	17727000	143110000	52713000	73716000	0.0601408	0.478951	0.475046	0.242797	-0.393587	-1.07112	-0.408189	-0.98112	-1.45412	-0.424965	0.120819	-0.5833	0.83124	0.760587	0.490926	0.240061
O75717	11169	WDHD1	AND-1|AND1|CHTF4|CTF4	WD repeat and HMG-box DNA binding protein 1	449	25	O75717	0.835659	0.633854	0.339909	1.91062	17616000	16554000	35002000	413890000	732420	114740000	30139000	296820000	32021000	13280000	208540000	94148000	47540000	361280000	77062000	303770000	0.234048	0.424141	0.515676	2.16877	-2.42455	2.05275	0.46416	2.44306	-0.474909	-0.511002	1.07735	1.2682	2.18674	2.0829	1.04346	2.32937
O75718	10491	CRTAP	CASP|LEPREL3|OI7|P3H5	cartilage associated protein	450	16	O75718	4.25874	3.86654	4.62746	3.0383	409970000	259190000	419360000	1427400000	82749000	426290000	392490000	427790000	1219800000	444620000	2881800000	750980000	28341000	742120000	639530000	646600000	4.74224	4.32136	3.98251	3.98883	4.28724	3.97472	4.21151	2.99269	4.779	4.53658	4.85214	4.34212	1.47599	3.1108	4.12241	3.44401
O75746	8604	SLC25A12	AGC1|ARALAR|EIEE39	solute carrier family 25 member 12	451	13	O75746	-0.886964	-1.5629	-1.05683	0.172809	2283900	6478400	16791000	138480000	NA	7041300	7142400	29740000	3315800	5322600	194820000	51205000	2423000	154780000	107760000	71290000	-2.69226	-0.904932	-0.509806	0.559141	NA	-2.03425	-1.63789	-1.01655	-3.74801	-1.82545	0.97952	0.366634	-1.90329	0.872523	1.53131	0.190687
O75752	8706	B3GALNT1	B3GALT3|GLCT3|GLOB|Gb4Cer|P|P1|beta3Gal-T3|galT3	beta-1,3-N-acetylgalactosaminyltransferase 1 (globoside blood group)	452	2	O75752	-3.68545	-4.12692	-3.75048	-3.80012	1071100	608270	1330500	15509000	260840	1520200	1225700	NA	1744700	1105900	25061000	2227200	NA	3522800	6194100	3522600	-3.77688	-4.25627	-4.04918	-2.65947	-3.89044	-4.27913	-4.21118	NA	-4.67481	-4.08446	-1.96834	-4.27433	NA	-4.52894	-2.62461	-4.2468
O75787	10159	ATP6AP2	APT6M8-9|ATP6IP2|ATP6M8-9|ELDF10|HT028|M8-9|MRXE|MRXSH|MSTP009|PRR|RENR|XMRE|XPDS	ATPase H+ transporting accessory protein 2	453	8	O75787	-0.15721	-0.669245	0.71941	-0.293751	15662000	8063200	24141000	88648000	1832500	36860000	9630500	35677000	66653000	28279000	149350000	85252000	3784000	91077000	70065000	33936000	0.0656388	-0.594908	-0.00294592	-0.0966237	-1.12246	0.389843	-1.20152	-0.742844	0.583231	0.57567	0.597471	1.12127	-1.29076	0.115298	0.904962	-0.904507
O75794	8872	CDC123	C10orf7|D123	cell division cycle 123	454	5	O75794	-1.15579	-0.544733	-0.672132	-1.45449	6770800	2990100	14584000	55664000	2600600	15589000	18568000	43634000	41987000	9258400	49879000	26721000	NA	23811000	18823000	21826000	-1.13561	-2.00027	-0.706534	-0.780743	-0.625434	-0.870376	-0.243032	-0.440091	-0.083804	-1.02961	-0.978966	-0.596152	NA	-1.80034	-1.00741	-1.55573
O75818	10799	RPP40	RNASEP1|bA428J1.3	ribonuclease P/MRP subunit p40	455	5	O75818	-3.11901	-1.85472	-2.22848	-1.62629	1926500	194010	3456900	49656000	NA	7043900	3628200	32058000	8133700	4348600	27065000	7448000	NA	43103000	5660800	28341000	-2.93603	-5.87513	-2.71621	-0.948656	NA	-2.03371	-2.62677	-0.903686	-2.45286	-2.11602	-1.85776	-2.48728	NA	-0.952946	-2.7556	-1.17033
O75821	8666	EIF3G	EIF3-P42|EIF3S4|eIF3-delta|eIF3-p44	eukaryotic translation initiation factor 3 subunit G	456	12	O75821	1.84737	3.89296	2.50374	1.99513	85717000	34057000	92615000	275190000	41380000	402460000	338690000	1077500000	509650000	76414000	235330000	356630000	87538000	174410000	163070000	209020000	2.50047	1.44615	1.87409	1.56875	3.30328	3.89048	3.99627	4.38182	3.51935	2.00477	1.25107	3.23975	3.02562	1.04302	2.13408	1.77779
O75822	8669	EIF3J	EIF3S1|eIF3-alpha|eIF3-p35	eukaryotic translation initiation factor 3 subunit J	457	11	O75822	1.48995	3.01847	2.09564	0.911797	63257000	26065000	87243000	191620000	25617000	227050000	233060000	415460000	441360000	99489000	122920000	198070000	15753000	85203000	138830000	128340000	2.06524	1.06727	1.79067	1.03663	2.62242	3.05221	3.45054	2.94871	3.3117	2.38415	0.317515	2.3692	0.669019	0.0201008	1.89993	1.05814
O75844	10269	ZMPSTE24	FACE-1|FACE1|HGPS|PRO1|STE24|Ste24p	zinc metallopeptidase STE24	458	15	O75844	2.36425	1.68839	1.51499	3.00208	37535000	50440000	218920000	759770000	8021400	89461000	79891000	253200000	58127000	52373000	828350000	87075000	81897000	847100000	198340000	608970000	1.31762	2.00256	3.07505	3.06176	0.973809	1.6883	1.88742	2.20404	0.385678	1.46166	3.06002	1.15259	2.93409	3.29972	2.41897	3.35554
O75874	3417	IDH1	HEL-216|HEL-S-26|IDCD|IDH|IDP|IDPC|PICD	isocitrate dehydrogenase (NADP(+)) 1	459	8	O75874	-0.168667	-0.35935	-0.0303695	-0.832377	23983000	8775300	18383000	67730000	5117400	15621000	19029000	36746000	47220000	20193000	107940000	29907000	2113100	66379000	41872000	30589000	0.676001	-0.475013	-0.383348	-0.492306	0.335648	-0.867374	-0.207226	-0.698448	0.0857295	0.0914894	0.130707	-0.429404	-2.09133	-0.336388	0.15592	-1.05771
O75879	5188	GATB	HSPC199|PET112|PET112L	glutamyl-tRNA amidotransferase subunit B	460	7	O75879	-0.0130722	-0.825385	0.464681	-0.635987	11657000	11364000	24877000	122170000	1754200	24775000	19749000	17994000	47374000	23945000	206630000	51241000	1551100	75804000	63335000	40627000	-0.357396	-0.108785	0.0389802	0.374912	-1.18446	-0.191958	-0.153004	-1.77212	0.0904291	0.336501	1.06412	0.367674	-2.51618	-0.146802	0.758028	-0.638991
O75880	6341	SCO1	SCOD1	SCO cytochrome c oxidase assembly protein 1	461	7	O75880	3.0303	1.97364	3.40936	1.31944	161190000	135030000	254400000	377580000	40746000	94268000	99395000	89601000	591160000	233350000	1170500000	253970000	6963800	382490000	200310000	134990000	3.40509	3.39759	3.28473	2.03378	3.28136	1.76495	2.20634	0.641911	3.73349	3.60974	3.55702	2.7372	-0.452647	2.16436	2.43335	1.13268
O75882	8455	ATRN	DPPT-L|MGCA	attractin	462	8	O75882	-2.16642	-1.94483	-2.20971	-0.769772	3124300	1333300	3925900	57260000	NA	9183000	NA	13145000	NA	711240	62272000	17179000	NA	40056000	26812000	37453000	-2.24345	-3.14446	-2.5386	-0.739184	NA	-1.64536	NA	-2.2443	NA	-4.71905	-0.659979	-1.25011	NA	-1.05763	-0.492671	-0.759013
O75886	10254	STAM2	Hbp|STAM2A|STAM2B	signal transducing adaptor molecule 2	463	10	O75886	0.473277	1.14788	0.811196	-0.186406	37853000	14917000	30997000	90930000	9701200	60319000	55532000	104990000	118520000	46528000	88327000	63999000	4856500	53157000	60037000	70565000	1.3297	0.276627	0.346036	-0.0592576	1.24377	1.1111	1.35642	0.880255	1.414	1.29153	-0.157543	0.696792	-0.947875	-0.653573	0.680219	0.175605
O75891	10840	ALDH1L1	10-FTHFDH|10-fTHF|FDH|FTHFD	aldehyde dehydrogenase 1 family member L1	464	4	O75891	3.65938	3.85546	3.81534	3.23751	187290000	139530000	520630000	886730000	111320000	311820000	342190000	486280000	638520000	381080000	1053500000	485410000	112020000	690010000	501900000	420430000	3.62006	3.44403	4.28449	3.28894	4.70835	3.51681	4.01128	3.1854	3.84472	4.31487	3.40564	3.69612	3.36447	3.00684	3.76982	2.8089
O75909	8812	CCNK	CPR4|IDDHDF	cyclin K	465	9	O75909	-0.00463815	-1.05287	-0.297057	-0.365158	14217000	13896000	15983000	129180000	551650	29389000	12281000	39335000	17876000	5515800	244000000	59915000	3089800	105480000	35416000	57418000	-0.0730171	0.176183	-0.578655	0.456937	-2.82698	0.0581431	-0.846573	-0.596064	-1.31629	-1.77419	1.30308	0.599178	-1.56925	0.32494	-0.0877243	-0.128597
O75915	10550	ARL6IP5	DERP11|GTRAP3-18|HSPC127|JWA|PRAF3|Yip6b|addicsin|hp22|jmx	ADP ribosylation factor like GTPase 6 interacting protein 5	466	3	O75915	-1.23932	-1.48964	-0.475998	-1.62892	6971300	4045000	7989400	57050000	1675300	11368000	6004200	21785000	25000000	18065000	70873000	27957000	1608400	38129000	12390000	25861000	-1.09381	-1.57218	-1.54669	-0.744586	-1.2498	-1.33278	-1.89133	-1.48463	-0.832164	-0.0686082	-0.474006	-0.529215	-2.46634	-1.12803	-1.61587	-1.30545
O75923	8291	DYSF	FER1L1|LGMD2B|LGMDR2|MMD1	dysferlin	467	4	O75923	-3.065	-2.18913	-2.56464	#DIV/0!	3549800	2210100	2199800	4671000	NA	7890400	3928300	NA	7999600	2994400	NA	NA	NA	NA	NA	NA	-2.06056	-2.42849	-3.34723	-4.42372	NA	-1.86752	-2.51074	NA	-2.47685	-2.65242	NA	NA	NA	NA	NA	NA
O75934	10286	BCAS2	DAM1|SPF27|Snt309	BCAS2 pre-mRNA processing factor	468	9	O75934	1.15696	1.78836	2.19627	-0.452144	55288000	34020000	46354000	124530000	14591000	112130000	77348000	155500000	317990000	116850000	227190000	168600000	1482000	88219000	85306000	44917000	1.87237	1.44461	0.907828	0.403041	1.82327	2.01905	1.84019	1.4709	2.83851	2.61539	1.20047	2.13073	-2.5788	0.069772	1.19134	-0.49088
O75935	11258	DCTN3	DCTN-22|DCTN22	dynactin subunit 3	469	2	O75935	-3.81855	-2.34549	-2.117	#DIV/0!	NA	NA	NA	7049900	928480	4184600	5718900	10831000	15691000	4078600	NA	6725300	NA	NA	NA	NA	NA	NA	NA	-3.81855	-2.08777	-2.79631	-1.96241	-2.53547	-1.50446	-2.20817	NA	-2.63837	NA	NA	NA	NA
O75937	22826	DNAJC8	HSPC331|SPF31	DnaJ heat shock protein family (Hsp40) member C8	470	7	O75937	1.43427	2.98588	2.02865	1.15973	64435000	44509000	70931000	117560000	28193000	322350000	154450000	368850000	333630000	120820000	183890000	121590000	26948000	156880000	69508000	167050000	2.09167	1.82534	1.50171	0.318364	2.75847	3.56544	2.84986	2.76977	2.90781	2.66342	0.896524	1.64685	1.40673	0.891766	0.893348	1.44709
O75940	10285	SMNDC1	SMNR|SPF30|TDRD16C	survival motor neuron domain containing 1	471	6	O75940	0.826495	2.08691	1.47399	-0.397863	29607000	19502000	93706000	81593000	18567000	117310000	108400000	188970000	295360000	58512000	90720000	122850000	3618300	49737000	40793000	81680000	0.977761	0.656322	1.89044	-0.218543	2.16542	2.08519	2.33296	1.76405	2.73195	1.62101	-0.119117	1.66211	-1.35228	-0.74853	0.117935	0.391426
O75947	10476	ATP5PD	APT5H|ATP5H|ATPQ	ATP synthase peripheral stalk subunit d	472	8	O75947	2.39519	3.01653	3.25503	0.897791	118260000	77986000	116100000	324230000	27936000	229860000	222570000	393520000	685340000	314430000	369190000	332580000	10486000	62672000	226260000	150100000	2.96147	2.61987	2.1896	1.80984	2.74546	3.07023	3.3833	2.86713	3.94686	4.03848	1.89839	3.13639	0.109784	-0.418444	2.6106	1.28922
O75955	10211	FLOT1		flotillin 1	473	21	O75955	2.35644	1.24619	1.60098	2.94239	27912000	71419000	197190000	784100000	8368300	60008000	48136000	181040000	36143000	45615000	979950000	169590000	72876000	1028000000	168050000	563820000	0.893314	2.49525	2.92911	3.1081	1.03392	1.10353	1.14774	1.69958	-0.30013	1.26304	3.30161	2.1394	2.77373	3.5761	2.17785	3.24188
O75962	7204	TRIO	ARHGEF23|MEBAS|MRD44|tgat	trio Rho guanine nucleotide exchange factor	474	17	O75962	-1.2796	0.993726	-0.375253	-0.603403	3896800	8669200	6532800	52332000	887500	15875000	220530000	640940000	NA	6908100	11247000	409640000	9112300	41007000	15930000	60309000	-1.92696	-0.492246	-1.82768	-0.871489	-2.15187	-0.843753	3.36986	3.60067	NA	-1.45061	-3.12004	3.44489	-0.0831583	-1.02413	-1.25021	-0.0561178
O75964	10632	ATP5MG	ATP5JG|ATP5L	ATP synthase membrane subunit g	475	4	O75964	-2.29469	-2.10174	-1.77066	-1.50803	4432200	3320400	2110600	21499000	404510	12245000	4154000	21760000	7016200	4055600	46242000	18854000	1319600	8644400	65578000	35086000	-1.74255	-1.85183	-3.40502	-2.17934	-3.26746	-1.22396	-2.42918	-1.48635	-2.66618	-2.2163	-1.0878	-1.11238	-2.73828	-3.24716	0.808665	-0.855337
O75970	8777	MPDZ	HYC2|MUPP1	multiple PDZ domain crumbs cell polarity complex component	476	31	O75970	2.40362	1.39604	1.92635	2.60534	63408000	64892000	140860000	605000000	3762100	106910000	62662000	253080000	101180000	69018000	463860000	207040000	72271000	514320000	182850000	409820000	2.06866	2.35948	2.45947	2.72688	-0.101187	1.94924	1.53278	2.20333	1.18569	1.85842	2.22651	2.43476	2.76228	2.58723	2.30066	2.77119
O75976	1362	CPD	GP180	carboxypeptidase D	477	28	O75976	2.12938	1.21871	1.81772	2.02271	65995000	52484000	122740000	385820000	11127000	58542000	62773000	101790000	119530000	55398000	634360000	119870000	29294000	340130000	236650000	226570000	2.12594	2.05883	2.26724	2.06552	1.43846	1.06731	1.53536	0.833709	1.42625	1.54239	2.67648	1.62576	1.52143	1.99676	2.67592	1.89674
O76003	10539	GLRX3	GLRX4|GRX3|GRX4|PICOT|TXNL2|TXNL3	glutaredoxin 3	478	8	O76003	-2.2208	-1.04437	-0.652337	-3.10911	2912200	1976800	NA	29151000	1335400	10683000	10751000	53233000	45233000	9044500	76110000	17791000	NA	NA	4439800	NA	-2.34415	-2.58654	NA	-1.7317	-1.57176	-1.4238	-1.04083	-0.14108	0.0236785	-1.06321	-0.37153	-1.19829	NA	NA	-3.10911	NA
O76021	26156	RSL1D1	CSIG|L12|PBK1|UTP30	ribosomal L1 domain containing 1	479	9	O76021	1.90512	1.32093	1.385	2.80824	20282000	54812000	125560000	621010000	2690500	96211000	59796000	329830000	48933000	33873000	515590000	175390000	77870000	497310000	255300000	492610000	0.435912	2.12032	2.29895	2.76528	-0.577181	1.79483	1.46443	2.60163	0.137163	0.835167	2.37849	2.18918	2.86481	2.5392	2.7863	3.04267
O76024	7466	WFS1	CTRCT41|WFRS|WFS|WFSL	wolframin ER transmembrane glycoprotein	480	12	O76024	-0.693686	-1.88882	-1.57417	0.273851	3660400	6324200	22178000	116280000	261920	12376000	7343700	32893000	2192500	5683700	125850000	27162000	9802100	122300000	44535000	76588000	-2.01661	-0.93906	-0.121346	0.302269	-3.88457	-1.20837	-1.59732	-0.865019	-4.34506	-1.73108	0.351377	-0.571921	0.0171102	0.536208	0.245633	0.296454
O76031	10845	CLPX	EPP2	caseinolytic mitochondrial matrix peptidase chaperone subunit	481	21	O76031	3.40913	2.77683	3.21197	3.20513	163090000	141110000	311520000	827420000	35894000	173730000	155310000	305780000	320950000	191750000	955700000	398200000	78796000	796570000	470110000	496060000	3.42187	3.45998	3.56751	3.18716	3.10135	2.66024	2.85797	2.48778	2.85188	3.32746	3.26559	3.40296	2.88105	3.2119	3.67461	3.05297
O76061	8614	STC2	STC-2|STCRP	stanniocalcin 2	482	3	O76061	-4.50184	-6.66313	-3.08472	-4.93822	94973	1009400	3449000	NA	NA	NA	228570	NA	11460000	1662700	NA	3072700	NA	9742800	NA	624180	-7.2474	-3.53873	-2.71941	NA	NA	NA	-6.66313	NA	-1.958	-3.4982	NA	-3.79794	NA	-3.07635	NA	-6.80009
O76071	9391	CIAO1	CIA1|WDR39	cytosolic iron-sulfur assembly component 1	483	7	O76071	0.180071	1.06886	0.393163	0.641267	14237000	11101000	31930000	137230000	6286700	74616000	50338000	114600000	89567000	28789000	112980000	34110000	15248000	146350000	42630000	120590000	-0.0710035	-0.141957	0.387436	0.54581	0.627832	1.42259	1.21305	1.01196	1.00972	0.601367	0.196306	-0.234744	0.624249	0.792554	0.182024	0.966242
O76094	6731	SRP72	BMFF|BMFS1|HEL103	signal recognition particle 72	484	16	O76094	0.146272	0.354072	0.626431	0.930395	11222000	10835000	16189000	307940000	1001000	61059000	21138000	273880000	42529000	21344000	232700000	87803000	6774600	279680000	87935000	147080000	-0.411872	-0.176317	-0.560777	1.73405	-1.981	1.12895	-0.0537691	2.3221	-0.0652912	0.171186	1.23492	1.16491	-0.490496	1.71734	1.2355	1.25924
O94763	8725	URI1	C19orf2|NNX3|PPP1R19|RMP|URI	URI1 prefoldin like chaperone	485	5	O94763	-1.42619	0.291063	-1.5778	-1.44839	8339200	1437100	14457000	44477000	4488400	35298000	30866000	66318000	61017000	9110600	4278900	17711000	2054500	35920000	20694000	21458000	-0.837167	-3.03825	-0.718744	-1.11059	0.149438	0.326433	0.498959	0.189421	0.455713	-1.05274	-4.5092	-1.20496	-2.12997	-1.21325	-0.869523	-1.58082
O94766	26229	B3GAT3	GLCATI|JDSCD|glcUAT-I	beta-1,3-glucuronyltransferase 3	486	3	O94766	-1.81349	-2.96305	-2.45345	-2.05508	3076500	NA	12313000	20741000	NA	NA	2205500	10567000	5032300	4777700	11792000	13244000	NA	12892000	9788300	22210000	-2.26553	NA	-0.942842	-2.23211	NA	NA	-3.35352	-2.57258	-3.14587	-1.98072	-3.05202	-1.6352	NA	-2.67642	-1.95882	-1.53
O94776	9219	MTA2	MTA1L1|PID	metastasis associated 1 family member 2	487	19	O94776	2.88737	2.54072	2.30886	3.56219	54120000	104990000	176420000	1337200000	9152800	196480000	131430000	618490000	115520000	63399000	986230000	267010000	132650000	1069000000	278550000	1013400000	1.84178	3.0411	2.77373	3.89286	1.16115	2.84044	2.61422	3.54705	1.377	1.73634	3.31079	2.81132	3.59674	3.63194	2.91311	4.10698
O94804	6793	STK10	LOK|PRO2729	serine/threonine kinase 10	488	4	O94804	-3.41279	-2.52381	-3.63092	-2.72327	NA	702910	1636100	18173000	NA	5369700	1642300	23726000	NA	NA	7154600	3779200	1020000	17842000	1973800	25958000	NA	-4.0514	-3.76054	-2.42643	NA	-2.43114	-3.78401	-1.35628	NA	NA	-3.77026	-3.49158	-3.09214	-2.21242	-4.2886	-1.29992
O94806	23683	PRKD3	EPK2|PKC-NU|PKD3|PRKCN|nPKC-NU	protein kinase D3	489	6	O94806	-3.64907	#DIV/0!	-1.67549	-2.17116	525510	1210500	1269800	18456000	NA	NA	NA	NA	NA	NA	30724000	NA	1140600	20801000	NA	21447000	-4.79686	-3.28135	-4.11437	-2.40371	NA	NA	NA	NA	NA	NA	-1.67549	NA	-2.93859	-1.99332	NA	-1.58158
O94808	9945	GFPT2	GFAT|GFAT 2|GFAT2	glutamine-fructose-6-phosphate transaminase 2	490	11	O94808	-2.81822	-0.562606	-4.04042	-2.58173	NA	NA	953680	44121000	NA	NA	NA	40220000	NA	602920	11214000	NA	660640	28246000	3143700	23130000	NA	NA	-4.51404	-1.1224	NA	NA	NA	-0.562606	NA	-4.95658	-3.12426	NA	-3.68897	-1.55644	-3.61138	-1.47011
O94826	9868	TOMM70	TOMM70A|Tom70	translocase of outer mitochondrial membrane 70	491	27	O94826	5.5583	5.31746	5.78637	4.3339	951340000	664480000	1236300000	3119500000	286830000	1155600000	931400000	1026800000	3077300000	1234200000	4125800000	1827400000	103680000	2803900000	1085600000	1062100000	5.94803	5.6551	5.49184	5.13822	6.05218	5.43512	5.4732	4.30934	6.11463	6.00437	5.36796	5.65853	3.25816	5.00886	4.89233	4.17623
O94832	4642	MYO1D	PPP1R108|myr4	myosin ID	492	7	O94832	-2.27172	-2.55294	-3.41027	-2.01017	NA	NA	6690100	14593000	NA	1994500	2213700	43950000	NA	NA	7002100	5199400	NA	13589000	10776000	21033000	NA	NA	-1.79447	-2.74897	NA	-3.88147	-3.34811	-0.42924	NA	NA	-3.80123	-3.01931	NA	-2.60124	-1.81894	-1.61034
O94842	9878	TOX4	C14orf92|KIAA0737|LCP1|MIG7	TOX high mobility group box family member 4	493	7	O94842	1.75514	0.987869	1.90628	0.485378	83360000	53032000	79856000	165290000	9678500	50684000	76737000	59496000	242530000	85302000	251720000	123240000	4000400	104650000	140860000	116960000	2.46053	2.07355	1.66716	0.819321	1.24044	0.856235	1.82862	0.0261841	2.44751	2.16296	1.34785	1.6668	-1.21434	0.313659	1.92105	0.921145
O94851	9645	MICAL2	MICAL-2|MICAL2PV1|MICAL2PV2	microtubule associated monooxygenase, calponin and LIM domain containing 2	494	12	O94851	-0.401634	-1.48035	-1.65125	0.120636	3726700	17853000	25152000	82565000	NA	2745300	13918000	45912000	4536200	2469700	117610000	26047000	8749600	77243000	37787000	103090000	-1.9909	0.531164	0.0543279	-0.201133	NA	-3.41359	-0.663884	-0.363565	-3.29567	-2.92938	0.254038	-0.633971	-0.138969	-0.11995	0.00656157	0.7349
O94854	643314	KIAA0754		KIAA0754	495	4	O94854	-2.68973	-3.14022	-2.28895	-2.1718	3835300	1030400	4160800	13697000	250190	2534300	8669100	4908900	18081000	4328000	11862000	6496500	2785600	8113600	8287300	23657000	-1.94975	-3.50955	-2.45748	-2.84213	-3.94962	-3.5307	-1.35507	-3.72549	-1.29983	-2.12284	-3.04351	-2.68961	-1.71166	-3.33764	-2.20102	-1.43687
O94855	9871	SEC24D	CLCRP2	SEC24 homolog D, COPII coat complex component	496	4	O94855	-2.20499	-1.42708	-2.27488	-0.922685	735440	2543600	7430700	61790000	NA	8190100	7323100	32852000	NA	NA	33791000	5228500	5742600	47012000	12700000	42738000	-4.31543	-2.22939	-1.64789	-0.627248	NA	-1.81293	-1.60142	-0.866895	NA	NA	-1.53872	-3.01105	-0.717588	-0.828988	-1.57991	-0.564251
O94856	23114	NFASC	NEDCPMD|NF|NRCAML	neurofascin	497	9	O94856	-0.962909	-1.54291	-0.195541	-0.608853	10393000	7167800	12143000	31755000	1071000	10504000	13672000	14013000	25470000	14469000	257110000	20793000	NA	40464000	75565000	18517000	-0.5218	-0.761669	-0.96225	-1.60591	-1.88503	-1.44854	-0.68992	-2.14814	-0.80528	-0.387723	1.37831	-0.967468	NA	-1.04316	1.01492	-1.79831
O94874	23376	UFL1	KIAA0776|Maxer|NLBP|RCAD	UFM1 specific ligase 1	498	24	O94874	2.08568	0.268754	1.64047	1.89491	47550000	48845000	89328000	683220000	2289000	43769000	24845000	118170000	48510000	53931000	820190000	143070000	14889000	764830000	179460000	180440000	1.6564	1.95703	1.82364	2.90563	-0.806641	0.641428	0.182143	1.05809	0.124632	1.50381	3.04579	1.88767	0.59151	3.15384	2.27343	1.56085
O94875	8470	SORBS2	ARGBP2|PRO0618	sorbin and SH3 domain containing 2	499	3	O94875	-2.49533	-2.04295	-2.03003	-2.90856	NA	NA	4049500	NA	1298400	NA	NA	11281000	15762000	NA	16860000	9980300	NA	12681000	10323000	3776100	NA	NA	-2.49533	NA	-1.61165	NA	NA	-2.47426	-1.49795	NA	-2.5381	-2.05403	NA	-2.69999	-1.88143	-4.14427
O94880	9678	PHF14		PHD finger protein 14	500	17	O94880	0.558644	0.347509	0.250485	1.32354	12230000	19272000	66466000	130580000	1767400	57165000	59523000	61404000	51426000	22050000	178820000	33055000	30228000	183690000	108670000	129290000	-0.288662	0.639515	1.41094	0.472784	-1.17381	1.03245	1.45775	0.0736517	0.208886	0.21797	0.856336	-0.281253	1.56456	1.11705	1.54355	1.06902
O94887	9855	FARP2	FIR|FRG|PLEKHC3	FERM, ARH/RhoGEF and pleckstrin domain protein 2	501	7	O94887	-0.947295	-3.68539	-1.72397	-2.02801	NA	NA	NA	49702000	NA	NA	780990	11078000	NA	NA	29705000	NA	2194000	17905000	3056300	54243000	NA	NA	NA	-0.947295	NA	NA	-4.86921	-2.50156	NA	NA	-1.72397	NA	-2.03971	-2.20739	-3.65241	-0.212526
O94888	26043	UBXN7	UBXD7	UBX domain protein 7	502	7	O94888	-0.535814	0.80357	0.16945	-1.09626	25350000	5595700	21041000	32070000	6629800	63627000	47493000	66503000	122390000	33200000	22215000	58064000	2906400	38285000	28575000	27599000	0.755404	-1.11244	-0.194817	-1.5914	0.703279	1.18928	1.12811	0.19361	1.46038	0.806315	-2.14162	0.552724	-1.65333	-1.1222	-0.400013	-1.20948
O94898	9860	LRIG2	LIG-2|LIG2|UFS2	leucine rich repeats and immunoglobulin like domains 2	503	2	O94898	-4.00678	-4.58272	-3.37056	-4.04671	1161400	455260	1025000	10127000	NA	1233100	1395700	1915100	3251000	1372400	16592000	NA	NA	NA	2083100	4506900	-3.66094	-4.66675	-4.41336	-3.28607	NA	-4.58565	-4.02156	-5.14095	-3.77649	-3.77406	-2.56113	NA	NA	NA	-4.21018	-3.88324
O94903	11212	PLPBP	EPVB6D|PROSC	pyridoxal phosphate binding protein	504	4	O94903	-0.426105	0.213106	0.524092	-1.40188	10134000	5962000	24691000	85350000	6705500	27067000	24701000	59321000	85203000	29136000	117780000	48426000	955920	50610000	23503000	31419000	-0.557949	-1.02261	0.028503	-0.152362	0.719399	-0.0623858	0.173656	0.0217544	0.937628	0.618592	0.256114	0.284031	-3.1813	-0.723684	-0.684325	-1.01821
O94905	11160	ERLIN2	C8orf2|Erlin-2|NET32|SPFH2|SPG18	ER lipid raft associated 2	505	13	O94905	1.6985	0.31847	1.2452	1.99262	35557000	33072000	91108000	451970000	1298000	51487000	33939000	145330000	48437000	31350000	520590000	129670000	25742000	451730000	169370000	248910000	1.24007	1.40457	1.85119	2.29817	-1.61209	0.879254	0.637526	1.36919	0.122458	0.723886	2.39237	1.74209	1.34382	2.40194	2.18923	2.03549
O94906	24148	PRPF6	ANT-1|ANT1|C20orf14|Prp6|RP60|SNRNP102|TOM|U5-102K|hPrp6	pre-mRNA processing factor 6	506	35	O94906	3.37977	2.79547	2.83938	3.27695	113500000	117810000	281380000	1425300000	22733000	199630000	155160000	432380000	224010000	115830000	1162600000	278670000	65370000	973940000	425400000	651560000	2.90262	3.20432	3.42545	3.98667	2.45284	2.86374	2.85656	3.00874	2.33286	2.60278	3.54728	2.87459	2.62438	3.49896	3.5292	3.45528
O94913	51585	PCF11		PCF11 cleavage and polyadenylation factor subunit	507	3	O94913	-2.89495	-1.87294	-2.31018	-2.68526	2601600	1874400	NA	8653400	1038300	9802800	5130000	16616000	8843800	4058600	19238000	8199300	2212400	8373100	2930200	19707000	-2.5057	-2.66189	NA	-3.51725	-1.92905	-1.54972	-2.12107	-1.89193	-2.33204	-2.21524	-2.34844	-2.34501	-2.02823	-3.29269	-3.71371	-1.70642
O94919	23052	ENDOD1		endonuclease domain containing 1	508	10	O94919	1.66903	0.779448	1.48327	1.96193	44561000	27685000	82044000	438930000	7381100	37641000	40550000	109550000	90159000	38883000	340870000	164770000	26970000	373390000	197550000	226570000	1.5634	1.15269	1.7049	2.25513	0.855694	0.420547	0.897362	0.944189	1.01923	1.03348	1.78366	2.09671	1.40785	2.12998	2.41317	1.89674
O94925	2744	GLS	AAD20|CASGID|EIEE71|GAC|GAM|GDPAG|GLS1|KGA	glutaminase	509	24	O94925	5.19234	4.5702	5.18626	4.93166	511690000	590450000	1331800000	2202000000	213740000	652180000	644120000	463760000	877590000	851940000	6248600000	1175300000	274180000	3153200000	1810300000	1170300000	5.05972	5.48776	5.59572	4.62616	5.63457	4.59739	4.93475	3.1141	4.30375	5.47148	5.96464	5.00515	4.59442	5.17651	5.63636	4.31937
O94955	22836	RHOBTB3		Rho related BTB domain containing 3	510	3	O94955	-3.12827	-3.27977	-4.20618	-2.64775	1344000	974740	1508400	31903000	NA	2024200	NA	9710300	NA	NA	5283000	NA	NA	30881000	2310400	11868000	-3.45177	-3.58823	-3.87399	-1.59908	NA	-3.85982	NA	-2.69972	NA	NA	-4.20618	NA	NA	-1.42909	-4.05949	-2.45466
O94966	10869	USP19	ZMYND9	ubiquitin specific peptidase 19	511	14	O94966	-0.454257	-0.300417	-1.91639	0.509746	4416500	11539000	15534000	145930000	NA	17644000	11586000	94340000	4598100	2247700	80986000	19767000	18561000	137940000	26626000	118410000	-1.74764	-0.0871351	-0.618435	0.636178	NA	-0.689038	-0.931626	0.719413	-3.27611	-3.0648	-0.28227	-1.04238	0.894412	0.708047	-0.502799	0.939325
O94967	22911	WDR47		WD repeat domain 47	512	2	O94967	-4.45244	-4.19522	-5.07818	-3.85057	NA	468280	1425900	3670700	NA	1433500	880190	5605700	NA	NA	2497200	1486300	1038100	4366300	2108800	4397300	NA	-4.62681	-3.95251	-4.77801	NA	-4.36513	-4.69463	-3.52589	NA	NA	-5.2833	-4.87306	-3.06797	-4.22242	-4.19234	-3.91956
O94973	161	AP2A2	ADTAB|CLAPA2|HIP-9|HIP9|HYPJ	adaptor related protein complex 2 subunit alpha 2	513	23	O94973	0.120316	-0.434644	0.231713	1.32889	7667500	7176900	28731000	358740000	NA	24489000	6445800	92682000	15022000	9981900	432740000	95477000	10662000	323010000	120050000	181740000	-0.957457	-0.759872	0.240057	1.95854	NA	-0.208961	-1.78772	0.69275	-1.56735	-0.921434	2.12669	1.28895	0.132655	1.92301	1.68846	1.57144
O94979	22872	SEC31A	ABP125|ABP130|HSPC275|HSPC334|SEC31L1	SEC31 homolog A, COPII coat complex component	514	7	O94979	-1.14877	-0.418512	-2.52915	0.289475	2377900	9201400	4521700	161870000	958950	16148000	15723000	177810000	2464600	557820	94770000	23038000	12699000	120490000	24057000	116910000	-2.63449	-0.407841	-2.34135	0.788584	-2.04193	-0.818784	-0.48585	1.67251	-4.17621	-5.06836	-0.0563368	-0.815692	0.372895	0.514918	-0.650427	0.920515
O94985	22883	CLSTN1	ALC-ALPHA|CDHR12|CST-1|CSTN1|PIK3CD|XB31alpha|alcalpha1|alcalpha2	calsyntenin 1	515	4	O94985	-4.45185	-3.46786	-1.97232	-2.34439	NA	510840	1045800	4536500	1094100	511090	NA	9881600	7136000	5987000	29650000	11343000	5670400	5344100	7540700	12566000	NA	-4.50357	-4.38531	-4.46667	-1.85473	-5.87542	NA	-2.67342	-2.64174	-1.65634	-1.72664	-1.86457	-0.734973	-3.93387	-2.33838	-2.37034
O94992	10614	HEXIM1	CLP1|EDG1|HIS1|MAQ1	HEXIM P-TEFb complex subunit 1	516	11	O94992	1.57555	2.74348	2.49315	0.333155	63750000	31247000	81225000	215720000	33344000	233100000	162230000	215970000	602730000	123480000	186940000	230900000	2544300	163850000	79865000	133790000	2.07636	1.32416	1.69089	1.21079	2.99672	3.09072	2.92161	1.96488	3.76147	2.69473	0.92017	2.59623	-1.83616	0.953838	1.09544	1.1195
O95070	10897	YIF1A	54TM|FinGER7|YIF1|YIF1P	Yip1 interacting factor homolog A, membrane trafficking protein	517	3	O95070	-1.60316	-2.54121	-2.0518	-2.03592	1475900	3694800	12197000	70258000	NA	2473500	4398500	18732000	4683400	2155300	74997000	15113000	459320	49116000	8320000	31949000	-3.31767	-1.70047	-0.956056	-0.438433	NA	-3.56626	-2.34568	-1.71168	-3.24958	-3.12515	-0.392706	-1.43978	-4.1884	-0.766471	-2.19529	-0.993529
O95071	51366	UBR5	DD5|EDD|EDD1|HYD	ubiquitin protein ligase E3 component n-recognin 5	518	53	O95071	1.58504	2.26704	1.1031	2.88606	13740000	40745000	74442000	830570000	4519100	200960000	82404000	895120000	43121000	21063000	321440000	232480000	94120000	550800000	170780000	686620000	-0.121901	1.70016	1.56915	3.19275	0.159116	2.87346	1.93264	4.10296	-0.0453383	0.152133	1.6993	2.60632	3.12524	2.68508	2.2013	3.53261
O95104	57466	SCAF4	SFRS15|SRA4	SR-related CTD associated factor 4	519	9	O95104	-2.60695	-2.80635	-1.76195	-1.37954	3348400	1258900	2252700	28914000	NA	4081500	3229300	9148100	15490000	2347100	33165000	20947000	NA	25511000	16250000	27487000	-2.14422	-3.2258	-3.31406	-1.7437	NA	-2.83284	-2.79681	-2.7894	-1.52307	-3.00258	-1.56559	-0.956545	NA	-1.70187	-1.22127	-1.21548
O95140	9927	MFN2	CMT2A|CMT2A2|CMT2A2A|CMT2A2B|CPRP1|HMSN6A|HSG|MARF	mitofusin 2	520	15	O95140	0.224312	-0.62337	-0.936242	0.764841	9003200	14825000	34639000	169430000	1397600	17060000	12814000	83536000	NA	1629700	138550000	46650000	8079400	220260000	43963000	198920000	-0.727426	0.267862	0.501122	0.85569	-1.50712	-0.738329	-0.784545	0.536514	NA	-3.52702	0.489574	0.22872	-0.24847	1.3763	0.226824	1.70471
O95155	10277	UBE4B	E4|HDNB1|UBOX3|UFD2|UFD2A	ubiquitination factor E4B	521	5	O95155	-2.60558	-2.96995	#DIV/0!	-3.39124	NA	NA	NA	16088000	NA	4038300	1342700	15636000	NA	NA	NA	NA	712310	5792300	3323600	10537000	NA	NA	NA	-2.60558	NA	-2.84842	-4.07808	-1.98334	NA	NA	NA	NA	-3.5855	-3.81887	-3.53042	-2.63017
O95159	7542	ZFPL1	D11S750|MCG4	zinc finger protein like 1	522	3	O95159	-0.839504	-1.69854	-0.578633	-1.85125	12660000	3090400	14328000	70467000	663060	22805000	12562000	7433400	32420000	19539000	36780000	28809000	477320	29343000	26627000	26586000	-0.239164	-1.95353	-0.731257	-0.434066	-2.5658	-0.313292	-0.813543	-3.10153	-0.457035	0.0441565	-1.41688	-0.484775	-4.13558	-1.50204	-0.502745	-1.26465
O95163	8518	ELP1	DYS|FD|IKAP|IKBKAP|IKI3|TOT1	elongator complex protein 1	523	26	O95163	-0.0124508	0.249547	-0.631153	1.44412	5639000	12450000	26955000	210720000	262690	42483000	61699000	369070000	13929000	6449000	100240000	63146000	50207000	135900000	84057000	192730000	-1.39761	0.0205163	0.150978	1.17632	-3.8804	0.597756	1.51017	2.77067	-1.67639	-1.54947	0.0243246	0.676929	2.26174	0.686772	1.16988	1.65807
O95169	4714	NDUFB8	ASHI|CI-ASHI|MC1DN32	NADH:ubiquinone oxidoreductase subunit B8	524	2	O95169	-2.15563	-1.05332	-2.137	-1.67652	3798100	3813200	14699000	5055400	2431200	9627300	12146000	NA	6140300	7079600	NA	NA	3811100	NA	9055200	NA	-1.96371	-1.65578	-0.695569	-4.30745	-0.721069	-1.57617	-0.862711	NA	-2.85865	-1.41535	NA	NA	-1.28095	NA	-2.07209	NA
O95197	10313	RTN3	ASYIP|HAP|NSPL2|NSPLII|RTN3-A1	reticulon 3	525	4	O95197	1.9067	1.38754	2.17406	2.00465	38291000	29696000	113060000	669590000	18497000	67393000	46677000	114740000	129170000	69606000	783100000	190070000	15195000	569060000	148490000	382580000	1.34618	1.25203	2.15256	2.87601	2.16006	1.27349	1.10281	1.01379	1.5382	1.87062	2.97927	2.30817	0.619464	2.73165	1.9978	2.66971
O95202	3954	LETM1	SLC55A1	leucine zipper and EF-hand containing transmembrane protein 1	526	28	O95202	3.56744	3.49591	4.09532	2.75801	210250000	122490000	371700000	963140000	83563000	368400000	226560000	310800000	1180700000	348130000	761960000	849450000	44175000	683170000	429490000	320930000	3.7857	3.25951	3.81409	3.41046	4.30114	3.76099	3.40924	2.51226	4.73197	4.18486	2.93993	4.52451	2.08587	2.99261	3.54313	2.41045
O95208	22905	EPN2	EHB21	epsin 2	527	9	O95208	0.938689	1.16495	1.72186	-0.224266	39741000	23729000	68818000	92229000	17514000	53300000	60911000	64857000	180320000	75391000	219750000	128590000	1297600	95453000	93886000	79485000	1.39942	0.934249	1.45949	-0.0384041	2.08253	0.929933	1.4914	0.155922	2.01971	1.9854	1.15261	1.72971	-2.76138	0.182309	1.33078	0.351234
O95210	8987	STBD1	GENEX3414|GENX-3414	starch binding domain 1	528	4	O95210	-0.911425	-2.69121	-2.34951	-1.1723	7953400	9118100	14200000	32404000	NA	4045300	8147000	4727900	3003400	6458900	42889000	6178400	7834600	36612000	18177000	14548000	-0.905018	-0.420725	-0.743785	-1.57617	NA	-2.84589	-1.44576	-3.78199	-3.89083	-1.54727	-1.196	-2.76393	-0.290747	-1.18601	-1.05822	-2.15424
O95218	9406	ZRANB2	ZIS|ZIS1|ZIS2|ZNF265	zinc finger RANBP2-type containing 2	529	6	O95218	-0.495632	0.485358	-0.306707	-0.18582	14039000	9289300	16210000	50013000	4435300	52600000	30153000	78004000	68032000	17245000	34268000	35260000	11426000	62017000	24207000	67213000	-0.0910645	-0.394372	-0.558967	-0.938124	0.132541	0.910573	0.464838	0.43348	0.612788	-0.135394	-1.51857	-0.185658	0.227749	-0.433446	-0.641383	0.103799
O95219	8723	SNX4	ATG24B	sorting nexin 4	530	7	O95219	-0.244363	-0.73018	-0.329192	-1.31773	11487000	9884100	22188000	84226000	5175300	23862000	12030000	14008000	47802000	18309000	55082000	27857000	1438600	53057000	18543000	32555000	-0.37844	-0.306446	-0.120716	-0.171851	0.351622	-0.246943	-0.876721	-2.14868	0.103411	-0.0493199	-0.836338	-0.53452	-2.61964	-0.656261	-1.02921	-0.965805
O95232	51747	LUC7L3	CRA|CREAP-1|CROP|LUC7A|OA48-18|hLuc7A	LUC7 like 3 pre-mRNA splicing factor	531	9	O95232	1.32203	2.41603	1.03605	1.4315	35684000	35904000	52943000	250170000	16183000	149530000	123830000	358270000	141680000	26532000	143830000	106110000	29414000	173270000	93816000	217370000	1.24518	1.52097	1.09337	1.42861	1.97031	2.44057	2.52726	2.72601	1.67163	0.483994	0.543336	1.44526	1.52705	1.03366	1.32969	1.83558
O95235	10112	KIF20A	MKLP2|RAB6KIFL	kinesin family member 20A	532	4	O95235	-3.00322	-3.21591	-2.40464	-2.09982	NA	1070100	2024700	22836000	NA	NA	1987500	8351800	NA	NA	16452000	8826100	1838100	24606000	7428700	16121000	NA	-3.456	-3.46303	-2.09064	NA	NA	-3.50548	-2.92635	NA	NA	-2.57331	-2.23597	-2.28291	-1.75344	-2.36016	-2.00276
O95239	24137	KIF4A	KIF4|KIF4G1|MRX100	kinesin family member 4A	533	9	O95239	-2.36462	-2.11502	-2.22027	-1.50968	NA	3951000	1248300	37789000	NA	4231100	2170400	51598000	NA	NA	41031000	4661800	3271900	23948000	18287000	19705000	NA	-1.60549	-4.13821	-1.35016	NA	-2.78013	-3.37695	-0.187991	NA	NA	-1.25966	-3.18088	-1.49056	-1.79215	-1.04944	-1.70657
O95249	9527	GOSR1	GOLIM2|GOS-28|GOS28|GOS28/P28|GS28|P28	golgi SNAP receptor complex member 1	534	2	O95249	-3.42957	-4.07958	-2.37246	-3.11062	NA	1441200	NA	7019400	NA	NA	2047200	2573000	7188300	3568100	19822000	9336300	NA	9599000	4395600	NA	NA	-3.03421	NA	-3.82492	NA	NA	-3.46227	-4.69689	-2.6312	-2.40042	-2.30545	-2.15278	NA	-3.09759	-3.12366	NA
O95251	11143	KAT7	HBO1|HBOA|MYST2|ZC2HC7	lysine acetyltransferase 7	535	5	O95251	-1.65817	-1.06602	-1.53216	-0.427243	2467900	11712000	1885100	71020000	424790	16194000	15993000	67212000	5334400	NA	63799000	21622000	6839400	82912000	16603000	61689000	-2.58127	-0.0660529	-3.56276	-0.422574	-3.19801	-0.814619	-0.460992	0.209557	-3.06172	NA	-0.625156	-0.909595	-0.477416	-0.0188197	-1.19	-0.0227369
O95260	11101	ATE1		arginyltransferase 1	536	2	O95260	-0.470496	-3.80847	-0.456909	-4.6134	NA	NA	15088000	78152000	NA	1187000	7377100	1849600	NA	NA	71721000	NA	666830	2604400	NA	1841500	NA	NA	-0.659104	-0.281889	NA	-4.64145	-1.59069	-5.19328	NA	NA	-0.456909	NA	-3.67616	-4.96024	NA	-5.20381
O95292	9217	VAPB	ALS8|VAMP-B|VAP-B	VAMP associated protein B and C	537	11	O95292	3.83704	3.74933	3.87125	2.95943	347710000	178680000	371520000	854240000	71964000	273940000	375770000	573410000	721570000	291390000	1438800000	480490000	33776000	713200000	477200000	615070000	4.5063	3.7944	3.81341	3.23406	4.08897	3.32714	4.14795	3.43325	4.02121	3.92908	3.85368	3.68104	1.71705	3.05404	3.69639	3.37025
O95295	23557	SNAPIN	BLOC1S7|BLOS7|BORCS3|SNAPAP	SNAP associated protein	538	2	O95295	-2.11345	-1.16247	-1.29715	-3.45355	7028500	3416100	2617800	17814000	1502900	16089000	11420000	22012000	46688000	13287000	8598700	17276000	NA	3384000	7632600	NA	-1.0821	-1.81158	-3.10437	-2.45576	-1.40399	-0.824145	-0.952695	-1.46904	0.0693757	-0.510244	-3.50598	-1.24177	NA	-4.58634	-2.32076	NA
O95297	9019	MPZL1	MPZL1b|PZR|PZR1b|PZRa|PZRb	myelin protein zero like 1	539	8	O95297	2.58277	2.68134	3.20504	1.58416	155690000	105470000	89237000	396570000	29877000	206900000	144660000	254910000	476710000	227330000	771990000	277120000	9117400	357060000	228030000	202490000	3.35536	3.04757	1.82222	2.10593	2.84084	2.91612	2.75425	2.21416	3.42291	3.57217	2.95873	2.86634	-0.0823894	2.06612	2.62194	1.73096
O95299	4705	NDUFA10	CI-42KD|CI-42k|MC1DN22	NADH:ubiquinone oxidoreductase subunit A10	540	12	O95299	1.60784	0.996574	0.756526	2.10786	24655000	36768000	95892000	433990000	5904100	60166000	48828000	127440000	35788000	24335000	403990000	76086000	45796000	399850000	155620000	243370000	0.715585	1.55466	1.92263	2.23849	0.538683	1.10738	1.16858	1.17165	-0.314377	0.359728	2.02787	0.952884	2.13539	2.22774	2.06604	2.00228
O95302	11328	FKBP9	FKBP60|FKBP63|PPIase	FKBP prolyl isomerase 9	541	12	O95302	3.38331	2.3754	2.92272	2.49343	230560000	150980000	299250000	535790000	51723000	92807000	155600000	136850000	285220000	184130000	1150400000	177640000	26824000	624760000	354690000	328230000	3.91779	3.55576	3.51141	2.54828	3.62005	1.74208	2.86069	1.27878	2.68153	3.26916	3.53212	2.20805	1.40039	2.86499	3.26471	2.44363
O95336	25796	PGLS	6PGL|HEL-S-304	6-phosphogluconolactonase	542	2	O95336	3.20412	1.56064	1.62327	-0.471587	277570000	210750000	266060000	222660000	107970000	1659800	249580000	248780000	8651500	343330000	NA	317710000	365810000	287010000	2979700	2199200	4.18359	4.02826	3.3473	1.25734	4.66497	-4.15047	3.55052	2.17756	-2.36378	4.1649	NA	3.06868	4.99061	1.75428	-3.68934	-4.94189
O95340	9060	PAPSS2	ATPSK2|BCYM4|SK2	3'-phosphoadenosine 5'-phosphosulfate synthase 2	543	2	O95340	-4.37609	-3.25362	#DIV/0!	-3.85782	NA	427900	NA	6241400	NA	1908700	NA	10646000	NA	NA	NA	NA	941240	4105000	1847900	5711800	NA	-4.75456	NA	-3.99762	NA	-3.94586	NA	-2.56138	NA	NA	NA	NA	-3.20256	-4.31054	-4.3845	-3.53367
O95347	10592	SMC2	CAP-E|CAPE|SMC-2|SMC2L1	structural maintenance of chromosomes 2	544	30	O95347	0.730986	0.654094	-0.516896	1.17532	10908000	16845000	41769000	412890000	NA	38249000	19082000	183690000	20461000	3332800	240080000	48049000	17419000	263520000	62930000	174690000	-0.452523	0.448829	0.762426	2.16521	NA	0.444012	-0.203166	1.72144	-1.12135	-2.49849	1.2798	0.272462	0.807156	1.63235	0.748694	1.51307
O95361	10626	TRIM16	EBBP	tripartite motif containing 16	545	6	O95361	-2.44614	-1.53741	-3.05707	-1.3899	2470700	NA	2616900	30735000	NA	4914600	5081100	61814000	5183300	3374700	7442900	5518800	5436600	26170000	9913900	28520000	-2.57965	NA	-3.10485	-1.65391	NA	-2.56083	-2.13505	0.0836591	-3.1032	-2.48053	-3.71348	-2.93106	-0.79283	-1.66545	-1.94026	-1.16104
O95363	10667	FARS2	COXPD14|FARS1|HSPC320|PheRS|SPG77|mtPheRS	phenylalanyl-tRNA synthetase 2, mitochondrial	546	6	O95363	-1.2394	-1.65032	-2.77785	-0.892159	2204000	7239500	11572000	70314000	959510	9164600	11878000	15294000	4139700	NA	56359000	2501400	11380000	82189000	2444000	72631000	-2.74327	-0.747568	-1.02949	-0.437261	-2.0411	-1.6483	-0.895286	-2.0166	-3.42769	NA	-0.803393	-4.10246	0.222206	-0.0313259	-3.9777	0.218183
O95372	11313	LYPLA2	APT-2|APT2|DJ886K2.4	lysophospholipase 2	547	2	O95372	-1.40068	-1.48813	-0.895904	-3.15268	8521000	6181000	4891000	32031000	848700	16368000	9362500	18935000	34204000	6206900	55989000	23496000	750940	6644700	11989000	4732400	-0.806276	-0.971508	-2.23175	-1.59319	-2.21534	-0.798968	-1.24273	-1.69547	-0.379718	-1.60448	-0.812861	-0.786552	-3.51293	-3.62283	-1.66374	-3.8112
O95373	10527	IPO7	Imp7|RANBP7	importin 7	548	13	O95373	0.118616	0.530132	1.11705	0.443987	12523000	6619400	21438000	316070000	2359400	81055000	28099000	112080000	125440000	24838000	245070000	94503000	7086000	159430000	54571000	104050000	-0.254749	-0.874429	-0.168722	1.77236	-0.763632	1.5438	0.361835	0.978523	1.49591	0.389141	1.30937	1.27377	-0.428744	0.91479	0.541328	0.748577
O95391	10569	SLU7	9G8|hSlu7	SLU7 homolog, splicing factor	549	12	O95391	0.232295	1.32525	0.842811	0.822509	15043000	11540000	32965000	140110000	5746700	78760000	61107000	193910000	97533000	37846000	124490000	73822000	20715000	110570000	48752000	170270000	0.00787737	-0.0870124	0.431971	0.576344	0.500317	1.50174	1.49609	1.80286	1.1327	0.994614	0.335759	0.908167	1.04528	0.392234	0.377267	1.47525
O95400	10421	CD2BP2	FWP010|LIN1|PPP1R59|Snu40|U5-52K	CD2 cytoplasmic tail binding protein 2	550	8	O95400	1.98812	2.7579	2.65096	1.20417	131200000	39874000	98643000	215690000	38467000	213180000	143870000	240360000	408730000	217100000	252100000	223350000	12422000	137500000	204820000	151700000	3.11021	1.66955	1.96212	1.21059	3.19964	2.95991	2.74626	2.12578	3.20084	3.50597	1.35002	2.54701	0.342591	0.703485	2.46575	1.30487
O95402	9441	MED26	CRSP7|CRSP70	mediator complex subunit 26	551	3	O95402	-3.2191	-2.63824	-1.8758	-3.65835	568100	2410000	5399100	7180400	252760	12409000	6460400	5234400	26059000	5573200	6875400	18454000	464720	NA	2698200	8375000	-4.68523	-2.30582	-2.09377	-3.79158	-3.93511	-1.20447	-1.78442	-3.62895	-0.772282	-1.75931	-3.82748	-1.14412	-4.17234	NA	-3.83373	-2.96899
O95425	6840	SVIL		supervillin	552	10	O95425	-1.61168	-1.3844	-1.41829	-0.897075	1413300	5093400	15399000	42119000	292500	9827100	15361000	69327000	20733000	8922100	32206000	11223000	11517000	14792000	15917000	58723000	-3.37976	-1.24569	-0.63062	-1.19067	-3.72778	-1.54609	-0.519858	0.256147	-1.10229	-1.0828	-1.60777	-1.88031	0.238649	-2.48011	-1.2514	-0.0954383
O95429	9530	BAG4	BAG-4|SODD	BCL2 associated athanogene 4	553	7	O95429	-0.364242	0.795219	0.922265	-1.27516	21354000	10955000	26279000	25621000	8644700	43244000	54619000	64381000	164500000	53169000	65452000	73760000	1989700	36852000	39019000	18456000	0.509689	-0.160713	0.11552	-1.92146	1.08006	0.623756	1.33222	0.144845	1.88718	1.48335	-0.588387	0.906923	-2.17401	-1.17668	0.0532431	-1.80318
O95433	10598	AHSA1	AHA1|C14orf3|hAha1|p38	activator of HSP90 ATPase activity 1	554	8	O95433	0.0796817	0.36012	-0.287172	0.332301	13375000	13251000	21728000	134870000	4900500	26537000	22556000	131310000	33688000	17733000	111160000	22898000	13187000	115590000	41331000	77392000	-0.160468	0.10885	-0.149963	0.520307	0.274156	-0.091345	0.0410264	1.21664	-0.401658	-0.0952754	0.172961	-0.824715	0.424709	0.455634	0.136999	0.311862
O95453	5073	PARN	DAN|DKCB6|PFBMFT4	poly(A)-specific ribonuclease	555	22	O95453	2.66517	2.03424	1.90998	3.20793	60755000	103530000	144020000	802140000	3982600	212750000	82133000	515270000	84110000	68818000	644490000	172830000	85634000	926120000	241120000	772300000	2.00743	3.02127	2.49045	3.14154	-0.0203174	2.95695	1.92783	3.27248	0.918993	1.85425	2.69926	2.16741	2.9954	3.42707	2.70315	3.70611
O95456	8624	PSMG1	C21LRP|DSCR2|LRPC21|PAC-1|PAC1	proteasome assembly chaperone 1	556	4	O95456	-3.28954	-2.0671	-3.33396	-2.45996	1365300	718280	1873900	22126000	NA	3433200	4312300	35731000	2484100	NA	7752900	9152300	1329600	14958000	NA	14221000	-3.42925	-4.02076	-3.57108	-2.13708	NA	-3.08614	-2.37457	-0.74057	-4.16483	NA	-3.65482	-2.18224	-2.72791	-2.46418	NA	-2.18779
O95466	752	FMNL1	C17orf1|C17orf1B|FHOD4|FMNL|KW-13	formin like 1	557	3	O95466	-4.25152	-4.48276	-3.89743	-3.28632	683220	NA	761420	8724100	NA	1570900	906240	2808600	2450400	597780	10053000	4744300	NA	16409000	3560300	3899900	-4.42093	NA	-4.82835	-3.50529	NA	-4.23109	-4.65205	-4.56514	-4.18455	-4.96889	-3.28136	-3.15491	NA	-2.33198	-3.43032	-4.09667
O95470	8879	SGPL1	NPHS14|S1PL|SPL	sphingosine-1-phosphate lyase 1	558	10	O95470	-0.147918	-0.340906	-1.48252	0.593926	8130100	16486000	22992000	90550000	NA	17513000	16926000	60665000	17692000	7090800	107270000	4279500	11186000	848920000	43348000	25400000	-0.873542	0.41831	-0.0710245	-0.0654143	NA	-0.699951	-0.378211	0.0554441	-1.33122	-1.41308	0.121757	-3.30754	0.19858	3.30278	0.206326	-1.33198
O95478	10412	NSA2	CDK105|HCL-G1|HCLG1|HUSSY-29|HUSSY29|TINP1	NSA2 ribosome biogenesis factor	559	3	O95478	-1.71779	-2.2059	-1.94039	-1.2786	NA	5512800	3583900	37692000	NA	NA	NA	13485000	NA	NA	24636000	11166000	5283200	28204000	10605000	34470000	NA	-1.13359	-2.66585	-1.35393	NA	NA	NA	-2.2059	NA	NA	-1.99293	-1.88785	-0.832158	-1.55857	-1.84222	-0.881471
O95479	9563	H6PD	CORTRD1|G6PDH|GDH	hexose-6-phosphate dehydrogenase/glucose 1-dehydrogenase	560	20	O95479	2.8268	1.17277	1.33735	2.79556	78621000	94236000	202310000	768000000	4365100	57507000	86323000	162760000	26309000	40648000	809700000	152620000	76025000	577520000	260090000	413480000	2.37669	2.88801	2.96489	3.0776	0.109889	1.04118	2.00047	1.53952	-0.758501	1.0973	3.02729	1.98332	2.83186	2.75272	2.81334	2.78431
O95486	10802	SEC24A		SEC24 homolog A, COPII coat complex component	561	9	O95486	-1.57476	-0.45788	-2.65493	0.0220793	3031700	3044400	6638200	80829000	NA	18263000	9351200	82043000	1243000	2580100	48768000	13769000	12350000	75050000	19213000	114700000	-2.28654	-1.97477	-1.80534	-0.232374	NA	-0.638543	-1.24449	0.509395	-5.16419	-2.86651	-1.01135	-1.57765	0.334604	-0.161077	-0.977567	0.892357
O95487	10427	SEC24B	SEC24	SEC24 homolog B, COPII coat complex component	562	4	O95487	-3.27362	-1.90073	-3.29093	-1.82388	489430	1772300	3295600	15382000	NA	7563700	3764300	26329000	NA	897810	8993100	10027000	2779500	22185000	9655500	19782000	-4.89874	-2.74124	-2.78292	-2.67156	NA	-1.92945	-2.573	-1.19974	NA	-4.38415	-3.44152	-2.04712	-1.71467	-1.90134	-1.97869	-1.70081
O95490	23266	ADGRL2	CIRL2|CL2|LEC1|LPHH1|LPHN2	adhesion G protein-coupled receptor L2	563	15	O95490	0.0758396	-0.250624	0.725632	0.194375	22344000	11977000	18511000	103900000	2053600	43519000	19234000	42400000	52948000	35102000	173890000	75886000	7482100	100470000	60431000	71079000	0.574604	-0.0343556	-0.373661	0.136771	-0.960721	0.633039	-0.191582	-0.483232	0.250984	0.886405	0.81615	0.948988	-0.354005	0.255454	0.689737	0.186314
O95502	23467	NPTXR	NPR	neuronal pentraxin receptor	564	3	O95502	-1.39534	-2.18297	-1.32511	-2.78121	9768300	6101300	NA	16309000	716870	8586600	8793000	6967700	27972000	11814000	26225000	10020000	NA	4019700	15910000	9707900	-0.610596	-0.989894	NA	-2.58552	-2.45502	-1.7437	-1.33435	-3.19882	-0.670034	-0.679171	-1.90308	-2.04816	NA	-4.34052	-1.25204	-2.75108
O95571	23474	ETHE1	HSCO|YF13H12	ETHE1 persulfide dioxygenase	565	7	O95571	0.7312	0.910071	1.16283	0.0219458	29303000	44649000	38167000	67171000	23633000	39592000	45260000	44220000	69940000	99855000	239740000	50001000	6542600	82652000	87930000	42114000	0.962977	1.82979	0.636526	-0.50449	2.50797	0.494549	1.0578	-0.42003	0.652711	2.38943	1.27776	0.331411	-0.538377	-0.0233045	1.23542	-0.585952
O95573	2181	ACSL3	ACS3|FACL3|LACS 3|LACS3|PRO2194	acyl-CoA synthetase long chain family member 3	566	26	O95573	3.88473	2.42323	3.17409	4.30507	188350000	172910000	317130000	2120100000	8731700	148360000	108160000	751440000	173030000	120770000	1689200000	591640000	136090000	2043100000	678640000	1646100000	3.62814	3.7479	3.59243	4.57044	1.09428	2.42906	2.32973	3.83985	1.96015	2.66282	4.08431	3.98909	3.63192	4.55687	4.20878	4.82272
O95602	25885	POLR1A	A190|AFDCIN|RPA1|RPA194|RPO1-4|RPO14	RNA polymerase I subunit A	567	59	O95602	2.8745	2.38284	1.50778	4.10163	25634000	118500000	306080000	1410300000	3962100	168580000	173620000	793720000	18047000	39085000	1310300000	227390000	209620000	1125800000	574330000	1331000000	0.771363	3.21259	3.54292	3.97111	-0.0276446	2.61617	3.02068	3.92216	-1.30255	1.04093	3.7192	2.57355	4.2255	3.70586	3.96596	4.50922
O95630	10617	STAMBP	AMSH|MICCAP	STAM binding protein	568	9	O95630	-0.731313	-1.79444	-2.06671	-0.662571	7585600	10158000	13020000	54205000	375530	6943000	11660000	33722000	NA	2682700	62719000	6279200	4137000	71816000	16636000	59704000	-0.972839	-0.267722	-0.864899	-0.819791	-3.37301	-2.05484	-0.92233	-0.82759	NA	-2.81045	-0.649698	-2.73997	-1.1682	-0.223972	-1.18711	-0.0709938
O95639	10898	CPSF4	CPSF30|NAR|NEB-1|NEB1	cleavage and polyadenylation specific factor 4	569	3	O95639	-1.54076	-2.27181	-1.89754	-1.5598	6693500	4016300	3739300	54119000	674050	11366000	3069400	12328000	8098100	6614600	32632000	10150000	2830500	19820000	28093000	15482000	-1.15206	-1.58227	-2.60659	-0.822126	-2.54246	-1.33304	-2.87096	-2.34079	-2.45919	-1.51302	-1.58888	-2.02907	-1.68969	-2.0623	-0.424765	-2.06244
O95674	8760	CDS2		CDP-diacylglycerol synthase 2	570	2	O95674	-1.67247	-2.93734	-2.34817	-1.26493	NA	3302200	3926600	62119000	NA	1970500	3903000	11910000	3135800	NA	51764000	8508000	3147600	53960000	13954000	23593000	NA	-1.85962	-2.53836	-0.619441	NA	-3.89919	-2.52017	-2.39266	-3.82857	NA	-0.925644	-2.2903	-1.54378	-0.632164	-1.44291	-1.44087
O95707	10775	POP4	RPP29	POP4 homolog, ribonuclease P/MRP subunit	571	3	O95707	-4.1453	-2.60292	-3.26018	-2.84659	NA	NA	NA	5644900	NA	4584400	2642800	14892000	NA	NA	12203000	3713400	NA	7051800	NA	14538000	NA	NA	NA	-4.1453	NA	-2.66268	-3.08943	-2.05665	NA	NA	-3.00277	-3.51758	NA	-3.53792	NA	-2.15526
O95716	9545	RAB3D	D2-2|GOV|RAB16|RAD3D	RAB3D, member RAS oncogene family	572	4	O95716	-0.260638	-1.15929	-1.17822	-1.06233	3371100	14843000	30880000	131370000	1247800	14256000	8850400	38128000	2908900	4435100	178780000	54383000	11410000	42309000	25946000	8453600	-2.13454	0.269581	0.340756	0.481652	-1.66809	-1.00128	-1.32485	-0.64293	-3.93698	-2.0877	0.856015	0.455771	0.225824	-0.979495	-0.540441	-2.95521
O95747	9943	OXSR1	OSR1	oxidative stress responsive kinase 1	573	8	O95747	-0.991371	-0.376785	-1.22505	-1.28535	11947000	4753700	7877100	57487000	1020300	23450000	24028000	86323000	31117000	3675000	45191000	21687000	2541600	40492000	20099000	25098000	-0.322197	-1.34347	-1.56645	-0.733368	-1.95388	-0.272449	0.133325	0.585865	-0.516243	-2.35798	-1.12084	-0.905151	-1.83762	-1.04217	-0.911971	-1.34963
O95757	22824	HSPA4L	APG-1|HSPH3|Osp94	heat shock protein family A (Hsp70) member 4 like	574	17	O95757	-0.0297776	-0.350474	-0.599539	0.893423	12160000	14159000	10202000	211310000	2382800	27110000	9798200	86222000	30354000	5034300	127260000	32464000	17083000	211680000	50216000	127930000	-0.296884	0.202745	-1.2054	1.18043	-0.74962	-0.0600612	-1.17632	0.584104	-0.552076	-1.90551	0.367393	-0.307959	0.780392	1.31956	0.420317	1.05342
O95777	51691	LSM8	NAA38	LSM8 homolog, U6 small nuclear RNA associated	575	4	O95777	-1.20018	-0.211367	-0.777394	-1.3322	12019000	6403300	8280000	23177000	877390	33936000	29780000	87556000	34301000	19499000	19934000	28945000	NA	14768000	29702000	28339000	-0.31359	-0.921451	-1.49681	-2.06885	-2.16813	0.268808	0.446665	0.607192	-0.375631	0.0412103	-2.29735	-0.477804	NA	-2.48243	-0.34373	-1.17044
O95782	160	AP2A1	ADTAA|AP2-ALPHA|CLAPA1	adaptor related protein complex 2 subunit alpha 1	576	30	O95782	2.48281	1.53852	2.46218	3.3396	59131000	45402000	171080000	942310000	2066600	120400000	83067000	440950000	109450000	51288000	1298000000	400750000	85616000	1137900000	313550000	697980000	1.96862	1.85348	2.73082	3.37831	-0.951761	2.12326	1.94434	3.03825	1.29909	1.43156	3.70564	3.41241	2.99511	3.72113	3.08533	3.55682
O95793	6780	STAU1	PPP1R150|STAU	staufen double-stranded RNA binding protein 1	577	4	O95793	-2.44152	-0.953132	-0.80529	-2.3813	1707700	1336100	6901900	28500000	1391900	26805000	11688000	24563000	42632000	13704000	19472000	31290000	NA	20967000	7771700	8971600	-3.10871	-3.14149	-1.75095	-1.76491	-1.51292	-0.0766299	-0.918829	-1.30415	-0.0617998	-0.465818	-2.33106	-0.362484	NA	-1.98197	-2.29448	-2.86746
O95801	7268	TTC4	CNS1	tetratricopeptide repeat domain 4	578	8	O95801	-1.827	0.546574	-0.438792	-2.44441	6379800	2622000	8543700	17911000	7190200	44967000	30326000	67395000	77991000	9627400	47829000	27522000	1647800	29358000	3177900	13656000	-1.22081	-2.18638	-1.45304	-2.44777	0.818489	0.680971	0.47319	0.213646	0.809973	-0.97342	-1.03929	-0.55243	-2.43308	-1.50131	-3.59564	-2.2476
O95816	9532	BAG2	BAG-2|dJ417I1.2	BCL2 associated athanogene 2	579	9	O95816	1.75629	2.6469	2.84003	0.829876	67723000	29663000	90174000	316620000	12611000	229490000	168860000	408530000	554460000	141150000	351680000	304040000	6500300	123660000	151310000	150140000	2.16296	1.25046	1.8368	1.77492	1.61621	3.06787	2.98009	2.92342	3.64098	2.88701	1.82854	3.00357	-0.54729	0.552	2.02517	1.28962
O95817	9531	BAG3	BAG-3|BIS|CAIR-1|MFM6	BCL2 associated athanogene 3	580	17	O95817	1.39104	2.86693	2.39164	0.0406186	63649000	39782000	61604000	134740000	32545000	215930000	233670000	231980000	465210000	134990000	227580000	171170000	1620000	105110000	111600000	101830000	2.07409	1.66628	1.30489	0.518889	2.96228	2.97868	3.45435	2.07242	3.38766	2.82285	1.20294	2.15312	-2.45646	0.319922	1.58226	0.716756
O95819	9448	MAP4K4	FLH21957|HEL-S-31|HGK|MEKKK4|NIK	mitogen-activated protein kinase kinase kinase kinase 4	581	15	O95819	0.568725	-0.480097	-1.988	-0.367056	15085000	28505000	27001000	176480000	258550	30536000	30638000	146400000	5798700	4516500	37840000	13811000	12162000	51536000	21637000	51844000	0.0118711	1.19404	0.153358	0.915625	-3.90296	0.11421	0.488134	1.38022	-2.94126	-2.06155	-1.37604	-1.57315	0.313526	-0.697794	-0.804687	-0.279268
O95822	23417	MLYCD	MCD	malonyl-CoA decarboxylase	582	3	O95822	-2.34775	-3.29341	-2.15996	-1.65032	1418600	NA	4559200	38076000	NA	5630100	2855800	2851800	9619700	2805200	34439000	9218900	1853000	49393000	8952100	22940000	-3.37439	NA	-2.32982	-1.33903	NA	-2.36179	-2.97627	-4.54218	-2.21066	-2.74626	-1.51141	-2.17151	-2.27181	-0.758441	-2.08875	-1.48228
O95831	9131	AIFM1	AIF|AUNX1|CMT2D|CMTX4|COWCK|COXPD6|DFNX5|NADMR|NAMSD|PDCD8	apoptosis inducing factor mitochondria associated 1	583	24	O95831	5.52502	4.29859	4.53701	6.01064	386980000	795940000	1378500000	5187300000	44089000	526120000	472690000	1663900000	350800000	377070000	6461300000	1062200000	657330000	6638900000	2120200000	4021700000	4.65958	5.91084	5.64383	5.88585	3.39332	4.28285	4.48296	5.03523	2.98024	4.29966	6.01275	4.85537	5.79591	6.23964	5.86627	6.14073
O95864	9415	FADS2	D6D|DES6|FADSD6|LLCDL2|SLL0262|TU13	fatty acid desaturase 2	584	9	O95864	4.03444	3.16669	2.66251	4.12939	170500000	385170000	369940000	1401800000	36337000	203540000	257580000	447150000	146220000	192180000	1088900000	170700000	184910000	1377400000	602710000	1265200000	3.48552	4.88255	3.80746	3.96223	3.11876	2.89214	3.59659	3.05925	1.71715	3.33068	3.45314	2.14905	4.05315	3.99388	4.03613	4.43441
O95870	7920	ABHD16A	BAT5|D6S82E|NG26|PP199|hBAT5	abhydrolase domain containing 16A	585	9	O95870	-0.182768	-1.32411	-0.587512	0.570241	4507500	13281000	28392000	147490000	416130	13728000	12046000	53347000	19722000	5306900	161980000	38382000	13987000	143150000	42790000	109720000	-1.71842	0.112054	0.223487	0.651811	-3.22725	-1.05654	-0.874781	-0.137863	-1.17444	-1.8297	0.714163	-0.0600683	0.505638	0.760986	0.187475	0.826864
O95873	57827	C6orf47	D6S53E|G4|NG34	chromosome 6 open reading frame 47	586	3	O95873	-2.32555	-2.9158	-3.32117	-2.54623	NA	2674000	3767000	20887000	NA	7179500	NA	4592100	6799800	673020	17880000	NA	1173200	13110000	13042000	7708600	NA	-2.15856	-2.59628	-2.22179	NA	-2.00579	NA	-3.82581	-2.71139	-4.79846	-2.45367	NA	-2.89987	-2.65248	-1.54125	-3.09133
O95881	51060	TXNDC12	AG1|AGR1|ERP16|ERP18|ERP19|PDIA16|TLP19|hAG-1|hTLP19	thioredoxin domain containing 12	587	9	O95881	5.1457	4.26021	5.45838	3.41971	657830000	695630000	1152000000	1488000000	283200000	308750000	546680000	378630000	1702600000	1242300000	5370800000	1031800000	41967000	1366300000	732980000	610910000	5.41958	5.72	5.39325	4.04996	6.0341	3.50232	4.69528	2.80912	5.26031	6.01377	5.74703	4.81239	2.01541	3.98233	4.32085	3.36023
O95900	26995	TRUB2	CLONE24922	TruB pseudouridine synthase family member 2	588	4	O95900	-4.43734	#DIV/0!	-4.23602	-3.96748	642420	345120	382100	18627000	NA	NA	NA	NA	2451800	NA	11438000	1021300	NA	15891000	NA	1449300	-4.50913	-5.05914	-5.79093	-2.39015	NA	NA	NA	NA	-4.18372	NA	-3.09583	-5.42849	NA	-2.37778	NA	-5.55718
O95926	25949	SYF2	CBPIN|NTC31|P29|fSAP29	SYF2 pre-mRNA splicing factor	589	2	O95926	-3.21151	-2.85461	-2.59339	-5.02051	1755000	NA	3929600	6115200	NA	3008300	5953000	6175300	13663000	1955500	NA	5985300	NA	NA	1020400	2433600	-3.06958	NA	-2.53729	-4.02765	NA	-3.27962	-1.90384	-3.38037	-1.70422	-3.26501	NA	-2.81093	NA	NA	-5.24855	-4.79246
O95983	53615	MBD3		methyl-CpG binding domain protein 3	590	4	O95983	-0.521084	0.400656	0.415124	-1.9689	20551000	10333000	22814000	21002000	5760900	48767000	31593000	50046000	107600000	44947000	31802000	67248000	872570	11163000	30080000	24896000	0.454785	-0.243523	-0.0818745	-2.21372	0.503821	0.799772	0.532948	-0.233916	1.27449	1.24183	-1.62592	0.770097	-3.30666	-2.88205	-0.32533	-1.36156
O96005	1209	CLPTM1		CLPTM1 regulator of GABA type A receptor forward trafficking	591	16	O96005	1.6769	0.206746	1.59888	2.29114	30156000	34920000	87531000	493250000	1593100	49629000	31575000	98918000	53910000	33326000	863060000	175220000	22230000	675200000	246190000	300420000	1.00408	1.4816	1.79527	2.42666	-1.32123	0.825431	0.532116	0.79067	0.276973	0.811761	3.11903	2.18774	1.14227	2.97585	2.73343	2.31301
O96008	10452	TOMM40	C19orf1|D19S1177E|PER-EC1|PEREC1|TOM40	translocase of outer mitochondrial membrane 40	592	7	O96008	0.502213	-0.593326	-0.122314	0.878546	11825000	4994400	90785000	316210000	1473000	10957000	21952000	78579000	25878000	6016900	251120000	59861000	3638500	246690000	119510000	190230000	-0.3369	-1.27349	1.84623	1.77302	-1.43252	-1.38671	0.00139801	0.444524	-0.782343	-1.64918	1.34442	0.597844	-1.34463	1.53812	1.6819	1.63881
O96019	86	ACTL6A	ACTL6|ARPN-BETA|Arp4|BAF53A|INO80K	actin like 6A	593	15	O96019	3.94665	2.83826	3.65096	3.61864	184320000	192970000	422200000	1756800000	26079000	231070000	141940000	402430000	374580000	208180000	2395100000	424330000	64375000	1358200000	540240000	955710000	3.59716	3.9034	3.99193	4.29409	2.6478	3.07791	2.72654	2.90079	3.07491	3.44565	4.58622	3.49704	2.6033	3.97384	3.87692	4.0205
O96028	7468	NSD2	KMT3F|KMT3G|MMSET|REIIBP|TRX5|WHS|WHSC1	nuclear receptor binding SET domain protein 2	594	6	O96028	-3.11386	-1.57717	-3.18109	-1.80547	1384500	868170	2298600	24156000	NA	9630700	7769700	19635000	5426100	1017200	7893800	11427000	2828300	13549000	12937000	24709000	-3.40925	-3.75225	-3.2859	-2.00803	NA	-1.57565	-1.51499	-1.64088	-3.03712	-4.20465	-3.62893	-1.85365	-1.69076	-2.60545	-1.55301	-1.37268
P00167	1528	CYB5A	CYB5|MCB5|METAG	cytochrome b5 type A	595	3	P00167	-1.57349	-3.03415	-2.61118	-2.0632	10080000	9652100	4056200	13211000	1522100	2302200	2698900	4034400	8395500	4247800	30051000	2372900	NA	12954000	22123000	9730500	-0.565602	-0.340095	-2.49302	-2.89524	-1.38596	-3.67136	-3.05877	-4.02052	-2.40713	-2.14973	-1.70733	-4.18052	NA	-2.66957	-0.772367	-2.74765
P00338	3939	LDHA	GSD11|HEL-S-133P|LDHM|PIG19	lactate dehydrogenase A	596	13	P00338	3.72351	3.10027	3.07792	4.03799	120520000	170760000	330580000	2055400000	25345000	250390000	143240000	760790000	147720000	125450000	1818000000	477680000	113190000	2160200000	497580000	1219000000	2.98859	3.73017	3.65042	4.52487	2.60727	3.19551	2.73985	3.85844	1.73188	2.71748	4.18994	3.67236	3.37875	4.63645	3.75724	4.37953
P00367	2746	GLUD1	GDH|GDH1|GLUD	glutamate dehydrogenase 1	597	21	P00367	3.96579	2.05061	3.26124	4.29745	218220000	145710000	529230000	1660700000	10839000	138110000	101030000	260510000	134520000	127660000	2848900000	545900000	114060000	2167200000	846310000	1444000000	3.83899	3.50543	4.30736	4.21139	1.40123	2.32422	2.23016	2.24684	1.59678	2.74259	4.83563	3.86998	3.38927	4.64107	4.53003	4.62945
P00387	1727	CYB5R3	B5R|DIA1	cytochrome b5 reductase 3	598	19	P00387	5.27825	3.83244	4.72758	5.18446	503790000	535330000	1116000000	3671400000	83225000	346180000	347210000	536050000	552330000	540410000	5568000000	930220000	271680000	4550900000	1251100000	2364100000	5.03743	5.34892	5.34892	5.37771	4.29538	3.66989	4.03254	3.33193	3.63543	4.81708	5.79887	4.65897	4.58183	5.70043	5.09878	5.35681
P00390	2936	GSR	GR|HEL-75|HEL-S-122m	glutathione-disulfide reductase	599	13	P00390	1.07028	0.152936	0.307955	1.94071	9641100	26832000	86979000	372960000	2379800	23475000	42876000	90399000	13826000	15438000	574120000	63294000	38789000	478340000	90169000	260030000	-0.62937	1.10836	1.78644	2.01569	-0.751408	-0.270888	0.978796	0.655244	-1.6871	-0.294529	2.53306	0.680394	1.90721	2.48367	1.272	2.09998
P00403	4513	COX2	COII|MTCO2	cytochrome c oxidase subunit II	600	4	P00403	1.87588	2.13814	1.95993	1.49465	45824000	29276000	189070000	321590000	24183000	106270000	126200000	160290000	164980000	68540000	395090000	165590000	12136000	155240000	321400000	194290000	1.60343	1.23185	2.8704	1.79782	2.54063	1.94045	2.55494	1.51653	1.89138	1.84843	1.99585	2.10406	0.310585	0.87676	3.12131	1.66996
P00491	4860	PNP	NP|PRO1837|PUNP	purine nucleoside phosphorylase	601	6	P00491	-1.71411	-1.70977	-1.68531	-0.991293	3393700	NA	3985200	67391000	NA	9304600	3586800	33010000	15042000	3155200	33220000	19861000	NA	52078000	19118000	25847000	-2.12497	NA	-2.51768	-0.499683	NA	-1.6261	-2.64352	-0.85968	-1.56543	-2.57722	-1.56321	-1.03535	NA	-0.682855	-0.984779	-1.30624
P00492	3251	HPRT1	HGPRT|HPRT	hypoxanthine phosphoribosyltransferase 1	602	6	P00492	-0.908262	1.11976	0.706897	-1.48851	6196900	1661700	23773000	131790000	7951000	80640000	33844000	143300000	102710000	21810000	166630000	62561000	5419600	51637000	5388600	20690000	-1.26248	-2.83253	-0.0243908	0.486344	0.961293	1.53629	0.633434	1.34804	1.20735	0.202236	0.754847	0.663151	-0.797133	-0.694998	-2.82731	-1.6346
P00505	2806	GOT2	KAT4|KATIV|KYAT4|mitAAT	glutamic-oxaloacetic transaminase 2	603	22	P00505	4.53219	3.79287	4.69636	4.60436	217490000	514630000	749160000	1658000000	100790000	363300000	374430000	357060000	350510000	481440000	9009300000	933920000	209290000	2959000000	1692700000	704110000	3.83419	5.29305	4.79253	4.209	4.56727	3.74057	4.14273	2.72092	2.97905	4.65096	6.4906	4.66484	4.22333	5.08574	5.53863	3.56972
P00533	1956	EGFR	ERBB|ERBB1|HER1|NISBD2|PIG61|mENA	epidermal growth factor receptor	604	46	P00533	5.74417	5.39806	6.13393	6.17976	844780000	627120000	1165400000	6494700000	184640000	1323500000	644540000	2415900000	2080700000	1054100000	11048000000	3065900000	527110000	8842300000	3114300000	4052300000	5.77787	5.57312	5.40939	6.2163	5.42678	5.63378	4.9357	5.596	5.54978	5.7776	6.78382	6.42452	5.49255	6.64888	6.42571	6.15191
P00558	5230	PGK1	HEL-S-68p|MIG10|PGKA	phosphoglycerate kinase 1	605	14	P00558	1.58821	2.38309	2.01552	1.19869	55078000	54065000	38293000	310010000	16439000	163260000	106340000	344170000	249660000	64977000	335570000	158570000	8452000	224360000	168020000	161920000	1.86692	2.10088	0.641127	1.7439	1.99259	2.56921	2.30495	2.66563	2.48933	1.77168	1.76114	2.03994	-0.186519	1.40263	2.17759	1.40106
P00749	5328	PLAU	ATF|BDPLT5|QPD|UPA|URK|u-PA	plasminogen activator, urokinase	606	6	P00749	-0.731567	-2.74207	-1.18505	-0.194444	7687600	10545000	11908000	56138000	295390	4567500	3195700	17968000	14750000	7374200	70113000	16607000	6364000	90856000	35726000	53309000	-0.953707	-0.214752	-0.989533	-0.768278	-3.71383	-2.66809	-2.81208	-1.7743	-1.59373	-1.35674	-0.489504	-1.30023	-0.576408	0.111829	-0.075044	-0.238153
P00750	5327	PLAT	T-PA|TPA	plasminogen activator, tissue type	607	4	P00750	-2.42083	-3.6571	-2.8267	-2.20841	NA	2456900	2474900	27804000	NA	NA	NA	5137300	NA	NA	12924000	6308200	908270	21867000	7831300	24641000	NA	-2.27852	-3.18273	-1.80125	NA	NA	NA	-3.6571	NA	NA	-2.92026	-2.73315	-3.25156	-1.92195	-2.28337	-1.37675
P00966	445	ASS1	ASS|CTLN1	argininosuccinate synthase 1	608	3	P00966	-3.8225	-3.4844	-4.04825	-2.88221	868100	634970	NA	10780000	NA	1574200	2213900	8629200	NA	NA	6864300	2238700	1278500	17014000	3208300	8865600	-4.07788	-4.19541	NA	-3.1942	NA	-4.22801	-3.34797	-2.87722	NA	NA	-3.8298	-4.26671	-2.78176	-2.28028	-3.58179	-2.885
P01040	1475	CSTA	AREI|PSS4|STF1|STFA	cystatin A	609	4	P01040	-0.209851	-0.0512642	0.00204883	-0.0319903	34182000	21423000	12085000	27017000	1915500	44165000	34087000	43521000	52211000	36263000	107100000	16890000	13334000	26193000	51990000	95720000	1.18358	0.789417	-0.968935	-1.84347	-1.05956	0.654617	0.643879	-0.443991	0.230752	0.933186	0.119477	-1.27522	0.439942	-1.66419	0.470831	0.625459
P01100	2353	FOS	AP-1|C-FOS|p55	Fos proto-oncogene, AP-1 transcription factor subunit	610	2	P01100	-1.59942	-2.53001	-1.86199	-1.7999	NA	NA	8875500	27847000	1745500	3905700	3472100	6342300	NA	5381100	26022000	NA	NA	19324000	13405000	NA	NA	NA	-1.39985	-1.79898	-1.19152	-2.89732	-2.69097	-3.34024	NA	-1.80974	-1.91425	NA	NA	-2.09849	-1.50131	NA
P01111	4893	NRAS	ALPS4|CMNS|N-ras|NCMS|NRAS1|NS6	NRAS proto-oncogene, GTPase	611	9	P01111	2.2794	1.78858	2.40664	1.96014	126960000	64703000	121480000	253190000	33369000	71527000	78571000	108720000	229180000	131650000	634950000	134490000	NA	378660000	181150000	166630000	3.06315	2.35534	2.25284	1.44625	2.99778	1.36067	1.8631	0.932752	2.36579	2.78683	2.67782	1.79612	NA	2.14999	2.28707	1.44337
P01116	3845	KRAS	C-K-RAS|CFC2|K-RAS2A|K-RAS2B|K-RAS4A|K-RAS4B|K-Ras|KI-RAS|KRAS1|KRAS2|NS|NS3|RALD|RASK2|c-Ki-ras2	KRAS proto-oncogene, GTPase	612	7	P01116	-1.06305	-2.48407	-1.84646	-1.57349	7495400	6675100	22139000	20133000	NA	4553900	3208000	15741000	9140400	3089100	62824000	NA	802980	63976000	30757000	14189000	-0.989974	-0.862558	-0.123803	-2.27585	NA	-2.67246	-2.80647	-1.97328	-2.28443	-2.60766	-0.647293	NA	-3.42086	-0.389039	-0.292946	-2.19111
P01130	3949	LDLR	FH|FHC|FHCL1|LDLCQ2	low density lipoprotein receptor	613	20	P01130	3.36789	3.49344	3.68888	3.40032	167270000	98112000	410840000	787500000	52316000	304350000	307050000	430770000	566620000	290510000	1056500000	502980000	74097000	780290000	589700000	727490000	3.45812	2.94512	3.95385	3.11446	3.63624	3.4813	3.85308	3.00313	3.67229	3.92473	3.40972	3.74876	2.79656	3.18241	4.00438	3.61792
P01137	7040	TGFB1	CED|DPD1|IBDIMDE|LAP|TGF-beta1|TGFB|TGFbeta	transforming growth factor beta 1	614	6	P01137	-0.98602	-2.09902	0.0261458	-0.386779	3390000	11778000	7583700	86070000	689120	NA	6557700	15225000	NA	NA	137400000	29990000	4296800	139060000	11519000	92273000	-2.12653	-0.0580919	-1.61944	-0.140012	-2.51107	NA	-1.76259	-2.0234	NA	NA	0.477593	-0.425302	-1.11613	0.719594	-1.72193	0.571346
P01266	7038	TG	AITD3|TGN	thyroglobulin	615	2	P01266	-2.92851	-3.36943	-3.49223	-2.47583	NA	2141300	3539000	8021200	NA	NA	2181600	NA	NA	NA	5335600	6060200	2333900	NA	NA	8218100	NA	-2.47329	-2.68345	-3.62879	NA	NA	-3.36943	NA	NA	NA	-4.19194	-2.79252	-1.95477	NA	NA	-2.99689
P01889	3106	HLA-B	AS|B-4901|HLAB	major histocompatibility complex, class I, B	616	19	P01889	5.81465	6.16957	6.3957	5.12112	1281900000	777500000	1910300000	2664500000	507880000	1860100000	1681100000	2047700000	4772200000	2155100000	6494700000	2315500000	284760000	4430200000	1422900000	1722900000	6.37521	5.87763	6.09931	4.90644	6.86341	6.13219	6.33535	5.34734	6.74791	6.80574	6.02016	6.00897	4.64644	5.66204	5.286	4.89
P01892	3105	HLA-A	HLAA	major histocompatibility complex, class I, A	617	27	P01892	6.87577	7.12493	7.22415	6.51629	2468000000	1647400000	3458700000	6969800000	855870000	3296500000	3137500000	4963700000	7678500000	3550800000	11667000000	4762100000	783220000	8855800000	4115200000	5293800000	7.31354	6.94138	6.92805	6.3201	7.60437	6.97018	7.24635	6.67883	7.4344	7.52362	6.86219	7.07638	6.03669	6.65106	6.83119	6.54623
P02452	1277	COL1A1	EDSARTH1|EDSC|OI1|OI2|OI3|OI4	collagen type I alpha 1 chain	618	50	P02452	4.7026	4.64554	4.69562	4.35193	470640000	336890000	962060000	1473900000	86065000	789010000	719140000	998460000	1830900000	549610000	1243400000	1118700000	264870000	895190000	1057200000	1443000000	4.93993	4.69281	5.14171	4.03596	4.34302	4.8763	5.0956	4.26725	5.36517	4.84134	3.64387	4.93209	4.54695	3.37857	4.85376	4.62842
P02461	1281	COL3A1	EDS4A|EDSVASC|PMGEDSV	collagen type III alpha 1 chain	619	4	P02461	-2.16135	-2.2999	-3.29316	-3.61855	3794400	NA	9091500	11089000	531160	6236600	6554500	12305000	17348000	660660	NA	3294400	NA	4836700	4109800	5618900	-1.96511	NA	-1.36628	-3.15266	-2.88072	-2.21197	-1.7633	-2.3436	-1.35957	-4.8251	NA	-3.69481	NA	-4.07632	-3.22148	-3.55786
P02462	1282	COL4A1	BSVD|BSVD1|RATOR	collagen type IV alpha 1 chain	620	9	P02462	1.56646	1.18525	1.61263	0.979739	68733000	32389000	60659000	249280000	10276000	69901000	52295000	100850000	170140000	61787000	249000000	108860000	12391000	158210000	107170000	136830000	2.18416	1.37501	1.28331	1.42337	1.3255	1.327	1.26873	0.819757	1.93583	1.69931	1.33224	1.48313	0.339158	0.903821	1.52333	1.15265
P02545	4000	LMNA	CDCD1|CDDC|CMD1A|CMT2B1|EMD2|FPL|FPLD|FPLD2|HGPS|IDC|LDP1|LFP|LGMD1B|LMN1|LMNC|LMNL1|MADA|PRO1	lamin A/C	621	51	P02545	7.24695	6.78365	7.25651	6.88982	2799900000	1546300000	4767200000	13262000000	399510000	3053000000	2638300000	5241900000	6588100000	2577500000	13092000000	7364600000	780260000	13008000000	5453700000	7636300000	7.49427	6.85165	7.37599	7.26587	6.52264	6.8578	6.99335	6.76083	7.21334	7.06306	7.02783	7.72179	6.03149	7.20008	7.24093	7.0868
P02751	2335	FN1	CIG|ED-B|FINC|FN|FNZ|GFND|GFND2|LETS|MSF|SMDCF	fibronectin 1	622	36	P02751	2.91917	1.81501	2.20654	3.09535	118170000	111630000	197740000	576260000	4310300	152860000	110780000	275430000	167970000	88148000	676860000	147120000	113360000	494100000	380510000	513410000	2.96038	3.12798	2.93299	2.65533	0.0919515	2.47282	2.36467	2.33059	1.91731	2.21015	2.7697	1.92899	3.38081	2.52996	3.36695	3.10369
P02786	7037	TFRC	CD71|IMD46|T9|TFR|TFR1|TR|TRFR|p90	transferrin receptor	623	31	P02786	5.06425	4.22492	4.66564	5.64354	355580000	355470000	1013100000	4684300000	56453000	477840000	393290000	1422000000	332840000	298040000	8010300000	1614300000	329840000	6483900000	2167300000	2828900000	4.53836	4.76887	5.21388	5.7359	3.74429	4.14189	4.21448	4.79899	2.90439	3.96152	6.32165	5.47498	4.84838	6.2059	5.89824	5.62164
P02794	2495	FTH1	FHC|FTH|FTHL6|HFE5|PIG15|PLIF	ferritin heavy chain 1	624	5	P02794	0.0891586	0.953907	1.07444	-0.161924	14428000	14059000	34542000	78180000	8390600	66711000	45570000	78948000	166250000	44745000	79763000	107470000	11582000	47682000	46673000	47798000	-0.0519144	0.192704	0.497207	-0.281362	1.0377	1.2586	1.06776	0.451569	1.90245	1.23536	-0.304143	1.46411	0.246383	-0.808781	0.313858	-0.399156
P02810	5555	PRH2	PRP-1/PRP-2|Pr|pr1/Pr2	proline rich protein HaeIII subfamily 2	625	2	P02810	-2.77525	-5.19558	-6.35855	#DIV/0!	NA	20008000	276380	NA	NA	795120	1448600	833860	988610	NA	1021100	350380	NA	NA	NA	NA	NA	0.692611	-6.24311	NA	NA	-5.22822	-3.96724	-6.39127	-5.4947	NA	-6.56879	-7.01217	NA	NA	NA	NA
P03905	4538	ND4	MTND4	NADH dehydrogenase, subunit 4 (complex I)	626	2	P03905	-3.60546	-4.8599	-2.88912	-3.25968	NA	922520	1181800	12854000	NA	NA	789460	2298800	NA	NA	13207000	NA	NA	13501000	1377900	12680000	NA	-3.66623	-4.21464	-2.93551	NA	NA	-4.85346	-4.86634	NA	NA	-2.88912	NA	NA	-2.61052	-4.81152	-2.35701
P04035	3156	HMGCR	LDLCQ3	3-hydroxy-3-methylglutaryl-CoA reductase	627	10	P04035	-0.811967	-1.29665	-0.97031	0.428308	2636800	6481400	23073000	109130000	NA	NA	7257500	30497000	NA	4297300	114890000	20365000	16702000	115260000	35002000	95180000	-2.48645	-0.904276	-0.0661149	0.208971	NA	NA	-1.61455	-0.978751	NA	-2.13308	0.220404	-0.998257	0.7494	0.451552	-0.104833	0.617112
P04040	847	CAT		catalase	628	28	P04040	6.335	6.09421	5.95878	6.09842	1272500000	1269700000	2626300000	5094000000	410580000	1634400000	1616300000	2413800000	2562400000	1445700000	5780800000	2151500000	964760000	5077800000	2367700000	4149200000	6.36467	6.57245	6.54369	5.85917	6.56145	5.94276	6.27796	5.59469	5.85034	6.23176	5.85278	5.90022	6.32314	5.85686	6.02692	6.18678
P04049	5894	RAF1	CMD1NN|CRAF|NS5|Raf-1|c-Raf	Raf-1 proto-oncogene, serine/threonine kinase	629	4	P04049	-3.63363	-2.23057	-4.01289	-2.55787	750950	NA	1224900	17875000	NA	2154500	6189900	28580000	NA	NA	12461000	1316100	1049700	10024000	7820000	17788000	-4.28553	NA	-4.16463	-2.45073	NA	-3.76846	-1.84686	-1.07638	NA	NA	-2.9727	-5.05309	-3.0527	-3.03572	-2.28547	-1.85758
P04062	2629	GBA	GBA1|GCB|GLUC	glucosylceramidase beta	630	13	P04062	2.03213	1.13405	1.45018	2.32733	47681000	51269000	108080000	469100000	7092900	63591000	50144000	142650000	74898000	28622000	599750000	140450000	40557000	558240000	187690000	297370000	1.66034	2.02565	2.08967	2.35286	0.799144	1.18845	1.20741	1.3412	0.751566	0.593003	2.59584	1.86031	1.96845	2.70424	2.33867	2.29795
P04075	226	ALDOA	ALDA|GSD12|HEL-S-87p	aldolase, fructose-bisphosphate A	631	20	P04075	3.18901	4.23314	3.4842	2.77667	223130000	112510000	158930000	789440000	48448000	481440000	413940000	1586200000	628240000	172930000	752340000	602050000	50046000	474090000	408750000	449430000	3.87087	3.13911	2.62797	3.11808	3.52718	4.15288	4.28919	4.96332	3.8213	3.17894	2.92167	4.01491	2.25733	2.47092	3.47111	2.90732
P04080	1476	CSTB	CPI-B|CST6|EPM1|EPM1A|PME|STFB|ULD	cystatin B	632	2	P04080	-1.9016	-3.67854	-3.07229	-3.24958	999190	12922000	NA	NA	NA	NA	3745300	2440000	NA	7558700	12535000	1428800	909580	NA	NA	NA	-3.87643	0.0732323	NA	NA	NA	NA	-2.58039	-4.7767	NA	-1.32121	-2.96419	-4.93146	-3.24958	NA	NA	NA
P04083	301	ANXA1	ANX1|LPC1	annexin A1	633	13	P04083	1.26833	1.54939	2.01688	-0.785242	53663000	59039000	37710000	124140000	11567000	91778000	93082000	104120000	280360000	101830000	280020000	109530000	1442000	77335000	36849000	48544000	1.82963	2.22556	0.619709	0.39843	1.49352	1.72575	2.11054	0.867742	2.65673	2.41758	1.501	1.49222	-2.6164	-0.11825	-0.0300122	-0.376306
P04150	2908	NR3C1	GCCR|GCR|GCRST|GR|GRL	nuclear receptor subfamily 3 group C member 1	634	5	P04150	-2.53918	-2.79374	-3.43069	-2.60754	NA	NA	3453700	19002000	NA	NA	1148400	24941000	NA	NA	9433900	3786700	2792600	6167700	NA	12440000	NA	NA	-2.71751	-2.36085	NA	NA	-4.30629	-1.28118	NA	NA	-3.37273	-3.48865	-1.70821	-3.7292	NA	-2.38521
P04156	5621	PRNP	ASCR|AltPrP|CD230|CJD|GSS|KURU|PRIP|PrP|PrP27-30|PrP33-35C|PrPc|p27-30	prion protein	635	3	P04156	0.128286	0.714886	0.454272	-0.621066	60845000	26995000	12293000	30437000	5667400	67358000	32653000	82904000	65559000	75941000	55494000	42406000	2765600	36067000	83918000	38385000	2.00955	1.11694	-0.945111	-1.66824	0.480588	1.27273	0.581129	0.525094	0.559344	1.99585	-0.825626	0.0875222	-1.72156	-1.20742	1.16747	-0.722746
P04179	6648	SOD2	IPO-B|IPOB|MNSOD|MVCD6|Mn-SOD	superoxide dismutase 2	636	8	P04179	2.8625	2.95382	3.24824	1.73005	98309000	120450000	260200000	423140000	155070000	154260000	195510000	110420000	252700000	276020000	2393500000	159620000	14069000	475370000	251060000	138430000	2.6968	3.23571	3.31621	2.20127	5.17898	2.48617	3.19404	0.956084	2.5068	3.85117	4.58526	2.04971	0.51367	2.47477	2.76193	1.16981
P04181	4942	OAT	GACR|HOGA|OATASE|OKT	ornithine aminotransferase	637	13	P04181	1.72063	0.809011	1.6555	1.99431	21673000	37565000	156370000	411780000	17395000	38597000	42573000	49103000	45774000	48854000	1157600000	124210000	38818000	571230000	197760000	116650000	0.530929	1.58504	2.6053	2.16126	2.07285	0.457276	0.968441	-0.262522	0.0408391	1.36166	3.54109	1.67841	1.90824	2.73708	2.41471	0.91723
P04216	7070	THY1	CD90|CDw90	Thy-1 cell surface antigen	638	3	P04216	1.57838	1.7777	1.58159	1.18218	95159000	53043000	67888000	104770000	24858000	107910000	54083000	134290000	124350000	108170000	174650000	111320000	29828000	112230000	154840000	101380000	2.65016	2.07384	1.44049	0.14903	2.57972	1.96287	1.31782	1.25039	1.48331	2.50442	0.822419	1.51621	1.54625	0.413512	2.05873	0.710221
P04259	3854	KRT6B	CK-6B|CK6B|K6B|KRTL1|PC2|PC4	keratin 6B	639	29	P04259	-3.25536	-4.48696	-3.07723	-4.18858	2571500	NA	1943600	7520200	NA	954090	1204800	3433000	NA	NA	11587000	NA	NA	4471000	NA	NA	-2.52237	NA	-3.5201	-3.7236	NA	-4.96131	-4.23629	-4.26326	NA	NA	-3.07723	NA	NA	-4.18858	NA	NA
P04264	3848	KRT1	CK1|EHK|EHK1|EPPK|K1|KRT1A|NEPPK	keratin 1	640	37	P04264	7.30964	7.2614	7.89218	7.07326	9185500000	3032900000	2558500000	4663400000	541230000	3911900000	3868700000	7597100000	11364000000	14550000000	17052000000	3473900000	1233600000	6423800000	6642700000	13356000000	9.19604	7.80601	6.50718	5.72933	6.9537	7.22083	7.55221	7.31885	8.00024	9.55132	7.4077	6.60947	6.6609	6.19261	7.52789	7.91165
P04406	2597	GAPDH	G3PD|GAPD|HEL-S-162eP	glyceraldehyde-3-phosphate dehydrogenase	641	16	P04406	5.63914	6.29653	5.94175	5.579	1052100000	541540000	822470000	6319900000	109120000	2991900000	1493300000	8658600000	3038000000	883960000	6690100000	2435300000	184750000	4493800000	3390800000	3736400000	6.09223	5.36526	4.92286	6.17619	4.68001	6.8282	6.1624	7.51552	6.09608	5.52453	6.06277	6.08364	4.05196	5.6824	6.54947	6.03216
P04632	826	CAPNS1	CALPAIN4|CANP|CANPS|CAPN4|CDPS|CSS1	calpain small subunit 1	642	4	P04632	-2.49038	-0.455113	-2.4417	-1.66117	12614000	6337000	1682300	3031500	NA	22217000	14255000	45267000	13594000	11715000	4432200	5615300	NA	NA	20384000	12061000	-0.244378	-0.936196	-3.72166	-5.05929	NA	-0.351546	-0.628954	-0.38484	-1.71153	-0.691269	-4.4586	-2.9054	NA	NA	-0.891484	-2.43086
P04637	7157	TP53	BCC7|BMFS5|LFS1|P53|TRP53	tumor protein p53	643	7	P04637	0.920707	1.16338	0.449223	0.643487	30654000	24881000	37085000	194360000	4203900	84004000	48988000	197120000	107270000	22084000	75987000	63299000	19330000	124130000	48010000	101460000	1.02754	1.00141	0.596377	1.0575	0.0564633	1.59614	1.17336	1.82755	1.27005	0.220185	-0.373855	0.680511	0.950193	0.557416	0.354952	0.711385
P04792	3315	HSPB1	CMT2F|HEL-S-102|HMN2B|HS.76067|HSP27|HSP28|Hsp25|SRP27	heat shock protein family B (small) member 1	644	10	P04792	3.82961	4.80737	4.17882	3.19526	246560000	156840000	380160000	1298200000	133180000	484010000	706440000	1665100000	1208900000	371090000	1154800000	652900000	57687000	839160000	433070000	665720000	4.01389	3.60971	3.8455	3.84935	4.96292	4.16068	5.06959	5.03632	4.76604	4.27668	3.53761	4.13494	2.45257	3.28627	3.5552	3.487
P04818	7298	TYMS	HST422|TMS|TS	thymidylate synthetase	645	2	P04818	-3.8297	-3.06246	-3.28814	-3.75551	NA	NA	NA	6996600	332150	3470300	2826300	10099000	7555400	1517300	8839800	3764700	NA	6055100	NA	NA	NA	NA	NA	-3.8297	-3.54729	-3.0704	-2.99143	-2.6407	-2.55931	-3.62976	-3.46623	-3.49727	NA	-3.75551	NA	NA
P04843	6184	RPN1	OST1|RBPH1	ribophorin I	646	33	P04843	4.97808	4.218	3.79801	5.7446	246070000	473620000	1011800000	4027400000	38500000	565370000	447840000	1499500000	188430000	176790000	5108400000	692970000	567020000	5367600000	1620400000	3592800000	4.01104	5.17541	5.21208	5.51377	3.20086	4.38821	4.40412	4.87879	2.08321	3.21068	5.67503	4.22311	5.59284	5.93611	5.47511	5.97434
P04844	6185	RPN2	RIBIIR|RPN-II|RPNII|SWP1	ribophorin II	647	18	P04844	4.40901	3.24067	3.12331	5.01075	154680000	262980000	780470000	3036100000	15793000	238040000	256000000	1032700000	83188000	122080000	3354400000	535470000	280800000	3436900000	951730000	2459900000	3.34604	4.34193	4.84968	5.09838	1.93567	3.12143	3.5876	4.31796	0.903084	2.67833	5.07042	3.84142	4.6272	5.29953	4.70084	5.41542
P04899	2771	GNAI2	GIP|GNAI2B|H_LUCA15.1|H_LUCA16.1	G protein subunit alpha i2	648	18	P04899	5.99789	5.20969	5.62145	6.26605	583460000	660330000	2325400000	9172200000	131690000	952250000	720160000	2491700000	927280000	770730000	10231000000	2465200000	738910000	10324000000	1788500000	5560300000	5.24773	5.64622	6.37382	6.72379	4.94694	5.15168	5.09767	5.64245	4.38325	5.32746	6.67339	6.10171	5.95667	6.8701	5.61873	6.6187
P04920	6522	SLC4A2	AE2|BND3L|EPB3L1|HKB3|NBND3	solute carrier family 4 member 2	649	13	P04920	0.671339	-0.124382	-0.172986	1.60422	11065000	17714000	54454000	256380000	2182000	30039000	12629000	120920000	7340100	13870000	243230000	81744000	37108000	240970000	85568000	222520000	-0.432053	0.52009	1.13266	1.46466	-0.874612	0.0901788	-0.805777	1.09268	-2.60104	-0.448508	1.29853	1.05907	1.84633	1.50462	1.1958	1.87013
P05023	476	ATP1A1	CMT2DD|HOMGSMR2	ATPase Na+/K+ transporting subunit alpha 1	650	47	P05023	7.41733	6.56931	6.81903	8.07443	1571300000	2169800000	5279000000	24241000000	206900000	2868700000	1911800000	8013600000	1954700000	1454600000	25226000000	6807300000	3288200000	22204000000	9740000000	16700000000	6.6668	7.33159	7.51836	8.15258	5.58839	6.76662	6.5231	7.39911	5.45961	6.24059	7.97062	7.60531	8.00805	7.9636	8.08475	8.24133
P05026	481	ATP1B1	ATP1B	ATPase Na+/K+ transporting subunit beta 1	651	7	P05026	4.41802	3.89254	4.33311	3.94523	535870000	281470000	450820000	1462500000	47491000	505090000	276140000	923590000	1047500000	294930000	2106100000	794440000	82149000	1124700000	1169000000	1035000000	5.12585	4.43819	4.0835	4.02455	3.49885	4.22311	3.69817	4.15004	4.5592	3.94644	4.40138	4.4254	2.93831	3.70447	5.00002	4.1381
P05067	351	APP	AAA|ABETA|ABPP|AD1|APPI|CTFgamma|CVAP|PN-II|PN2|preA4	amyloid beta precursor protein	652	19	P05067	2.8003	2.52061	3.15204	2.44925	139310000	72496000	174990000	604750000	28483000	164060000	127480000	246450000	443240000	158560000	847420000	334150000	31987000	614370000	251080000	353160000	3.19612	2.51646	2.76236	2.72627	2.773	2.57637	2.56967	2.16341	3.31784	3.05422	3.09274	3.14336	1.64228	2.84104	2.76204	2.55165
P05091	217	ALDH2	ALDH-E2|ALDHI|ALDM	aldehyde dehydrogenase 2 family member	653	23	P05091	3.58494	3.64444	3.89626	3.21313	154310000	208120000	499560000	618720000	105430000	278050000	286690000	387700000	491270000	275070000	2231600000	516460000	94136000	987450000	619690000	265710000	3.3426	4.01047	4.22681	2.75985	4.63117	3.34895	3.75291	2.84472	3.46633	3.84622	4.48459	3.78791	3.12547	3.51863	4.07656	2.13186
P05106	3690	ITGB3	BDPLT16|BDPLT2|CD61|GP3A|GPIIIa|GT	integrin subunit beta 3	654	16	P05106	2.27352	2.28128	2.26978	2.029	103600000	43902000	145090000	372920000	19632000	162400000	118220000	201350000	248480000	114230000	395450000	156100000	36766000	363160000	188170000	219460000	2.77189	1.80588	2.50078	2.01553	2.24461	2.56148	2.45957	1.85947	2.48249	2.58278	1.99716	2.0167	1.83361	2.09031	2.34239	1.8497
P05109	6279	S100A8	60B8AG|CAGA|CFAG|CGLA|CP-10|L1Ag|MA387|MIF|MRP8|NIF|P8	S100 calcium binding protein A8	655	2	P05109	0.159182	-0.870515	-1.93841	-2.45972	14415000	89626000	4703900	NA	589620	16070000	71172000	19615000	8499500	10294000	8809500	20123000	1100400	6814000	38677000	6671400	-0.0532056	2.81696	-2.2862	NA	-2.73247	-0.825875	1.7187	-1.64241	-2.38936	-0.877171	-3.47117	-1.01595	-2.98789	-3.5869	0.0404339	-3.30454
P05114	3150	HMGN1	HMG14	high mobility group nucleosome binding domain 1	656	2	P05114	-1.3745	-0.262586	-1.42524	-2.26381	9236800	4779500	7991400	25557000	1377300	46726000	21720000	49662000	34540000	5778300	15955000	20196000	764720	11066000	15140000	25116000	-0.690735	-1.3358	-1.54634	-1.92514	-1.52789	0.737164	-0.014114	-0.245499	-0.365609	-1.70735	-2.61741	-1.01059	-3.48794	-2.89451	-1.32422	-1.34857
P05121	5054	SERPINE1	PAI|PAI-1|PAI1|PLANH1	serpin family E member 1	657	13	P05121	1.69966	0.81984	1.9881	1.77561	57996000	46984000	78065000	232400000	3947000	71332000	45682000	105280000	138380000	84623000	513800000	133920000	15192000	372890000	180350000	255590000	1.94086	1.902	1.63549	1.32029	-0.033066	1.35668	1.07135	0.884403	1.63761	2.15147	2.37349	1.78983	0.619193	2.12806	2.28063	2.07457
P05141	292	SLC25A5	2F1|AAC2|ANT2|T2|T3	solute carrier family 25 member 5	658	17	P05141	3.58984	2.856	3.37186	3.778	133450000	141310000	318400000	1608900000	19325000	202690000	149190000	606050000	217530000	105860000	2728600000	576210000	99552000	1388000000	730910000	712940000	3.13457	3.46199	3.59801	4.1648	2.22224	2.88601	2.79927	3.5165	2.29049	2.47338	4.77361	3.94997	3.20234	4.00483	4.31674	3.58811
P05156	3426	CFI	AHUS3|ARMD13|C3BINA|C3b-INA|FI|IF|KAF	complement factor I	659	4	P05156	-3.25832	-3.4268	-2.45097	-3.11339	739320	NA	1993600	24580000	361570	NA	NA	NA	NA	NA	28304000	4895300	418960	13873000	7011600	7545700	-4.30789	NA	-3.48464	-1.98245	-3.4268	NA	NA	NA	NA	NA	-1.79342	-3.10853	-4.31477	-2.5717	-2.44423	-3.12284
P05161	9636	ISG15	G1P2|IFI15|IMD38|IP17|UCRP|hUCRP	ISG15 ubiquitin like modifier	660	4	P05161	-2.667	-3.15105	-3.03003	-2.50709	1818900	1786900	2386300	30063000	NA	1669400	1953100	17898000	3904900	1314400	31204000	4861400	NA	22538000	7308600	6882300	-3.01835	-2.72962	-3.23363	-1.68641	NA	-4.14203	-3.53097	-1.78017	-3.51197	-3.83614	-1.65321	-3.11881	NA	-1.87879	-2.38387	-3.25862
P05165	5095	PCCA		propionyl-CoA carboxylase subunit alpha	661	15	P05165	2.81295	-0.183707	-0.188802	2.80323	207310000	163160000	313850000	111660000	1036300	12473000	15980000	390640000	429550000	1442000	105260000	30110000	241440000	136860000	445670000	340890000	3.76553	3.66568	3.57791	0.242665	-1.93179	-1.19694	-0.462179	2.85608	3.27255	-3.70294	0.0945671	-0.41939	4.41969	0.696823	3.59693	2.49947
P05166	5096	PCCB		propionyl-CoA carboxylase subunit beta	662	16	P05166	-0.862064	-1.32003	-0.558603	0.423306	3271600	4141900	29439000	94272000	284740	18565000	7086900	96256000	4491200	NA	149470000	80460000	12222000	87498000	80665000	71982000	-2.17746	-1.53864	0.274042	-0.00619366	-3.76596	-0.614525	-1.64928	0.749648	-3.31006	NA	0.598625	1.03563	0.320288	0.0580539	1.10994	0.20494
P05198	1965	EIF2S1	EIF-2|EIF-2A|EIF-2alpha|EIF2|EIF2A	eukaryotic translation initiation factor 2 subunit alpha	663	12	P05198	-0.405316	1.26341	-0.359958	0.179339	5003500	11834000	15370000	145540000	4015700	56233000	61354000	319090000	51871000	6929600	63230000	53193000	12670000	162430000	10455000	148070000	-1.56889	-0.051372	-0.633252	0.632244	-0.00856579	1.00838	1.50198	2.55185	0.221322	-1.44614	-0.638034	0.423019	0.369754	0.941409	-1.86294	1.26913
P05362	3383	ICAM1	BB2|CD54|P3.58	intercellular adhesion molecule 1	664	17	P05362	3.25333	3.54113	3.90571	2.40553	331310000	150280000	142560000	536720000	45729000	400430000	228140000	567210000	1164000000	325140000	608640000	685850000	28875000	331640000	460090000	344860000	4.4371	3.54918	2.47622	2.55083	3.44517	3.88308	3.41939	3.4169	4.71141	4.08664	2.61699	4.20782	1.50163	1.96066	3.64326	2.51656
P05387	6181	RPLP2	D11S2243E|LP2|P2|RPP2	ribosomal protein lateral stalk subunit P2	665	4	P05387	-1.06799	0.654863	-0.58276	-1.35366	14523000	9711100	11132000	13958000	7181300	37022000	48958000	68313000	55867000	13999000	19843000	42181000	2490900	19825000	26280000	32560000	-0.0425137	-0.331462	-1.08361	-2.81437	0.816731	0.396265	1.17246	0.233991	0.32844	-0.435198	-2.30393	0.0796469	-1.86531	-2.06194	-0.521831	-0.965579
P05388	6175	RPLP0	L10E|LP0|P0|PRLP0|RPP0	ribosomal protein lateral stalk subunit P0	666	9	P05388	0.705052	0.945796	1.08799	0.315772	31433000	35763000	26896000	100880000	3840700	116240000	36782000	115850000	132210000	43342000	124040000	93632000	9292200	41421000	144280000	80678000	1.06349	1.5154	0.147919	0.0934053	-0.0718287	2.07177	0.754973	1.02827	1.57178	1.18956	0.330553	1.26006	-0.0562948	-1.00978	1.95595	0.373215
P05412	3725	JUN	AP-1|AP1|c-Jun|cJUN|p39	Jun proto-oncogene, AP-1 transcription factor subunit	667	4	P05412	-2.5533	-1.77123	-1.64358	-3.26865	4188900	NA	NA	10147000	NA	10353000	8092500	11944000	34130000	5233600	11557000	17055000	NA	5962100	5361700	7191600	-1.82342	NA	NA	-3.28317	NA	-1.46975	-1.45556	-2.38838	-0.382844	-1.8497	-3.08096	-1.26083	NA	-3.77761	-2.83459	-3.19376
P05423	661	POLR3D	BN51T|RPC4|RPC53|TSBN51	RNA polymerase III subunit D	668	4	P05423	-0.887275	-1.16996	-1.13813	-1.11419	11931000	5599500	18078000	29649000	2443200	13302000	10408000	17961000	26124000	8595500	30589000	20819000	NA	46553000	39745000	10904000	-0.324117	-1.11148	-0.406704	-1.7068	-0.714078	-1.10271	-1.08817	-1.77488	-0.768687	-1.13641	-1.68182	-0.965618	NA	-0.842998	0.0800665	-2.57965
P05455	6741	SSB	LARP3|La|La/SSB	small RNA binding exonuclease protection factor La	669	18	P05455	3.02398	4.47642	3.27669	2.33578	186490000	85139000	179060000	700970000	112410000	676380000	460520000	886170000	724600000	212430000	424160000	427160000	17121000	553890000	285590000	452450000	3.61392	2.74419	2.79446	2.94334	4.72219	4.65075	4.44488	4.08785	4.02726	3.47471	2.0979	3.50688	0.783446	2.69306	2.94943	2.9172
P05556	3688	ITGB1	CD29|FNRB|GPIIA|MDF2|MSK12|VLA-BETA|VLAB	integrin subunit beta 1	670	34	P05556	7.0518	7.40915	7.57708	6.387	3144000000	1466300000	3572200000	9643000000	829250000	4586200000	3996000000	6244100000	11442000000	3579300000	12764000000	7617300000	374670000	7273500000	5856900000	6329200000	7.66031	6.7764	6.97313	6.79737	7.55951	7.45371	7.59948	7.02392	8.01011	7.53511	6.99136	7.77174	5.02349	6.36999	7.34471	6.8098
P05783	3875	KRT18	CK-18|CYK18|K18	keratin 18	671	44	P05783	7.87049	8.52968	8.51442	7.93135	5074200000	2538700000	5958900000	20338000000	1244000000	12449000000	6961200000	18503000000	15870000000	6451900000	26245000000	19532000000	2132700000	22187000000	10945000000	15126000000	8.34596	7.55403	7.68749	7.89449	8.13534	8.91606	8.40986	8.65745	8.48229	8.38219	8.02754	9.16566	7.41315	7.96251	8.25446	8.09527
P05997	1290	COL5A2	EDSC|EDSCL2	collagen type V alpha 2 chain	672	7	P05997	-2.29132	-2.01585	-1.66895	-2.3595	3570000	1219300	16520000	9968600	NA	1577400	16895000	22417000	47631000	2823200	16689000	14666000	NA	4917800	16663000	17987000	-2.05243	-3.27108	-0.532521	-3.30925	NA	-4.22504	-0.380887	-1.44162	0.0982381	-2.73706	-2.55275	-1.48423	NA	-4.05257	-1.18475	-1.84116
P06213	3643	INSR	CD220|HHF5	insulin receptor	673	7	P06213	-1.00252	-2.00245	-2.42838	-3.22458	6771500	NA	25821000	24906000	NA	6158500	17363000	5951300	3100300	16254000	10494000	NA	1213300	6956500	4212300	6684500	-1.13546	NA	0.0909751	-1.96308	NA	-2.23043	-0.340995	-3.43593	-3.845	-0.220479	-3.21965	NA	-2.85368	-3.55735	-3.18564	-3.30164
P06241	2534	FYN	SLK|SYN|p59-FYN	FYN proto-oncogene, Src family tyrosine kinase	674	11	P06241	-0.314395	-0.642666	-0.828545	0.687826	9071300	4201900	36861000	123380000	NA	12717000	12717000	59894000	6283500	8667900	132250000	46153000	6637200	175320000	70050000	152730000	-0.716632	-1.51827	0.58792	0.389402	NA	-1.16857	-0.795639	0.03621	-2.82537	-1.12436	0.422679	0.212865	-0.518651	1.05045	0.90465	1.31485
P06280	2717	GLA	GALA	galactosidase alpha	675	3	P06280	-3.53491	-3.64043	-2.98439	-2.81083	2414300	1322000	1853900	3654900	1100700	1397200	2379000	2007800	4628800	2447100	13115000	5911500	NA	NA	8055000	6341900	-2.61272	-3.15652	-3.58606	-4.78435	-1.84619	-4.40269	-3.24296	-5.06987	-3.2665	-2.9426	-2.89917	-2.8293	NA	NA	-2.24239	-3.37927
P06396	2934	GSN	ADF|AGEL	gelsolin	676	12	P06396	-0.145306	1.08757	0.134449	0.0272794	11193000	10088000	28156000	88447000	5322100	47948000	65531000	167850000	56947000	24604000	60591000	56241000	9362600	53454000	44669000	90988000	-0.415578	-0.277518	0.211834	-0.0999609	0.391335	0.774969	1.59814	1.58583	0.356076	0.375533	-0.699316	0.505502	-0.0459237	-0.645617	0.250004	0.550654
P06493	983	CDK1	CDC2|CDC28A|P34CDC2	cyclin dependent kinase 1	677	9	P06493	-0.675619	-0.919527	-0.404646	-0.751649	10586000	5310600	11365000	96897000	916730	22937000	9212700	58425000	26364000	18744000	48585000	44812000	1806900	85261000	35643000	40522000	-0.495444	-1.18653	-1.05469	0.0341831	-2.10586	-0.30484	-1.26628	-0.00113206	-0.755487	-0.0155622	-1.01675	0.169216	-2.30643	0.0210725	-0.0784282	-0.642809
P06576	506	ATP5F1B	ATP5B|ATPMB|ATPSB|HEL-S-271	ATP synthase F1 subunit beta	678	25	P06576	7.29334	7.22386	7.65127	6.92155	2791700000	1991000000	3873600000	14404000000	855370000	4559300000	2873600000	5131200000	7186900000	3318200000	27406000000	7507200000	711100000	9275600000	10732000000	6456600000	7.49007	7.20975	7.08621	7.38731	7.60354	7.4451	7.11808	6.72873	7.3389	7.42622	8.08976	7.75018	5.90395	6.71719	8.22587	6.8392
P06702	6280	S100A9	60B8AG|CAGB|CFAG|CGLB|L1AG|LIAG|MAC387|MIF|MRP14|NIF|P14	S100 calcium binding protein A9	679	4	P06702	-0.545168	0.372106	-1.15281	-1.58151	13711000	136790000	7539300	6928700	NA	19238000	159790000	25963000	16656000	14881000	17221000	31814000	2529400	5125500	79742000	NA	-0.124928	3.41593	-1.62764	-3.84404	NA	-0.562378	2.89949	-1.22079	-1.41832	-0.347358	-2.50765	-0.337899	-1.84423	-3.99351	1.0932	NA
P06730	1977	EIF4E	AUTS19|CBP|EIF4E1|EIF4EL1|EIF4F|eIF-4E	eukaryotic translation initiation factor 4E	680	4	P06730	-1.50154	-0.0167366	-0.289947	-1.14003	9235400	2850200	4391000	52573000	1317100	45914000	24543000	90002000	69684000	10268000	38265000	53574000	3747500	45123000	13431000	34739000	-0.690952	-2.06815	-2.3823	-0.864735	-1.59135	0.711491	0.164287	0.648626	0.647418	-0.880807	-1.35998	0.433584	-1.30408	-0.887548	-1.49849	-0.870001
P06733	2023	ENO1	ENO1L1|HEL-S-17|MPB1|NNE|PPH	enolase 1	681	19	P06733	5.44521	6.03064	5.86295	5.28305	862950000	549210000	770570000	4747000000	241500000	1685600000	1267400000	4133900000	3082500000	1005500000	5957900000	1916300000	199090000	4905500000	1936400000	2493800000	5.80835	5.38518	4.83186	5.75545	5.80795	5.98794	5.92293	6.40374	6.11707	5.70974	5.89616	5.72885	4.15468	5.80757	5.73433	5.43562
P06737	5836	PYGL	GSD6	glycogen phosphorylase L	682	9	P06737	-2.89373	-2.13622	-3.66444	-1.81937	NA	1034100	1449900	40522000	NA	3448300	7624400	17824000	NA	NA	NA	3362700	2324000	51349000	2542000	39156000	NA	-3.50448	-3.92921	-1.2475	NA	-3.07972	-1.54255	-1.7864	NA	NA	NA	-3.66444	-1.96061	-0.702985	-3.9205	-0.693404
P06744	2821	GPI	AMF|GNPI|NLK|PGI|PHI|SA-36|SA36	glucose-6-phosphate isomerase	683	11	P06744	0.036311	-0.72927	-0.939357	-0.0922737	12812000	12602000	18649000	151670000	495870	37904000	14668000	67580000	12370000	3111700	168400000	37803000	2539100	140630000	49830000	78093000	-0.222068	0.0377077	-0.363292	0.692897	-2.97833	0.430743	-0.587256	0.217768	-1.84771	-2.59718	0.770035	-0.0825695	-1.83898	0.735625	0.40909	0.325166
P06748	4869	NPM1	B23|NPM	nucleophosmin 1	684	29	P06748	9.70299	10.6458	10.1464	9.25706	19729000000	10341000000	26783000000	49146000000	11944000000	36175000000	32938000000	47623000000	66016000000	26608000000	54988000000	49289000000	4698200000	43520000000	35561000000	42987000000	10.2911	9.54372	9.78558	9.19161	11.3468	10.4782	10.6791	10.0791	10.5398	10.4191	9.09073	10.5359	8.49838	8.92452	9.96899	9.63635
P06753	7170	TPM3	CAPM1|CFTD|HEL-189|HEL-S-82p|NEM1|OK/SW-cl.5|TM-5|TM3|TM30|TM30nm|TM5|TPM3nu|TPMsk3|TRK|hscp30	tropomyosin 3	685	29	P06753	5.77095	7.10768	7.02434	4.58675	1048300000	898810000	1521000000	3107500000	730930000	4907600000	2996100000	3906000000	12355000000	2733700000	4477500000	5702800000	80877000	2536800000	2004200000	1598900000	6.08705	6.08303	5.78116	5.13256	7.38032	7.5529	7.17902	6.31847	8.12092	7.14765	5.48555	7.34323	2.91687	4.86592	5.78441	4.77979
P06756	3685	ITGAV	CD51|MSK8|VNRA|VTNR	integrin subunit alpha V	686	43	P06756	5.33815	5.61378	5.69915	4.81136	1023000000	505520000	856730000	2943700000	255410000	1526400000	974770000	1838600000	2564900000	1146800000	3633500000	2094900000	169780000	2324800000	1724400000	1859600000	6.05206	5.26775	4.97983	5.05295	5.88746	5.84265	5.53965	5.18537	5.85175	5.89878	5.18531	5.86076	3.93585	4.7413	5.56562	5.00265
P06865	3073	HEXA	TSD	hexosaminidase subunit alpha	687	11	P06865	1.15575	0.106658	1.04838	0.516929	34817000	33258000	41472000	221260000	7747900	33304000	22844000	34375000	51732000	44228000	373190000	70669000	7539700	199440000	80578000	65615000	1.20995	1.41252	0.752464	1.24807	0.924554	0.241279	0.0595499	-0.798749	0.217449	1.21865	1.91388	0.843551	-0.343467	1.23451	1.10837	0.0682963
P07099	2052	EPHX1	EPHX|EPOX|HYL1|MEH	epoxide hydrolase 1	688	22	P07099	3.63007	2.84238	3.0138	4.33801	92538000	106480000	416310000	2611200000	12575000	270480000	159770000	619510000	148560000	92303000	1973900000	496840000	209110000	1906200000	535710000	1629100000	2.61015	3.06107	3.97232	4.87674	1.61216	3.30853	2.8993	3.54953	1.74007	2.27636	4.3082	3.73058	4.22215	4.45783	3.86467	4.8074
P07195	3945	LDHB	HEL-S-281|LDH-B|LDH-H|LDHBD|TRG-5	lactate dehydrogenase B	689	13	P07195	4.63218	4.22261	4.09244	5.00304	330120000	311170000	592850000	2939100000	46665000	568100000	448720000	1257600000	482940000	261390000	2527100000	830950000	273620000	3173900000	1175000000	2165300000	4.43194	4.5803	4.46584	5.05065	3.47394	4.39527	4.40698	4.61424	3.44165	3.77288	4.66334	4.49191	4.59161	5.18585	5.00747	5.22721
P07196	4747	NEFL	CMT1F|CMT2E|CMTDIG|NF-L|NF68|NFL|PPP1R110	neurofilament light	690	22	P07196	2.07092	3.53013	3.25288	2.36283	74523000	30904000	131070000	457560000	36945000	454760000	224250000	605250000	711680000	112920000	504920000	635780000	36824000	397100000	265480000	353840000	2.30002	1.30852	2.35891	2.31624	3.14232	4.0694	3.39428	3.51451	4.00129	2.5662	2.34843	4.0956	1.83577	2.21788	2.84319	2.55448
P07203	2876	GPX1	GPXD|GSHPX1	glutathione peroxidase 1	691	5	P07203	-1.74987	-2.11863	-1.09292	-2.47276	8661200	5500500	5783100	11635000	NA	11325000	6758600	6518600	24067000	23693000	25311000	11441000	1652400	NA	18546000	4278300	-0.782899	-1.13675	-1.99785	-3.08199	NA	-1.33833	-1.71853	-3.29901	-0.887061	0.321291	-1.95407	-1.85183	-2.42925	NA	-1.02898	-3.96004
P07237	5034	P4HB	CLCRP1|DSI|ERBA2L|GIT|P4Hbeta|PDI|PDIA1|PHDB|PO4DB|PO4HB|PROHB	prolyl 4-hydroxylase subunit beta	692	37	P07237	7.92192	7.78461	8.16695	6.94828	5566000000	2934600000	7646800000	14670000000	1472700000	5120900000	5543700000	6442000000	13481000000	6312100000	24150000000	9917300000	638810000	11636000000	9184400000	7181700000	8.47847	7.75934	8.03566	7.41421	8.37495	7.61521	8.07743	7.07084	8.24681	8.3507	7.90796	8.16233	5.75664	7.04093	7.99929	6.99624
P07339	1509	CTSD	CLN10|CPSD|HEL-S-130P	cathepsin D	693	12	P07339	2.02106	0.911059	1.72426	1.50046	100330000	59937000	89351000	227250000	17836000	51723000	63805000	31939000	136280000	57040000	504940000	99404000	NA	178340000	180870000	135820000	2.72595	2.24695	1.824	1.28734	2.10839	0.885951	1.55917	-0.909278	1.61554	1.58438	2.34849	1.34862	NA	1.07484	2.28482	1.14172
P07355	302	ANXA2	ANX2|ANX2L4|CAL1H|HEL-S-270|LIP2|LPC2|LPC2D|P36|PAP-IV	annexin A2	694	27	P07355	5.81973	6.11101	6.42684	5.13921	1395200000	443600000	1555000000	5193900000	380930000	2181800000	1794700000	1847200000	5258500000	1310300000	9432600000	2585800000	170340000	2442900000	3104400000	2407000000	6.49653	5.08264	5.81203	5.88772	6.45502	6.3658	6.43082	5.19239	6.88798	6.09039	6.5566	6.17241	3.94037	4.81206	6.42108	5.38335
P07437	203068	TUBB	CDCBM6|CSCSC1|M40|OK/SW-cl.56|TUBB1|TUBB5	tubulin beta class I	695	23	P07437	7.49265	8.67164	7.94035	7.03138	3875200000	2139700000	4773900000	13769000000	2147700000	8035200000	9792000000	17726000000	14449000000	6165900000	14294000000	8553800000	969310000	9495500000	7532600000	9032000000	7.95983	7.3118	7.37795	7.32102	8.91065	8.27493	8.90803	8.59294	8.34689	8.31701	7.1541	7.94339	6.3296	6.75065	7.71082	7.33447
P07602	5660	PSAP	GLBA|SAP1	prosaposin	696	9	P07602	1.07297	1.80553	1.47734	-0.464557	88046000	54426000	37833000	48557000	18327000	101000000	107230000	105820000	159280000	120700000	108480000	94191000	1284500	43810000	130480000	64244000	2.53887	2.11031	0.624255	-0.981559	2.14695	1.86596	2.31712	0.892096	1.84063	2.66199	0.137881	1.26888	-2.77533	-0.929715	1.80967	0.0371407
P07686	3074	HEXB	ENC-1AS|HEL-248|HEL-S-111	hexosaminidase subunit beta	697	13	P07686	1.75849	1.81043	2.34912	0.628477	90452000	50708000	70913000	180050000	20806000	81426000	62500000	198120000	444390000	111590000	375170000	118140000	5274300	126610000	154410000	101230000	2.57749	2.01006	1.50135	0.945068	2.32708	1.55049	1.529	1.83516	3.32158	2.54917	1.92148	1.60424	-0.834475	0.585664	2.05468	0.708037
P07711	1514	CTSL	CATL|CTSL1|MEP	cathepsin L	698	7	P07711	2.62124	2.57875	2.54964	2.02206	89054000	88931000	226050000	370020000	41877000	132510000	172680000	183320000	329850000	157110000	398470000	183750000	25108000	425540000	173280000	285840000	2.55518	2.80593	3.11979	2.00405	3.32024	2.26361	3.01275	1.7184	2.89136	3.04101	2.00809	2.25811	1.30955	2.31665	2.22244	2.23961
P07737	5216	PFN1	ALS18	profilin 1	699	9	P07737	4.77184	5.45791	4.70539	3.92077	806430000	496080000	430630000	1555800000	133560000	1029100000	1313800000	2461200000	1207100000	827930000	1976800000	738340000	87663000	652500000	1519300000	1192500000	5.71132	5.24104	4.01953	4.11546	4.96696	5.26534	5.97542	5.62393	4.76389	5.43038	4.31031	4.31699	3.02758	2.92702	5.38138	4.3471
P07814	2058	EPRS	EARS|GLUPRORS|HLD15|PARS|PIG32|QARS|QPRS	glutamyl-prolyl-tRNA synthetase	700	65	P07814	4.3714	5.03624	4.01782	5.484	163690000	304520000	447620000	3817900000	27529000	1160400000	747150000	5480500000	402310000	190440000	2254800000	1233100000	739790000	3121400000	1066800000	3531000000	3.42713	4.5497	4.07355	5.43523	2.72463	5.44119	5.15139	6.82777	3.17799	3.31761	4.49945	5.07622	5.9583	5.16204	4.86691	5.94874
P07858	1508	CTSB	APPS|CPSB|RECEUP	cathepsin B	701	8	P07858	2.08095	2.23347	2.48101	0.312839	107610000	89290000	102620000	149180000	44307000	115790000	91570000	146460000	330670000	135730000	434780000	161270000	10073000	125580000	103250000	35301000	2.82629	2.81164	2.0173	0.668561	3.40032	2.06609	2.08663	1.38084	2.89495	2.83071	2.13345	2.06493	0.0545702	0.574	1.46911	-0.846323
P07900	3320	HSP90AA1	EL52|HEL-S-65p|HSP86|HSP89A|HSP90A|HSP90N|HSPC1|HSPCA|HSPCAL1|HSPCAL4|HSPN|Hsp103|Hsp89|Hsp90|LAP-2|LAP2	heat shock protein 90 alpha family class A member 1	702	42	P07900	5.84014	6.85103	5.5197	6.83921	679160000	550490000	1526300000	9153400000	206740000	3691000000	2657300000	9641900000	2087200000	556190000	4916200000	2374400000	1919600000	6430500000	3362100000	9171900000	5.46529	5.38848	5.78602	6.72077	5.5873	7.13571	7.00382	7.67727	5.55428	4.85845	5.6199	6.04615	7.26849	6.1941	6.53711	7.35715
P07910	3183	HNRNPC	C1|C2|HNRNP|HNRPC|SNRPC	heterogeneous nuclear ribonucleoprotein C	703	13	P07910	4.65866	4.60553	5.2164	4.43886	478150000	300640000	508040000	2635200000	74956000	1109200000	445660000	1168100000	2044900000	549480000	2697600000	1934300000	158660000	1411200000	1943700000	1039400000	4.96261	4.53153	4.25031	4.89019	4.1468	5.3751	4.39699	4.50322	5.52473	4.841	4.75719	5.74269	3.84277	4.0285	5.73981	4.14436
P07919	7388	UQCRH	QCR6|UQCR8	ubiquinol-cytochrome c reductase hinge protein	704	2	P07919	-4.47543	-3.59049	-2.89119	-3.97098	NA	628060	NA	3767000	406660	1952200	3657000	2792200	7620000	2887600	9116500	NA	NA	NA	2000200	5198200	NA	-4.21091	NA	-4.73994	-3.25994	-3.91286	-2.61522	-4.57394	-2.54702	-2.70464	-3.42193	NA	NA	NA	-4.26926	-3.67269
P07942	3912	LAMB1	CLM|LIS5	laminin subunit beta 1	705	43	P07942	4.89104	4.99521	4.89886	5.59465	384070000	275790000	1099800000	3204100000	115540000	882920000	737120000	1677000000	1468300000	401220000	2241500000	1840300000	715150000	2413900000	1961600000	3459800000	4.64877	4.40931	5.32851	5.17756	4.76118	5.04098	5.13165	5.04703	5.04662	4.38891	4.49095	5.66894	5.91176	4.79501	5.75315	5.91868
P07947	7525	YES1	HsT441|P61-YES|Yes|c-yes	YES proto-oncogene 1, Src family tyrosine kinase	706	9	P07947	-0.226309	-1.28171	-2.03306	-0.457322	NA	12274000	13217000	105890000	NA	6400800	8966400	45857000	2475000	3591100	78592000	17232000	4224800	99405000	21041000	59146000	NA	0.000346327	-0.843934	0.164662	NA	-2.17391	-1.30584	-0.365367	-4.17013	-2.39118	-0.325402	-1.24554	-1.13935	0.240237	-0.845328	-0.0848483
P07948	4067	LYN	JTK8|p53Lyn|p56Lyn	LYN proto-oncogene, Src family tyrosine kinase	707	16	P07948	2.1921	1.46973	1.4008	2.74705	35719000	74192000	134960000	544820000	3908000	106730000	58912000	315880000	47619000	42027000	589800000	133780000	72141000	639150000	180290000	495320000	1.24658	2.54922	2.39974	2.57285	-0.0471649	1.94677	1.44268	2.53665	0.0978744	1.14526	2.57179	1.78828	2.7598	2.8975	2.28014	3.05076
P07951	7169	TPM2	AMCD1|DA1|DA2B|DA2B4|HEL-S-273|NEM4|TMSB	tropomyosin 2	708	24	P07951	3.44003	4.3909	4.21545	1.31801	270340000	136020000	554140000	329790000	52915000	1132400000	685860000	591260000	1185300000	1156500000	624690000	442450000	7464000	177130000	240910000	221350000	4.14578	3.40794	4.37157	1.83483	3.6524	5.40542	5.02642	3.47934	4.73758	5.91089	2.6544	3.55895	-0.357333	1.06512	2.70188	1.86235
P07954	2271	FH	FMRD|HLRCC|HsFH|LRCC|MCL|MCUL1	fumarate hydratase	709	17	P07954	4.77021	5.02567	5.48755	4.35708	344180000	502730000	953690000	1647600000	242090000	862050000	838080000	817330000	1496600000	1024600000	5929300000	1386700000	117930000	1586200000	2262300000	844020000	4.49169	5.25991	5.12951	4.19975	5.81141	5.00595	5.31906	3.96624	5.07418	5.73679	5.88924	5.25001	3.43512	4.19542	5.96066	3.83714
P07996	7057	THBS1	THBS|THBS-1|TSP|TSP-1|TSP1	thrombospondin 1	710	10	P07996	0.0250518	-0.192327	-0.530951	0.572359	14496000	13893000	29622000	76506000	2235500	25058000	20539000	73399000	28918000	5016200	103540000	50225000	18866000	76801000	77774000	84639000	-0.0451792	0.175877	0.282693	-0.313183	-0.84022	-0.175325	-0.0957393	0.341976	-0.622027	-1.91069	0.0708845	0.338028	0.916807	-0.128144	1.05684	0.443932
P08069	3480	IGF1R	CD221|IGFIR|IGFR|JTK13	insulin like growth factor 1 receptor	711	30	P08069	2.0633	1.56615	2.24123	2.35947	60365000	44592000	96820000	515290000	8587900	105630000	53391000	215740000	157280000	50835000	770040000	259420000	30561000	529360000	251530000	333070000	1.99821	1.82798	1.93608	2.49092	1.0707	1.9316	1.29902	1.96328	1.8224	1.41881	2.9551	2.76863	1.57961	2.62838	2.76465	2.46523
P08123	1278	COL1A2	EDSARTH2|EDSCV|OI4	collagen type I alpha 2 chain	712	19	P08123	0.779064	0.759867	0.912747	-0.0567942	29227000	24346000	63471000	84897000	7665800	46747000	55293000	60129000	147530000	42386000	80583000	81405000	12459000	36855000	49951000	71261000	0.959257	0.970615	1.34657	-0.160185	0.909428	0.737822	1.35012	0.0420987	1.73003	1.15749	-0.289441	1.05291	0.346678	-1.17656	0.412618	0.190087
P08133	309	ANXA6	ANX6|CBP68|CPB-II|p68|p70	annexin A6	713	8	P08133	-0.703131	0.241283	-0.182065	-1.1678	11663000	6861200	9301200	77310000	4241900	46172000	27635000	52521000	104970000	7442400	81215000	31655000	1495800	39430000	30086000	38982000	-0.356659	-0.823602	-1.33445	-0.297814	0.0692397	0.719697	0.337524	-0.161329	1.23877	-1.3435	-0.278211	-0.345316	-2.56607	-1.08012	-0.32504	-0.699975
P08134	389	RHOC	ARH9|ARHC|H9|RHOH9	ras homolog family member C	714	8	P08134	1.6158	1.66136	1.53785	1.22454	60625000	41045000	130900000	123530000	NA	78436000	92930000	146400000	156860000	73316000	175440000	114560000	28765000	159160000	107800000	119880000	2.00437	1.71055	2.3571	0.391188	NA	1.4957	2.10815	1.38022	1.81854	1.94527	0.828906	1.55868	1.49639	0.912369	1.53185	0.957529
P08174	1604	CD55	CHAPLE|CR|CROM|DAF|TC	CD55 molecule (Cromer blood group)	715	12	P08174	2.52076	3.03603	3.0458	2.00646	124700000	81843000	173500000	282430000	49936000	207090000	182420000	321610000	506310000	214770000	452290000	301810000	29496000	314350000	245940000	223830000	3.03743	2.68826	2.75043	1.60692	3.57013	2.91746	3.09286	2.56368	3.50986	3.49046	2.19021	2.99268	1.53087	1.88421	2.73195	1.87879
P08183	5243	ABCB1	ABC20|CD243|CLCS|GP170|MDR1|P-GP|PGY1	ATP binding cassette subfamily B member 1	716	5	P08183	-3.83439	-4.44911	-4.71938	-2.66567	NA	457330	955330	19389000	NA	NA	638510	4878200	NA	NA	5814500	1062200	1543600	4370200	6997800	23107000	NA	-4.66033	-4.51163	-2.33121	NA	NA	-5.16329	-3.73493	NA	NA	-4.06839	-5.37037	-2.52284	-4.22114	-2.4471	-1.47158
P08195	6520	SLC3A2	4F2|4F2HC|4T2HC|CD98|CD98HC|MDU1|NACAE	solute carrier family 3 member 2	717	26	P08195	6.34086	6.38536	6.91256	5.55014	2121200000	1184900000	1777200000	4872500000	395440000	3059200000	1677400000	2842300000	6492800000	2346200000	8744600000	4781300000	200180000	2934400000	4720800000	3495000000	7.09663	6.47452	5.99849	5.79381	6.5081	6.86077	6.33213	5.84042	7.1923	6.92789	6.44773	7.08233	4.16218	5.07382	7.03095	5.93362
P08236	2990	GUSB	BG|MPS7	glucuronidase beta	718	14	P08236	2.68262	1.45357	1.62845	3.09962	71721000	76598000	186440000	748650000	9910700	73140000	63272000	169430000	42128000	57193000	802000000	153410000	108740000	836240000	227350000	539180000	2.24512	2.59443	2.85085	3.04009	1.2741	1.39333	1.54692	1.59992	-0.0789651	1.58823	3.01355	1.99096	3.32364	3.2813	2.61759	3.17595
P08237	5213	PFKM	ATP-PFK|GSD7|PFK-1|PFK-A|PFK1|PFKA|PFKX|PPP1R122	phosphofructokinase, muscle	719	10	P08237	-2.3566	-0.267223	-2.98147	-1.06862	962730	818600	9979300	70905000	NA	12654000	14317000	113450000	1565200	1973600	16596000	16815000	4643400	48194000	8840700	48935000	-3.92967	-3.83554	-1.23621	-0.424956	NA	-1.17584	-0.622618	0.996792	-4.83152	-3.25176	-2.56079	-1.28181	-1.00953	-0.793531	-2.10697	-0.364469
P08238	3326	HSP90AB1	D6S182|HSP84|HSP90B|HSPC2|HSPCB	heat shock protein 90 alpha family class B member 1	720	49	P08238	7.68437	8.34402	7.27615	8.50107	2455100000	2215800000	5118300000	32751000000	535190000	9865600000	7510900000	29171000000	5812800000	2107200000	17786000000	7924600000	5044800000	23413000000	11078000000	29820000000	7.30603	7.36131	7.4752	8.59493	6.93777	8.57546	8.52082	9.34202	7.03262	6.77343	7.46828	7.83028	8.59618	8.03931	8.27204	9.09675
P08240	6734	SRPRA	DP|SRPR|Sralpha	SRP receptor subunit alpha	721	19	P08240	2.43646	0.554072	1.4778	2.32065	53592000	64868000	182530000	609550000	1672600	48225000	49190000	159130000	27985000	40436000	535400000	315450000	35371000	514850000	196630000	342650000	1.82774	2.35895	2.82126	2.7379	-1.25209	0.783405	1.17937	1.5056	-0.669363	1.08978	2.43269	3.05811	1.78046	2.5887	2.40637	2.50707
P08243	440	ASNS	ASNSD|TS11	asparagine synthetase (glutamine-hydrolyzing)	722	14	P08243	0.405617	1.5856	-0.756011	1.99745	2836400	37856000	56119000	219110000	2664000	62541000	152130000	413560000	15105000	3184200	127510000	65416000	72828000	187600000	97286000	387170000	-2.38193	1.59597	1.17471	1.23372	-0.591235	1.16407	2.82776	2.94182	-1.5594	-2.56407	0.370214	0.72921	2.77283	1.14712	1.38254	2.6873
P08253	4313	MMP2	CLG4|CLG4A|MMP-2|MMP-II|MONA|TBE-1	matrix metallopeptidase 2	723	17	P08253	1.61851	0.675722	1.0553	1.44344	47886000	38396000	84635000	252670000	6227400	51773000	32846000	87802000	68840000	50146000	308740000	57990000	28941000	238010000	92654000	169720000	1.66648	1.61604	1.7483	1.44323	0.614376	0.887366	0.589734	0.611411	0.629829	1.39919	1.64135	0.550836	1.50477	1.48697	1.31156	1.47048
P08473	4311	MME	CALLA|CD10|CMT2T|NEP|SCA43|SFE	membrane metalloendopeptidase	724	2	P08473	-2.90537	-4.06042	-3.19392	-3.67332	NA	1026700	4670700	NA	NA	2325100	1260500	3231800	6474300	NA	11395000	3286600	NA	NA	4250100	3700800	NA	-3.51465	-2.29609	NA	NA	-3.65687	-4.17031	-4.35408	-2.78219	NA	-3.10125	-3.69832	NA	NA	-3.17264	-4.17399
P08476	3624	INHBA	EDF|FRP	inhibin subunit beta A	725	2	P08476	-3.47363	-3.10254	-3.58683	-3.14256	1553000	666640	3337300	7346500	559790	3216800	2812200	5999600	NA	1733500	10634000	2469200	1210900	9248200	3238000	8230300	-3.24473	-4.12646	-2.76537	-3.75796	-2.80618	-3.18148	-2.99873	-3.42377	NA	-3.43825	-3.2006	-4.12163	-2.8564	-3.15075	-3.56838	-2.9947
P08559	5160	PDHA1	PDHA|PDHAD|PDHCE1A|PHE1A	pyruvate dehydrogenase E1 alpha 1 subunit	726	18	P08559	3.8919	2.75443	3.15813	3.89389	153740000	176990000	586180000	1437600000	26489000	200830000	174170000	298190000	154620000	151940000	2444000000	353470000	165340000	1538600000	580260000	691610000	3.3373	3.78094	4.45004	3.9993	2.66995	2.87251	3.0253	2.44998	1.79778	2.99291	4.61527	3.22657	3.89944	4.15192	3.9809	3.5433
P08572	1284	COL4A2	BSVD2|ICH|POREN2	collagen type IV alpha 2 chain	727	6	P08572	-0.785754	-1.40581	0.130389	-2.03829	9773900	4947300	18954000	51129000	1008600	17289000	10190000	17487000	65929000	19537000	79611000	46281000	531710	50122000	18231000	12531000	-0.609775	-1.28692	-0.340645	-0.905679	-1.97026	-0.718802	-1.11908	-1.8151	0.567467	0.0440093	-0.306885	0.216965	-3.9873	-0.73752	-1.0539	-2.37445
P08574	1537	CYC1	MC3DN6|UQCR4	cytochrome c1	728	6	P08574	0.287225	0.498173	0.846251	-0.658611	15151000	7165900	58477000	148380000	7706800	36382000	36797000	56534000	110410000	18083000	184450000	92346000	981200	84758000	59563000	55817000	0.0181245	-0.762045	1.23217	0.660655	0.917002	0.370728	0.755569	-0.0506083	1.3117	-0.0671764	0.900895	1.23959	-3.14543	0.0126235	0.668686	-0.170322
P08579	6629	SNRPB2	Msl1|U2B''	small nuclear ribonucleoprotein polypeptide B2	729	10	P08579	2.30276	2.11494	2.13662	2.51276	66511000	46481000	157600000	544110000	10503000	189400000	100650000	235000000	132800000	118090000	310110000	246000000	63563000	484630000	185900000	374480000	2.13709	1.88675	2.61624	2.57093	1.35652	2.7867	2.22466	2.09187	1.5782	2.63056	1.64772	2.69	2.58586	2.50232	2.32473	2.63813
P08581	4233	MET	AUTS9|DFNB97|HGFR|RCCP2|c-Met	MET proto-oncogene, receptor tyrosine kinase	730	25	P08581	1.59178	0.647096	1.15767	1.9292	41958000	31995000	56511000	467500000	2065000	59611000	39664000	167460000	53010000	28923000	420760000	124650000	20119000	378280000	183140000	289840000	1.47718	1.35767	1.18442	2.34783	-0.952861	1.09381	0.865109	1.58233	0.252673	0.608043	2.08633	1.68364	1.00517	2.14855	2.30296	2.26011
P08582	4241	MELTF	CD228|MAP97|MFI2|MTF1|MTf	melanotransferrin	731	7	P08582	-1.75632	-2.27037	-2.08988	-1.78311	2606400	2729500	16879000	26171000	259030	11444000	8906900	10780000	16612000	4026600	10110000	15136000	2890400	30900000	17109000	8793800	-2.50306	-2.12946	-0.502509	-1.89024	-3.90032	-1.32303	-1.31556	-2.54257	-1.42214	-2.22662	-3.27324	-1.43753	-1.66092	-1.42821	-1.14632	-2.89699
P08621	6625	SNRNP70	RNPU1Z|RPU1|SNRP70|Snp1|U1-70K|U170K|U1AP|U1RNP	small nuclear ribonucleoprotein U1 subunit 70	732	21	P08621	5.61982	5.82766	5.46993	5.87739	677210000	712450000	1236900000	4799900000	191350000	1667300000	1308700000	2940500000	2714200000	691910000	3501100000	1807100000	605590000	4008800000	2422000000	4322300000	5.46117	5.75385	5.49252	5.77174	5.47746	5.97195	5.96975	5.8915	5.93341	5.17236	5.13195	5.64199	5.68326	5.51932	6.05991	6.24708
P08648	3678	ITGA5	CD49e|FNRA|VLA-5|VLA5A	integrin subunit alpha 5	733	22	P08648	3.59753	4.14522	4.31061	3.06585	324100000	148760000	242760000	852130000	60404000	615880000	410680000	808200000	1171500000	452040000	1335500000	689090000	35572000	608910000	711800000	614410000	4.40558	3.53478	3.21935	3.23042	3.84034	4.51353	4.27765	3.94935	4.72068	4.56037	3.74658	4.2148	1.78824	2.82829	4.27819	3.36866
P08651	4782	NFIC	CTF|CTF5|NF-I|NFI	nuclear factor I C	734	2	P08651	-2.70619	-3.24086	-2.08198	-2.65321	NA	1166000	2640900	29948000	NA	4082700	NA	5164000	NA	NA	23156000	NA	1128600	16133000	4156300	15109000	NA	-3.33441	-3.0921	-1.69205	NA	-2.83241	NA	-3.64931	NA	NA	-2.08198	NA	-2.95312	-2.3562	-3.20511	-2.09842
P08670	7431	VIM		vimentin	735	89	P08670	11.7214	12.5916	12.3539	11.4423	81718000000	37423000000	98367000000	251410000000	36861000000	167790000000	119330000000	186980000000	295410000000	112090000000	220900000000	285610000000	30586000000	215150000000	120310000000	179830000000	12.3268	11.3658	11.6017	11.5913	12.9469	12.7251	12.5585	12.1358	12.7026	12.4866	11.0896	13.1367	11.0725	11.2065	11.7424	11.7479
P08708	6218	RPS17	DBA4|RPS17L|RPS17L1|RPS17L2|S17	ribosomal protein S17	736	5	P08708	0.20098	1.61033	-0.0115302	-0.725732	20856000	13102000	27521000	98293000	8742300	135040000	58863000	170860000	142300000	38190000	7053500	81743000	10077000	17919000	78581000	18202000	0.475888	0.0928302	0.179989	0.0552125	1.096	2.2913	1.44147	1.61256	1.67793	1.00762	-3.79072	1.05905	0.0551157	-2.20628	1.07186	-1.82363
P08754	2773	GNAI3	87U6|ARCND1	G protein subunit alpha i3	737	14	P08754	4.34596	3.45525	3.66011	4.70411	182790000	252400000	870400000	2038800000	46491000	260990000	242890000	634410000	204970000	269410000	2751500000	532730000	323150000	2492600000	624660000	1942800000	3.58522	4.28375	5.00193	4.51295	3.46864	3.25622	3.51085	3.58527	2.20465	3.81633	4.78563	3.83382	4.82022	4.84082	4.08818	5.06723
P08758	308	ANXA5	ANX5|ENX2|HEL-S-7|PP4|RPRGL3	annexin A5	738	5	P08758	-1.64377	-1.65943	-0.698673	-3.35742	12352000	9807600	1653100	20671000	2083300	13430000	2377700	23590000	67014000	31562000	13805000	16679000	5096700	2095700	6272100	2642100	-0.274444	-0.317454	-3.7461	-2.23708	-0.940334	-1.08868	-3.24376	-1.36493	0.591027	0.733575	-2.82546	-1.29383	-0.881541	-5.27055	-2.6064	-4.67118
P08865	3921	RPSA	37LRP|67LR|ICAS|LAMBR|LAMR1|LBP|LBP/p40|LRP|LRP/LR|NEM/1CHD4|SA|lamR|p40	ribosomal protein SA	739	10	P08865	2.20559	3.28375	2.73878	1.31231	109340000	68337000	71707000	374970000	37835000	289970000	201290000	528950000	454240000	121480000	460560000	250090000	13934000	182950000	156620000	180600000	2.84914	2.43276	1.5169	2.02359	3.17612	3.41042	3.23658	3.31188	3.35322	2.67125	2.21625	2.71441	0.500422	1.11128	2.07536	1.56216
P08962	967	CD63	LAMP-3|ME491|MLA1|OMA81H|TSPAN30	CD63 molecule	740	2	P08962	-1.3323	-2.44396	-2.68798	-1.64967	12787000	5998200	3478900	36956000	NA	12556000	4523700	4549100	NA	NA	28267000	3558500	2433200	13470000	31702000	18020000	-0.224866	-1.01404	-2.70736	-1.38293	NA	-1.18723	-2.3047	-3.83996	NA	NA	-1.7953	-3.58066	-1.89751	-2.6138	-0.248915	-1.83846
P09001	11222	MRPL3	COXPD9|MRL3|RPML3	mitochondrial ribosomal protein L3	741	7	P09001	0.20402	-1.69204	-0.878198	0.358901	14321000	8522900	32092000	186970000	533990	5306700	12578000	38333000	5649900	NA	88690000	55875000	5232900	115170000	57804000	141810000	-0.0625769	-0.516358	0.394501	1.00051	-2.87318	-2.44842	-0.811685	-0.634867	-2.97878	NA	-0.151648	0.495837	-0.845303	0.450437	0.62507	1.2054
P09012	6626	SNRPA	Mud1|U1-A|U1A	small nuclear ribonucleoprotein polypeptide A	742	10	P09012	4.03016	3.91563	3.83212	4.35387	220210000	133870000	523540000	2150000000	63032000	397450000	301800000	870890000	447920000	327770000	1852000000	480380000	221500000	2061200000	517190000	1547200000	3.852	3.38537	4.29227	4.59102	3.90081	3.87214	3.8279	4.06169	3.333	4.09822	4.21657	3.6807	4.30124	4.56946	3.81348	4.7313
P09110	30	ACAA1	ACAA|PTHIO|THIO	acetyl-CoA acyltransferase 1	743	11	P09110	2.40914	1.63528	2.36436	1.6054	140270000	89606000	90578000	315760000	21661000	98252000	77003000	81403000	273710000	92462000	465820000	192110000	8579900	259790000	324610000	217980000	3.20596	2.81664	1.84304	1.77092	2.38426	1.82557	1.83367	0.497618	2.62208	2.27884	2.23258	2.32397	-0.165882	1.612	3.13576	1.83972
P09132	6728	SRP19		signal recognition particle 19	744	3	P09132	-2.59772	-0.904199	-2.13189	-2.78382	4559600	1428500	2748800	16084000	669240	34166000	11610000	44390000	17110000	4495400	14902000	8093700	785940	13418000	5710100	12979000	-1.70196	-3.04675	-3.0362	-2.60595	-2.55263	0.2787	-0.928605	-0.41426	-1.3795	-2.06828	-2.71555	-2.3642	-3.45033	-2.61932	-2.74299	-2.32262
P09211	2950	GSTP1	DFN7|FAEES3|GST3|GSTP|HEL-S-22|PI	glutathione S-transferase pi 1	745	9	P09211	0.766257	0.521919	0.802711	-0.12983	35460000	18338000	34114000	160920000	6212700	31573000	39921000	78291000	111170000	38566000	162630000	44163000	NA	109640000	26153000	53214000	1.23616	0.569136	0.479801	0.77993	0.61102	0.163115	0.874538	0.439002	1.3216	1.02171	0.71992	0.14762	NA	0.380173	-0.528879	-0.240785
P09234	6631	SNRPC	U1C|Yhc1	small nuclear ribonucleoprotein polypeptide C	746	3	P09234	3.80027	4.49417	4.33047	2.99118	357130000	139940000	433320000	823440000	98218000	672080000	502460000	975700000	1424100000	565280000	743870000	853880000	36415000	540310000	574040000	681450000	4.54459	3.44819	4.02822	3.18007	4.53056	4.64141	4.57213	4.23258	5.00251	4.88176	2.9054	4.53221	1.82043	2.65762	3.96522	3.52146
P09382	3956	LGALS1	GAL1|GBP	galectin 1	747	8	P09382	4.65898	5.413	5.34916	4.08979	802940000	287010000	756810000	1140000000	245180000	968720000	1258400000	1361200000	2484800000	1603000000	1702800000	1265500000	162370000	901450000	1249700000	941850000	5.70511	4.4658	4.80671	3.6583	5.82942	5.17679	5.91252	4.73328	5.80595	6.38025	4.09584	5.11462	3.87453	3.38852	5.09715	3.99895
P09429	3146	HMGB1	HMG-1|HMG1|HMG3|SBP-1	high mobility group box 1	748	5	P09429	-1.6879	0.521489	-1.00617	-0.953839	NA	5922300	5633500	24335000	638750	126380000	51413000	135750000	72224000	10520000	9843600	27267000	NA	22631000	30846000	38985000	NA	-1.03208	-2.03444	-1.99717	-2.61884	2.19425	1.2439	1.26665	0.699093	-0.84595	-3.31162	-0.566209	NA	-1.87291	-0.288742	-0.699862
P09471	2775	GNAO1	EIEE17|G-ALPHA-o|GNAO|HLA-DQB1|NEDIM	G protein subunit alpha o1	749	8	P09471	0.174689	-1.67917	-0.740286	0.451518	13264000	10213000	29123000	171350000	1456300	16513000	13057000	4911100	4536300	11898000	237450000	33522000	9038200	200840000	44496000	82804000	-0.172405	-0.260072	0.258975	0.872257	-1.44871	-0.786052	-0.757117	-3.72482	-3.29564	-0.668985	1.26396	-0.260485	-0.0943778	1.2445	0.244358	0.411592
P09486	6678	SPARC	BM-40|OI17|ON	secreted protein acidic and cysteine rich	750	11	P09486	4.88876	4.78911	4.88417	3.64319	787120000	481010000	933900000	1081500000	295640000	519640000	848960000	583210000	1308300000	918340000	2090100000	947860000	60276000	1027300000	1020700000	759830000	5.6766	5.19734	5.10024	3.58086	6.09514	4.2647	5.33789	3.45873	4.88009	5.57938	4.39042	4.68678	2.5129	3.57512	4.80264	3.68209
P09493	7168	TPM1	C15orf13|CMD1Y|CMH3|HEL-S-265|HTM-alpha|LVNC9|TMSA	tropomyosin 1	751	33	P09493	6.04923	7.08072	7.18817	4.8526	1511900000	1287700000	1469200000	3389200000	726910000	5243400000	2785900000	3677300000	14871000000	3130500000	5549700000	5274300000	125060000	1875900000	2561700000	2303000000	6.6116	6.59239	5.73279	5.26013	7.37249	7.64983	7.07282	6.22774	8.38845	7.3425	5.79413	7.2276	3.51578	4.43495	6.1415	5.31818
P09496	1211	CLTA	LCA	clathrin light chain A	752	8	P09496	1.86377	2.83305	3.0024	0.899324	70173000	74291000	51986000	285380000	16513000	226450000	220850000	405690000	511830000	202410000	352220000	358650000	9596700	78069000	171320000	174110000	2.21386	2.55111	1.06791	1.6222	1.99897	3.04834	3.37197	2.91293	3.52551	3.40524	1.83075	3.24811	-0.0119891	-0.104762	2.20589	1.50816
P09497	1212	CLTB	LCB	clathrin light chain B	753	6	P09497	-0.619332	1.22581	0.648002	-1.72376	16206000	9837700	19122000	25121000	4137900	91647000	67501000	158980000	126610000	33428000	53601000	86458000	883810	10326000	40364000	38582000	0.114547	-0.313112	-0.328325	-1.95044	0.0339957	1.72366	1.64138	1.50419	1.50931	0.816155	-0.875516	1.14206	-3.28907	-2.99334	0.102552	-0.715193
P09543	1267	CNP	CNP1	2',3'-cyclic nucleotide 3' phosphodiesterase	754	13	P09543	1.58614	0.778836	0.752378	1.78401	39437000	31980000	80102000	351290000	2441000	56213000	46450000	184390000	42377000	13016000	292120000	160520000	39390000	299800000	104870000	226980000	1.38842	1.35701	1.67146	1.92768	-0.715357	1.00786	1.09569	1.72716	-0.0704591	-0.53987	1.56181	2.05803	1.92834	1.81654	1.49176	1.89941
P09601	3162	HMOX1	HMOX1D|HO-1|HSP32|bK286B10	heme oxygenase 1	755	8	P09601	0.197853	-0.0560509	0.724348	-0.903812	18145000	13124000	39805000	78497000	8185600	46847000	19718000	17518000	133750000	60887000	75255000	40473000	3005500	41014000	29269000	41181000	0.276429	0.0952071	0.695189	-0.275413	1.00258	0.740951	-0.155298	-1.81244	1.58849	1.67821	-0.38777	0.0184579	-1.60726	-1.02388	-0.365097	-0.619007
P09619	5159	PDGFRB	CD140B|IBGC4|IMF1|JTK12|KOGS|PDGFR|PDGFR-1|PDGFR1|PENTT	platelet derived growth factor receptor beta	756	14	P09619	3.65459	3.52164	3.88231	3.34493	211690000	188680000	278620000	1051600000	40921000	438700000	254340000	492420000	528110000	252910000	1713600000	649910000	60442000	766780000	797650000	571440000	3.79548	3.87155	3.41169	3.53964	3.28745	4.01674	3.57811	3.20427	3.5707	3.72547	4.10492	4.12814	2.51668	3.15747	4.44387	3.26169
P09622	1738	DLD	DLDD|DLDH|E3|GCSL|LAD|PHE3	dihydrolipoamide dehydrogenase	757	20	P09622	6.03816	5.33909	5.14785	6.49947	449480000	1212500000	2929200000	5901000000	203480000	870970000	1133200000	1637400000	455730000	708140000	10994000000	1387600000	1511400000	7514100000	3257900000	4047400000	4.87404	6.50714	6.69608	6.07537	5.56473	5.02103	5.75952	5.01109	3.35795	5.20569	6.77678	5.25097	6.93998	6.41646	6.4913	6.15013
P09651	3178	HNRNPA1	ALS19|ALS20|HNRPA1|HNRPA1L3|IBMPFD3|UP 1|hnRNP A1|hnRNP-A1	heterogeneous nuclear ribonucleoprotein A1	758	22	P09651	7.02126	6.97957	7.12052	7.0399	2420400000	1289800000	3856000000	12049000000	562140000	3732100000	2163300000	6375700000	5872400000	2844800000	10503000000	6420500000	1951800000	11285000000	3856600000	7886200000	7.28564	6.5947	7.07985	7.12485	7.00752	7.15193	6.70354	7.05528	7.04735	7.20492	6.71111	7.51871	7.29135	6.99719	6.73676	7.13431
P09661	6627	SNRPA1	Lea1|U2A'	small nuclear ribonucleoprotein polypeptide A'	759	11	P09661	3.28711	3.82423	4.38531	2.13254	281010000	110360000	172070000	777970000	47554000	469120000	320680000	714850000	1720500000	463670000	949710000	787500000	22192000	256890000	323590000	380870000	4.20123	3.11177	2.73887	3.09656	3.50074	4.11492	3.91649	3.76478	5.27541	4.59689	3.25655	4.41241	1.13992	1.59597	3.13119	2.6631
P09874	142	PARP1	ADPRT|ADPRT 1|ADPRT1|ARTD1|PARP|PARP-1|PPOL|pADPRT-1	poly(ADP-ribose) polymerase 1	760	37	P09874	2.96455	3.97187	2.89424	3.69102	77086000	108650000	145830000	1354900000	13110000	575510000	448670000	2113800000	231850000	91115000	724230000	624780000	210730000	1012800000	304080000	902390000	2.34845	3.08965	2.50788	3.9122	1.67131	4.41425	4.40682	5.39512	2.38251	2.25774	2.86693	4.06977	4.23275	3.55483	3.0407	3.9358
P09884	5422	POLA1	NSX|POLA|p180	DNA polymerase alpha 1, catalytic subunit	761	22	P09884	-1.37323	0.803817	-1.99945	0.273047	3964700	5786300	3176000	116800000	NA	46720000	18723000	207590000	2493400	7917200	51571000	13088000	17242000	82212000	25314000	115790000	-1.90222	-1.06499	-2.83453	0.308829	NA	0.736976	-0.230895	1.90537	-4.15944	-1.25459	-0.931013	-1.65274	0.793122	-0.0309264	-0.576321	0.906312
P09936	7345	UCHL1	HEL-117|HEL-S-53|NDGOA|PARK5|PGP 9.5|PGP9.5|PGP95|SPG79|Uch-L1	ubiquitin C-terminal hydrolase L1	762	7	P09936	1.38094	3.15462	1.75201	-0.350449	43270000	35471000	78321000	169770000	38141000	1780200000	91841000	136240000	206250000	70180000	205510000	140010000	2459700	117650000	32906000	71482000	1.52129	1.50378	1.64007	0.858638	3.18756	6.0679	2.09094	1.27206	2.21363	1.88243	1.05631	1.85566	-1.88263	0.480858	-0.194679	0.194656
P09958	5045	FURIN	FUR|PACE|PCSK3|SPC1	furin, paired basic amino acid cleaving enzyme	763	5	P09958	-1.25853	-1.68603	-1.16272	-2.03896	6448100	4106500	14869000	31921000	1453500	11999000	5837000	14407000	17488000	12084000	33820000	18773000	1549100	26776000	17670000	8741900	-1.20556	-1.5508	-0.679516	-1.59825	-1.45144	-1.25368	-1.93257	-2.10644	-1.34796	-0.646684	-1.53748	-1.11875	-2.51796	-1.63276	-1.09938	-2.90573
P09960	4048	LTA4H		leukotriene A4 hydrolase	764	5	P09960	-2.82184	-2.16385	-3.6738	-2.23621	NA	2170400	1050500	31190000	NA	6978900	1326600	46372000	NA	NA	NA	3341500	1119100	9662200	7327400	44286000	NA	-2.45417	-4.37905	-1.63231	NA	-2.04729	-4.09569	-0.348573	NA	NA	NA	-3.6738	-2.96474	-3.08822	-2.38013	-0.511755
P0C1Z6	29844	TFPT	FB1|INO80F|amida	TCF3 fusion partner	765	3	P0C1Z6	-1.98903	-1.194	-1.4583	-2.31962	4924700	2204000	6229000	23670000	2684200	12739000	10168000	16448000	34926000	9594700	13820000	12837000	1326900	20487000	10592000	10127000	-1.59162	-2.43241	-1.89416	-2.03791	-0.58051	-1.16604	-1.12223	-1.90721	-0.349568	-0.978311	-2.8239	-1.68141	-2.7307	-2.01504	-1.844	-2.68872
P0CG08	51463	GPR89B	GPHR|GPR89|GPR89C|SH120|UNQ192	G protein-coupled receptor 89B	766	3	P0CG08	-1.55433	-1.92036	-2.15085	-0.830306	2024300	4242500	8288600	74501000	NA	6749900	5884300	18332000	NA	1935200	57193000	7952500	2586600	56551000	24521000	50436000	-2.86509	-1.50465	-1.49536	-0.352225	NA	-2.09615	-1.92078	-1.74414	NA	-3.28001	-0.782278	-2.39026	-1.81351	-0.565194	-0.62263	-0.319893
P0DMV9	3303	HSPA1A	HEL-S-103|HSP70-1|HSP70-1A|HSP70-2|HSP70.1|HSP70.2|HSP70I|HSP72|HSPA1	heat shock protein family A (Hsp70) member 1A	767	33	P0DMV9	6.19474	6.17665	5.99546	6.13989	1268300000	743690000	2018300000	7502100000	220350000	2241800000	1666200000	3860700000	3038000000	1290600000	4794000000	2694600000	651390000	5792200000	2700000000	5176900000	6.35994	5.81464	6.17609	6.42829	5.67782	6.40552	6.32235	6.30093	6.09608	6.06861	5.58372	6.23342	5.78344	6.04482	6.21801	6.51328
P0DN76	102724594	U2AF1L5		U2 small nuclear RNA auxiliary factor 1 like 5	768	8	P0DN76	4.32607	5.0608	4.64909	4.35537	309970000	198920000	560640000	2205200000	121840000	1172700000	614250000	1719400000	1637700000	464370000	1466800000	1103400000	220740000	1586100000	706800000	1475900000	4.34173	3.94642	4.38785	4.62829	4.83656	5.45663	4.86543	5.08457	5.20422	4.59906	3.88138	4.91171	4.29652	4.19533	4.26793	4.66169
P0DN79	102724560	CBSL	CBS	cystathionine beta-synthase like	769	3	P0DN79	-2.9221	-3.64158	-3.33915	-2.86358	NA	NA	1642700	22857000	NA	NA	2511100	3778400	NA	NA	NA	4189100	906800	5602500	6704900	18188000	NA	NA	-3.75492	-2.08929	NA	NA	-3.16407	-4.1191	NA	NA	NA	-3.33915	-3.25378	-3.86644	-2.50931	-1.82476
P10114	5911	RAP2A	K-REV|KREV|RAP2|RbBP-30	RAP2A, member of RAS oncogene family	770	6	P10114	-1.26873	-3.09481	-1.77875	-1.77751	8033500	5422100	12976000	21820000	NA	5237800	NA	4920100	11249000	10384000	25371000	8368200	2864400	20149000	17114000	13615000	-0.890664	-1.15709	-0.869625	-2.15755	NA	-2.46756	NA	-3.72206	-1.98483	-0.864657	-1.95067	-2.31483	-1.67333	-2.03879	-1.1459	-2.25204
P10155	6738	RO60	RORNP|SSA2|TROVE2	Ro60, Y RNA binding protein	771	11	P10155	-2.41265	-1.28424	-1.64871	-0.409224	1090900	936840	6449000	71638000	568930	12950000	6296300	87730000	NA	NA	42973000	9647500	15013000	85495000	13738000	36447000	-3.75064	-3.64441	-1.84571	-0.409836	-2.78319	-1.14198	-1.82198	0.610177	NA	NA	-1.19319	-2.10424	0.602907	0.0249861	-1.4656	-0.799186
P10301	6237	RRAS	R-Ras	RAS related	772	7	P10301	-0.117682	-2.4523	-1.15181	-0.8468	15581000	19502000	22332000	45611000	1336400	10034000	4534500	3089700	13661000	11723000	37005000	23214000	2878500	60582000	31570000	31836000	0.0582115	0.656322	-0.111685	-1.07357	-1.5707	-1.51558	-2.30122	-4.4217	-1.70443	-0.690287	-1.40811	-0.804426	-1.66658	-0.466875	-0.254986	-0.998757
P10316	3105	HLA-A	HLAA	major histocompatibility complex, class I, A	773	25	P10316	2.15939	2.48824	2.92078	1.9279	85552000	47030000	149080000	300440000	38165000	128260000	121320000	228740000	475830000	136780000	698450000	232470000	19917000	417230000	203470000	239020000	2.49771	1.90339	2.53865	1.6978	3.18845	2.21587	2.49736	2.05127	3.42024	2.84179	2.81483	2.60626	0.991299	2.28849	2.45613	1.97567
P10321	3107	HLA-C	D6S204|HLA-JY3|HLAC|HLC-C|MHC|PSORS1	major histocompatibility complex, class I, C	774	16	P10321	3.21101	3.3475	3.67101	2.98045	125330000	109440000	273710000	901120000	77810000	221340000	262550000	318850000	575910000	295010000	2274200000	220750000	41959000	1332300000	252150000	545100000	3.04464	3.09991	3.38687	3.3126	4.19986	3.01491	3.62449	2.55072	3.69577	3.94683	4.51177	2.52968	2.01515	3.94634	2.76823	3.19206
P10412	3008	H1-4	H1.4|H1E|H1F4|H1s-4|HIST1H1E|RMNS|dJ221C16.5	H1.4 linker histone, cluster member	775	4	P10412	1.7947	2.29382	1.675	1.093	58139000	40790000	105940000	257480000	7251900	256360000	107440000	375010000	224580000	33568000	213700000	206210000	3951700	182760000	242990000	209190000	1.94439	1.70173	2.06175	1.47095	0.830621	3.23001	2.31997	2.79468	2.33653	0.822163	1.11248	2.42882	-1.23117	1.1098	2.71439	1.77899
P10515	1737	DLAT	DLTA|E2|PDC-E2|PDCE2	dihydrolipoamide S-acetyltransferase	776	17	P10515	2.63018	1.85645	2.28003	2.68693	80911000	84775000	175130000	555460000	11769000	105920000	83713000	223500000	125960000	63055000	935800000	240150000	71122000	542210000	272720000	332450000	2.41782	2.73812	2.76348	2.60128	1.5181	1.93562	1.95565	2.01642	1.50188	1.72851	3.23534	2.65437	2.74026	2.66263	2.88234	2.46248
P10586	5792	PTPRF	BNAH2|LAR	protein tyrosine phosphatase receptor type F	777	59	P10586	3.90332	2.89085	3.54661	4.51144	176370000	243110000	316980000	1712900000	12261000	265270000	185890000	635020000	228520000	252960000	2147500000	476820000	236210000	2425600000	673940000	1469800000	3.534	4.23063	3.59177	4.25689	1.57625	3.28004	3.12037	3.58671	2.36163	3.72575	4.42937	3.66969	4.38959	4.80191	4.19866	4.65557
P10599	7295	TXN	TRDX|TRX|TRX1	thioredoxin	778	4	P10599	1.82441	2.48896	2.44483	-0.482181	107940000	57405000	103110000	112770000	18357000	169410000	171820000	248810000	389020000	155040000	226390000	206720000	14084000	84267000	22710000	19607000	2.83068	2.1858	2.02395	0.257208	2.14927	2.62336	3.00546	2.17774	3.12951	3.02194	1.1954	2.43247	0.515134	0.00432757	-0.734264	-1.71392
P10606	1329	COX5B	COXVB	cytochrome c oxidase subunit 5B	779	3	P10606	0.512528	1.19248	1.19791	-0.180492	44573000	10491000	109200000	36636000	13532000	53473000	61572000	87825000	32289000	87776000	292550000	109110000	5497100	26121000	104740000	73405000	1.56379	-0.222025	2.10406	-1.39571	1.71629	0.934678	1.50716	0.611805	-0.462879	2.20407	1.56393	1.48653	-0.777623	-1.66812	1.48995	0.233823
P10619	5476	CTSA	GLB2|GSL|NGBE|PPCA|PPGB	cathepsin A	780	5	P10619	-2.09056	-2.9664	-1.54006	-1.7323	3454000	2711000	2882900	43191000	155380	5783400	NA	15978000	9706700	11809000	74076000	5742100	NA	32068000	8680100	19954000	-2.09974	-2.13909	-2.9697	-1.15372	-4.62595	-2.32245	NA	-1.95081	-2.19767	-0.679779	-0.410468	-2.87234	NA	-1.37523	-2.13364	-1.68804
P10620	4257	MGST1	GST12|MGST|MGST-I	microsomal glutathione S-transferase 1	781	2	P10620	-1.23131	-2.1109	-1.92384	-1.8429	4993300	6314600	8620200	48887000	1426400	6178600	5636300	9352800	7713100	5008900	54511000	7891000	3645300	45130000	7577500	9322300	-1.57181	-0.941213	-1.4406	-0.971601	-1.47816	-2.22565	-1.98365	-2.75613	-2.52949	-1.91278	-0.851317	-2.40175	-1.34207	-0.887327	-2.3313	-2.81088
P10644	5573	PRKAR1A	ACRDYS1|ADOHR|CAR|CNC|CNC1|PKR1|PPNAD1|PRKAR1|TSE1	protein kinase cAMP-dependent type I regulatory subunit alpha	782	9	P10644	2.10919	2.92585	1.98484	2.38408	65184000	51089000	112910000	410640000	25183000	255120000	190230000	358810000	253450000	63302000	280630000	175490000	102560000	354140000	99969000	422620000	2.10822	2.02067	2.1507	2.15718	2.59816	3.22291	3.15407	2.72827	2.51108	1.73414	1.50413	2.19002	3.24324	2.05439	1.42212	2.81657
P10809	3329	HSPD1	CPN60|GROEL|HLD4|HSP-60|HSP60|HSP65|HuCHA60|SPG13	heat shock protein family D (Hsp60) member 1	783	47	P10809	8.30751	8.35344	8.72514	7.45352	5283900000	6497400000	11910000000	13449000000	2607300000	7524400000	9392100000	7028500000	14587000000	12502000000	50948000000	10351000000	1146800000	11893000000	21557000000	6916000000	8.40397	8.88537	8.65424	7.28645	9.18598	8.17874	8.84715	7.20187	8.36061	9.33323	8.98104	8.2257	6.56065	7.07212	9.24069	6.94062
P10909	1191	CLU	AAG4|APO-J|APOJ|CLI|CLU1|CLU2|KUB1|NA1/NA2|SGP-2|SGP2|SP-40|TRPM-2|TRPM2	clusterin	784	9	P10909	0.525535	0.496876	0.421186	-0.344128	53718000	31461000	26061000	42812000	6780300	35912000	42319000	56218000	55251000	55996000	60622000	56529000	NA	28928000	74314000	44621000	1.8311	1.33383	0.103891	-1.16668	0.735149	0.351687	0.959705	-0.0590373	0.312437	1.55783	-0.698581	0.513063	NA	-1.52238	0.990626	-0.500636
P10915	1404	HAPLN1	CRT1|CRTL1	hyaluronan and proteoglycan link protein 1	785	6	P10915	0.276928	-1.80879	-1.00863	0.449851	12997000	13761000	48611000	106470000	464320	5208600	9175200	44353000	8618600	6210800	144120000	26510000	16754000	74743000	51384000	104780000	-0.201533	0.162352	0.974199	0.172693	-3.07167	-2.47575	-1.27223	-0.415514	-2.36928	-1.60358	0.546231	-0.607888	0.753671	-0.16693	0.453772	0.758892
P11021	3309	HSPA5	BIP|GRP78|HEL-S-89n|MIF2	heat shock protein family A (Hsp70) member 5	786	66	P11021	10.6257	10.3933	10.3003	10.18	34322000000	26879000000	49126000000	78984000000	9481700000	28085000000	34307000000	37207000000	52483000000	33189000000	101780000000	41460000000	15416000000	87087000000	50989000000	62168000000	11.0842	10.897	10.6324	9.88912	11.019	10.1075	10.7385	9.70792	10.2086	10.7369	9.97577	10.2799	10.1311	9.91505	10.4933	10.1807
P11047	3915	LAMC1	LAMB2	laminin subunit gamma 1	787	36	P11047	3.2208	3.37132	3.86213	3.64321	154020000	77359000	312500000	932530000	28613000	306400000	275650000	607110000	841350000	291140000	754300000	756200000	147740000	717810000	571530000	826380000	3.33991	2.60844	3.5719	3.36298	2.77946	3.49113	3.69558	3.51912	4.24288	3.92785	2.92541	4.35237	3.74479	3.06324	3.95885	3.80597
P11117	53	ACP2	LAP	acid phosphatase 2, lysosomal	788	5	P11117	-0.533524	-1.07639	-1.53397	-1.16451	20165000	14748000	NA	19958000	1113000	22804000	17672000	17125000	7457500	20720000	18947000	16432000	NA	14200000	43954000	28125000	0.427625	0.260485	NA	-2.28868	-1.83041	-0.313356	-0.31524	-1.84656	-2.57813	0.128529	-2.37035	-1.31592	NA	-2.53844	0.226526	-1.18162
P11142	3312	HSPA8	HEL-33|HEL-S-72p|HSC54|HSC70|HSC71|HSP71|HSP73|HSPA10|LAP-1|LAP1|NIP71	heat shock protein family A (Hsp70) member 8	789	47	P11142	9.20764	9.44271	9.02808	9.30051	10367000000	7270600000	16426000000	53394000000	2435800000	20062000000	14122000000	35187000000	23952000000	9739500000	41411000000	22553000000	8055900000	47795000000	23302000000	40556000000	9.36936	9.04465	9.10305	9.31349	9.08938	9.61486	9.44263	9.62398	9.07641	8.97424	8.68312	9.37855	9.23932	9.05831	9.35394	9.55046
P11166	6513	SLC2A1	CSE|DYT17|DYT18|DYT9|EIG12|GLUT|GLUT-1|GLUT1|GLUT1DS|HTLVR|PED|SDCHCN	solute carrier family 2 member 1	790	7	P11166	3.08195	2.25559	2.73908	3.39341	105130000	91268000	212350000	1141100000	19460000	153600000	105560000	223460000	105810000	99157000	2029800000	298910000	77685000	1130500000	511830000	548770000	2.79289	2.84268	3.03251	3.65972	2.23212	2.47989	2.2942	2.01615	1.25027	2.37934	4.34834	2.97838	2.86154	3.71181	3.79832	3.20196
P11169	6515	SLC2A3	GLUT3	solute carrier family 2 member 3	791	5	P11169	-1.68985	-3.02627	-1.99761	-0.606508	1547600	4491500	11513000	46374000	NA	3894000	1777400	11027000	2089100	3586400	106620000	16659000	3873800	64970000	27225000	50090000	-3.24972	-1.42385	-1.03663	-1.04919	NA	-2.90171	-3.66859	-2.5085	-4.41479	-2.39306	0.11302	-1.29561	-1.25853	-0.367024	-0.470429	-0.330049
P11171	2035	EPB41	4.1R|EL1|HE	erythrocyte membrane protein band 4.1	792	29	P11171	4.30826	3.43498	3.11935	5.14854	166970000	220470000	429850000	4473900000	18223000	243060000	226320000	1670700000	231270000	134050000	1247900000	466290000	270070000	1557600000	2524900000	3045700000	3.45555	4.09214	4.017	5.66834	2.13887	3.152	3.40769	5.04137	2.37889	2.81281	3.64906	3.63663	4.57367	4.16944	6.12045	5.73059
P11172	7372	UMPS	OPRT	uridine monophosphate synthetase	793	8	P11172	-1.74362	-0.259034	-2.10603	-0.5019	2015500	NA	5089400	83574000	371650	7217500	784710000	32712000	3321400	3983100	69184000	10870000	NA	73624000	24703000	38840000	-2.87134	NA	-2.17624	-0.183276	-3.38776	-1.99806	5.223	-0.873317	-3.74557	-2.24223	-0.508677	-1.92762	NA	-0.188469	-0.611871	-0.70536
P11177	5162	PDHB	PDHBD|PDHE1-B|PDHE1B|PHE1B	pyruvate dehydrogenase E1 beta subunit	794	13	P11177	4.79896	4.22864	4.72367	4.39272	433070000	307410000	984910000	2219100000	140720000	502500000	417570000	544680000	908180000	476960000	3767100000	935110000	158250000	2297400000	984500000	1122000000	4.82076	4.56308	5.17448	4.63753	5.04111	4.21558	4.30194	3.35595	4.35321	4.63752	5.23721	4.66673	3.83921	4.72438	4.7501	4.25718
P11182	1629	DBT	BCATE2|BCKAD-E2|BCKADE2|BCOADC-E2|E2|E2B	dihydrolipoamide branched chain transacylase E2	795	13	P11182	1.64373	1.36168	1.77142	1.74063	36488000	37538000	104080000	296170000	9147600	71413000	60099000	153990000	175060000	53049000	313800000	150630000	38525000	286890000	122530000	184390000	1.2771	1.58402	2.03702	1.67676	1.16034	1.35834	1.47181	1.45623	1.97698	1.4801	1.66472	1.96389	1.89782	1.75368	1.71821	1.5928
P11216	5834	PYGB	GPBB	glycogen phosphorylase B	796	22	P11216	0.500792	1.39624	-0.265087	1.73845	3452400	22136000	51854000	423760000	2833700	60022000	95572000	385350000	12170000	11327000	251630000	45854000	31633000	363520000	58033000	365980000	-2.10041	0.8358	1.06436	2.20342	-0.503555	1.10387	2.14908	2.83558	-1.87124	-0.739691	1.34734	0.203243	1.62698	2.09172	0.630823	2.60426
P11233	5898	RALA	RAL	RAS like proto-oncogene A	797	6	P11233	2.21653	1.11104	2.27512	2.15291	64302000	52883000	128490000	476770000	14651000	48882000	46087000	94855000	136730000	130110000	678020000	148030000	34605000	696330000	136680000	237170000	2.08871	2.06956	2.33116	2.3767	1.8291	0.803221	1.08423	0.727599	1.6203	2.76992	2.77216	1.93812	1.75037	3.01985	1.87722	1.96421
P11234	5899	RALB		RAS like proto-oncogene B	798	5	P11234	0.769451	-0.727499	-0.0183621	0.492396	21568000	24930000	49627000	137300000	3612300	11976000	18035000	26166000	20234000	19220000	161190000	50169000	13726000	142010000	46252000	84390000	0.523972	1.0042	1.00308	0.54656	-0.158878	-1.25649	-0.285555	-1.20908	-1.13745	0.020491	0.707135	0.336376	0.479755	0.749569	0.300674	0.439585
P11279	3916	LAMP1	CD107a|LAMPA|LGP120	lysosomal associated membrane protein 1	799	5	P11279	-0.648109	-0.879176	-0.746756	-1.38588	28364000	9646500	8944800	28231000	1167700	27009000	17681000	23442000	25461000	18456000	33940000	26454000	3174700	22874000	23979000	22686000	0.916324	-0.340917	-1.38899	-1.77885	-1.76229	-0.0655272	-0.314497	-1.37439	-0.805791	-0.0378233	-1.53239	-0.611018	-1.532	-1.85766	-0.655152	-1.49871
P11310	34	ACADM	ACAD1|MCAD|MCADH	acyl-CoA dehydrogenase medium chain	800	20	P11310	4.25095	3.70583	3.6472	4.56601	206480000	382710000	841710000	966380000	58104000	369110000	351620000	498700000	250750000	255760000	2431500000	501270000	453530000	1840600000	848320000	966300000	3.75978	4.87347	4.95514	3.4154	3.78522	3.76381	4.05097	3.22333	2.49562	3.74158	4.6079	3.74372	5.28596	4.40783	4.53348	4.03676
P11362	2260	FGFR1	BFGFR|CD331|CEK|ECCL|FGFBR|FGFR-1|FLG|FLT-2|FLT2|HBGFR|HH2|HRTFDS|KAL2|N-SAM|OGD|bFGF-R-1	fibroblast growth factor receptor 1	801	4	P11362	-1.88953	-2.35293	-2.33397	-2.8818	4570800	3121200	NA	23787000	989940	3943700	4930800	NA	7916100	2013400	41517000	8018000	388570	33011000	8101700	5683000	-1.69845	-1.93948	NA	-2.03066	-1.99677	-2.88314	-2.17889	NA	-2.492	-3.22306	-1.24273	-2.37811	-4.41824	-1.33385	-2.23398	-3.54113
P11387	7150	TOP1	TOPI	DNA topoisomerase I	802	23	P11387	2.21516	0.952596	0.75928	2.8555	27850000	105570000	139580000	509700000	944270	76566000	92979000	270770000	31146000	16432000	541510000	96703000	79716000	479850000	282340000	513530000	0.890129	3.04891	2.44673	2.47489	-2.06383	1.46037	2.10892	2.30493	-0.514899	-0.204821	2.449	1.30784	2.897	2.48817	2.93277	3.10403
P11388	7153	TOP2A	TOP2|TP2A	DNA topoisomerase II alpha	803	37	P11388	2.58553	1.44463	1.44355	3.66095	28291000	143110000	174020000	831820000	1147100	91505000	123780000	531110000	20445000	45578000	912240000	207230000	164730000	919380000	412840000	849790000	0.912633	3.47992	2.7546	3.19496	-1.78756	1.72139	2.52667	3.31801	-1.12248	1.26187	3.19869	2.43612	3.89436	3.41664	3.4856	3.84719
P11413	2539	G6PD	G6PD1	glucose-6-phosphate dehydrogenase	804	18	P11413	1.70986	1.4123	0.0494222	2.14425	17709000	82454000	81606000	423240000	6328100	61043000	81971000	215060000	19472000	9779300	259850000	75831000	77156000	385060000	76846000	343690000	0.24159	2.6988	1.69742	2.20161	0.637151	1.12857	1.92495	1.95853	-1.19286	-0.950914	1.39355	0.947914	2.85215	2.17392	1.03937	2.51154
P11441	8266	UBL4A	DX254E|DXS254E|G6PD|GDX|GET5|MDY2|TMA24|UBL4	ubiquitin like 4A	805	6	P11441	-2.14149	0.456049	-0.679419	-2.89768	2926600	2593900	NA	26251000	7106200	37009000	24486000	79696000	77773000	7359800	33241000	26620000	NA	5327200	10498000	NA	-2.33708	-2.20164	NA	-1.88575	0.801804	0.39575	0.160892	0.465749	0.805933	-1.35955	-1.5623	-0.601758	NA	-3.93839	-1.85697	NA
P11498	5091	PC	PCB	pyruvate carboxylase	806	36	P11498	2.27394	1.22462	0.614504	2.86926	23639000	79767000	252620000	523320000	10576000	43883000	60453000	148980000	5480400	35664000	1036700000	89243000	80130000	778460000	250890000	373160000	0.655306	2.65186	3.27493	2.51366	1.36635	0.645237	1.48038	1.40649	-3.02275	0.90924	3.38253	1.18899	2.90412	3.17906	2.76094	2.63292
P11532	1756	DMD	BMD|CMD3B|DXS142|DXS164|DXS206|DXS230|DXS239|DXS268|DXS269|DXS270|DXS272|MRX85	dystrophin	807	8	P11532	-0.363796	-0.806564	-1.26725	-0.9143	14490000	5760000	25194000	72383000	2052200	22365000	16208000	21834000	14749000	6509100	46763000	22248000	1965300	63674000	23477000	48275000	-0.0457722	-1.07144	0.0566571	-0.394626	-0.961689	-0.341823	-0.441495	-1.48125	-1.59383	-1.53614	-1.07169	-0.867345	-2.19097	-0.395795	-0.685935	-0.384504
P11586	4522	MTHFD1	CIMAH|MTHFC|MTHFD	methylenetetrahydrofolate dehydrogenase, cyclohydrolase and formyltetrahydrofolate synthetase 1	808	21	P11586	0.71982	0.823421	0.382686	1.80825	9444900	19126000	50023000	343610000	2435600	46165000	47175000	248260000	71279000	8677400	246620000	62218000	34934000	231890000	150910000	242750000	-0.658821	0.628741	1.01417	1.89519	-0.718502	0.719475	1.1183	2.17441	0.680083	-1.12278	1.31843	0.655012	1.76338	1.44977	2.02132	1.99852
P11717	3482	IGF2R	CD222|CI-M6PR|CIMPR|M6P-R|M6P/IGF2R|MPR 300|MPR1|MPR300|MPRI	insulin like growth factor 2 receptor	809	80	P11717	5.65382	4.8154	5.04386	6.16007	574390000	616850000	1475900000	6005300000	78819000	862160000	571490000	1954400000	696550000	471390000	6973300000	1600400000	904320000	5672900000	2923100000	3800900000	5.22529	5.54972	5.73914	6.10113	4.21815	5.00614	4.76008	5.27722	3.97028	4.62063	6.12237	5.46218	6.23424	6.0151	6.33352	6.05741
P11766	128	ADH5	ADH-3|ADHX|FALDH|FDH|GSH-FDH|GSNOR|HEL-S-60p	alcohol dehydrogenase 5 (class III), chi polypeptide	810	5	P11766	-2.9857	-3.42686	-2.64131	-1.47576	NA	785300	1758700	36453000	NA	1147900	2202200	13232000	NA	NA	24844000	4296200	NA	44555000	6306400	33509000	NA	-3.89438	-3.65966	-1.40307	NA	-4.6905	-3.35571	-2.23438	NA	NA	-1.98084	-3.30178	NA	-0.905637	-2.59847	-0.92319
P11940	26986	PABPC1	PAB1|PABP|PABP1|PABPC2|PABPL1	poly(A) binding protein cytoplasmic 1	811	23	P11940	3.30983	3.8002	3.42139	3.7879	132010000	78767000	259540000	1618600000	32044000	442580000	265340000	1238300000	613310000	117330000	746700000	763640000	140920000	1249200000	444930000	957240000	3.11903	2.63399	3.31266	4.17364	2.94025	4.02964	3.63992	4.59098	3.78658	2.62128	2.91085	4.36686	3.67984	3.85438	3.59451	4.02286
P12004	5111	PCNA	ATLD2	proliferating cell nuclear antigen	812	13	P12004	3.03423	3.32512	3.02978	2.05029	155140000	74204000	313230000	578900000	80985000	279390000	248060000	243650000	455000000	186930000	597570000	280070000	22932000	471700000	217400000	242990000	3.35029	2.54945	3.57515	2.66205	4.25664	3.35599	3.54161	2.14622	3.35563	3.29086	2.5906	2.88201	1.18499	2.46371	2.55248	1.99998
P12081	3035	HARS1	CMT2W|HARS|HRS|USH3B	histidyl-tRNA synthetase 1	813	14	P12081	0.707294	1.44453	0.701289	0.756989	25824000	11022000	35659000	292350000	7829500	90888000	54185000	194400000	93060000	42771000	79109000	72710000	8670200	195430000	66918000	135280000	0.781941	-0.152075	0.541637	1.65768	0.939429	1.71148	1.32057	1.80665	1.06494	1.17049	-0.315977	0.885699	-0.151496	1.20551	0.838097	1.13584
P12109	1291	COL6A1	BTHLM1|OPLL|UCHMD1	collagen type VI alpha 1 chain	814	30	P12109	5.7991	5.27877	5.71918	5.20925	1151500000	684930000	1464200000	4124500000	305270000	985270000	859150000	1103400000	1993200000	1068300000	5944800000	1878200000	237780000	3515900000	2069400000	2237100000	6.22155	5.69804	5.72803	5.54879	6.14065	5.2016	5.35531	4.41753	5.48776	5.79684	5.89299	5.69912	4.3987	5.33198	5.83099	5.27534
P12110	1292	COL6A2	BTHLM1|PP3610|UCMD1	collagen type VI alpha 2 chain	815	28	P12110	4.67603	4.10287	4.44526	4.19077	471900000	293970000	758660000	1954000000	90761000	433700000	423120000	672000000	822780000	416490000	2117000000	968690000	168780000	1659100000	782210000	1050700000	4.94376	4.49975	4.81012	4.45049	4.41845	3.99996	4.32122	3.67183	4.21067	4.44261	4.40881	4.71896	3.92773	4.25958	4.41543	4.16031
P12111	1293	COL6A3	BTHLM1|DYT27|UCMD1	collagen type VI alpha 3 chain	816	88	P12111	5.12071	3.6174	4.46168	5.70985	386720000	469730000	912460000	4249500000	27956000	325130000	321330000	971220000	316980000	357630000	5498500000	1177900000	496910000	5170900000	1951000000	3192100000	4.65862	5.16372	5.06781	5.59269	2.74648	3.57802	3.91945	4.22566	2.83392	4.22357	5.78081	5.00843	5.41148	5.8828	5.74526	5.79986
P12235	291	SLC25A4	AAC1|ANT|ANT 1|ANT1|MTDPS12|MTDPS12A|PEO2|PEO3|PEOA2|T1	solute carrier family 25 member 4	817	11	P12235	-2.47518	-3.74846	-3.63666	-2.26892	1112500	NA	7188800	24142000	NA	NA	NA	4834500	NA	809030	38599000	1338000	972270	25085000	12213000	11088000	-3.72256	NA	-1.6941	-2.00888	NA	NA	NA	-3.74846	NA	-4.53384	-1.34749	-5.02866	-3.158	-1.72591	-1.63681	-2.55496
P12236	293	SLC25A6	AAC3|ANT|ANT 2|ANT 3|ANT3|ANT3Y	solute carrier family 25 member 6	818	15	P12236	0.49831	-0.306301	0.0189906	1.29619	10014000	11280000	51186000	289110000	1671500	19900000	24695000	74648000	12787000	12982000	304100000	68614000	16907000	294310000	107950000	131550000	-0.575012	-0.119296	1.04626	1.64129	-1.25302	-0.512833	0.173301	0.36735	-1.79986	-0.54363	1.61959	0.799866	0.766162	1.79015	1.53388	1.09459
P12268	3615	IMPDH2	IMPD2|IMPDH-II	inosine monophosphate dehydrogenase 2	819	19	P12268	3.21168	4.01476	3.75204	3.50014	156150000	83390000	185240000	1371900000	47490000	587140000	254070000	1197100000	651920000	161110000	1275400000	768320000	86718000	1170900000	448240000	728820000	3.35958	2.71479	2.84183	3.93053	3.49882	4.44354	3.57656	4.5401	3.8747	3.07716	3.68039	4.37591	3.01269	3.76195	3.6053	3.62062
P12270	7175	TPR		translocated promoter region, nuclear basket protein	820	90	P12270	6.50878	6.52316	6.70072	6.28944	1724800000	862350000	2657600000	8724500000	348840000	3095900000	1937700000	3966500000	4650500000	1844000000	8519700000	4839900000	650690000	7736100000	3146800000	5050900000	6.80031	6.02437	6.56023	6.65022	6.33008	6.87824	6.54275	6.34158	6.71063	6.58161	6.41028	7.10037	5.78196	6.45804	6.44082	6.47693
P12273	5304	PIP	GCDFP-15|GCDFP15|GPIP4	prolactin induced protein	821	3	P12273	-0.572586	-2.37178	-3.27989	-3.91151	9028400	24080000	5987400	NA	321040	3209700	35286000	6090500	2834400	9352700	3375200	NA	1067300	NA	1969400	3147700	-0.723423	0.955052	-1.94939	NA	-3.5956	-3.18472	0.694351	-3.40116	-3.97443	-1.01504	-4.85022	NA	-3.02986	NA	-4.29184	-4.41283
P12277	1152	CKB	B-CK|BCK|CKBB|CPK-B|HEL-211|HEL-S-29	creatine kinase B	822	4	P12277	-4.66502	-2.06368	-2.4831	-2.13758	NA	NA	733230	4591300	232500	11091000	8987100	21143000	25421000	2285500	13529000	4512600	NA	NA	13774000	9306600	NA	NA	-4.88102	-4.44902	-4.05374	-1.36891	-1.30247	-1.52961	-0.80806	-3.04082	-2.85449	-3.22903	NA	NA	-1.4618	-2.81337
P12429	306	ANXA3	ANX3	annexin A3	823	5	P12429	-2.61349	-2.35321	-2.36121	-2.95386	4122400	3127600	2614500	8377300	677360	4063800	6151300	13700000	20651000	2848900	20662000	4111000	NA	14543000	3696700	8303700	-1.84635	-1.93658	-3.10613	-3.56493	-2.53551	-2.83921	-1.856	-2.18211	-1.10801	-2.72403	-2.24579	-3.36701	NA	-2.50436	-3.37562	-2.9816
P12532	1159	CKMT1B	CKMT|CKMT1|UMTCK	creatine kinase, mitochondrial 1B	824	11	P12532	2.80787	1.67151	2.64099	1.51049	137570000	81438000	213580000	462350000	17405000	85126000	81491000	119940000	281300000	153960000	589900000	191400000	15650000	406110000	137010000	146290000	3.17812	2.68123	3.04057	2.33155	2.07366	1.61557	1.91637	1.08045	2.66156	3.0119	2.57203	2.31849	0.660006	2.24992	1.88073	1.25129
P12694	593	BCKDHA	BCKDE1A|MSU|MSUD1|OVD1A	branched chain keto acid dehydrogenase E1 subunit alpha	825	13	P12694	2.43297	2.23175	1.91618	2.23099	60660000	68974000	234660000	397350000	41020000	102950000	145700000	112000000	147920000	94172000	409550000	116080000	56195000	359330000	185750000	261570000	2.00519	2.4459	3.17198	2.10881	3.29088	1.89397	2.76471	0.977449	1.73384	2.30518	2.04752	1.5782	2.41657	2.07517	2.32355	2.10869
P12814	87	ACTN1	BDPLT15	actinin alpha 1	826	67	P12814	7.83032	7.2443	7.59718	7.91962	2889900000	1887600000	7947200000	31939000000	565190000	4444500000	3046900000	7759500000	6643500000	2874500000	26864000000	8208500000	1510400000	28229000000	9243800000	18905000000	7.53959	7.1342	8.08946	8.55802	7.01521	7.40775	7.20357	7.35066	7.22542	7.21985	8.06105	7.88239	6.93907	8.30641	8.00867	8.42431
P12931	6714	SRC	ASV|SRC1|THC6|c-SRC|p60-Src	SRC proto-oncogene, non-receptor tyrosine kinase	827	12	P12931	-0.401498	-0.968125	-1.13215	0.209365	6860300	8288600	18991000	124660000	346320	14369000	11272000	166860000	4799200	2048800	225340000	63921000	9707300	89004000	36738000	106700000	-1.1168	-0.555849	-0.337922	0.404575	-3.48798	-0.989715	-0.97174	1.57693	-3.21432	-3.198	1.18872	0.694987	0.00375627	0.0824219	-0.0344017	0.785683
P12955	5184	PEPD	PROLIDASE	peptidase D	828	2	P12955	-3.58492	-4.0867	-5.82172	-3.60535	NA	977020	NA	NA	NA	1468200	NA	4539000	678170	NA	1996800	NA	826810	4110300	NA	7526100	NA	-3.58492	NA	NA	NA	-4.3301	NA	-3.8433	-6.0387	NA	-5.60474	NA	-3.38068	-4.30869	NA	-3.12668
P12956	2547	XRCC6	CTC75|CTCBF|G22P1|KU70|ML8|TLAA	X-ray repair cross complementing 6	829	23	P12956	4.17946	4.49743	3.85057	4.66484	193550000	150160000	543910000	3159800000	39827000	843070000	399860000	2310200000	507760000	206280000	1248500000	1027400000	306890000	2471400000	552290000	2086400000	3.66715	3.54805	4.34556	5.15709	3.24897	4.97335	4.23867	5.52872	3.51399	3.43247	3.64975	4.80606	4.74928	4.82862	3.90902	5.17244
P13010	7520	XRCC5	KARP-1|KARP1|KU80|KUB2|Ku86|NFIV	X-ray repair cross complementing 5	830	26	P13010	3.45039	3.56328	3.29484	4.25195	89812000	86278000	296740000	2785200000	21352000	452330000	175620000	1413800000	218750000	103770000	1372900000	924470000	173990000	2324700000	517140000	1308200000	2.56732	2.76302	3.49965	4.97158	2.36386	4.06155	3.0374	4.79029	2.29856	2.44471	3.78628	4.64979	3.96951	4.74124	3.81334	4.48372
P13073	1327	COX4I1	COX IV-1|COX4|COX4-1|COXIV|COXIV-1	cytochrome c oxidase subunit 4I1	831	5	P13073	1.95123	1.22048	1.92666	1.21122	62751000	77186000	123040000	171700000	18353000	100760000	50518000	46396000	137200000	115670000	413600000	104240000	12373000	163480000	233290000	115450000	2.05374	2.60526	2.27065	0.875257	2.14896	1.86248	1.21826	-0.347795	1.62525	2.60079	2.06166	1.41894	0.33716	0.95061	2.65512	0.901973
P13196	211	ALAS1	ALAS|ALAS-H|ALAS3|ALASH|MIG4	5'-aminolevulinate synthase 1	832	18	P13196	1.12436	-0.26608	0.686078	1.7009	20269000	18090000	85802000	310280000	3878000	32916000	22712000	24937000	32948000	19503000	477910000	71803000	15834000	393360000	149440000	229560000	0.434994	0.549847	1.76742	1.74518	-0.0581063	0.224118	0.0510891	-1.28142	-0.433717	0.0415052	2.26941	0.867117	0.676067	2.20437	2.00708	1.91609
P13473	3920	LAMP2	CD107b|LAMP-2|LAMPB|LGP-96|LGP110	lysosomal associated membrane protein 2	833	2	P13473	-0.734591	-1.38496	-1.73146	-1.3324	5804200	3355600	24922000	109450000	2074700	7189500	6192100	35661000	8961500	5402200	72426000	8084400	1324700	NA	21490000	46191000	-1.35625	-1.83689	0.0415032	0.213276	-0.946207	-2.00375	-1.84634	-0.743519	-2.31296	-1.80411	-0.442848	-2.3659	-2.73298	NA	-0.814606	-0.449614
P13489	6050	RNH1	RAI|RNH	ribonuclease/angiogenin inhibitor 1	834	8	P13489	-0.178856	-0.117605	-0.531314	0.164596	11726000	5542000	29799000	130210000	8252300	22682000	23975000	24739000	29468000	6386000	105230000	38358000	9496200	136650000	35994000	64999000	-0.348942	-1.1261	0.29101	0.468613	1.0141	-0.321212	0.130101	-1.29341	-0.594833	-1.56359	0.0941573	-0.0609942	-0.0264548	0.69463	-0.06417	0.0543792
P13591	4684	NCAM1	CD56|MSK39|NCAM	neural cell adhesion molecule 1	835	23	P13591	4.93186	4.76553	5.21892	4.75692	735620000	416830000	646710000	2113800000	110710000	910950000	523160000	1282500000	1520400000	772710000	3275500000	1546400000	200250000	2275100000	1627000000	1487800000	5.57967	4.99446	4.58723	4.56606	4.70055	5.08675	4.63108	4.64372	5.09695	5.33115	5.03621	5.41137	4.16266	4.71045	5.48103	4.67353
P13612	3676	ITGA4	CD49D|IA4	integrin subunit alpha 4	836	12	P13612	0.592486	0.38708	0.648286	0.896052	25365000	17666000	33808000	145340000	7819100	34898000	24706000	63625000	53171000	21361000	283840000	61727000	15328000	194900000	85845000	90987000	0.756252	0.516246	0.467222	0.630222	0.937542	0.309743	0.173951	0.127083	0.25705	0.17233	1.52048	0.643284	0.631439	1.20163	1.2005	0.550638
P13637	478	ATP1A3	AHC2|ATP1A1|CAPOS|DYT12|RDP	ATPase Na+/K+ transporting subunit alpha 3	837	24	P13637	-1.42059	-2.52476	-2.08323	0.101565	4071300	6544800	2839800	98820000	353170	8474700	3765600	12638000	1374900	NA	80879000	21084000	12911000	70485000	34421000	81628000	-1.86421	-0.890486	-2.99073	0.0630737	-3.46017	-1.76291	-2.5725	-2.30345	-5.01862	NA	-0.28417	-0.946894	0.395645	-0.250685	-0.129187	0.390487
P13639	1938	EEF2	EEF-2|EF-2|EF2|SCA26	eukaryotic translation elongation factor 2	838	39	P13639	5.3326	5.49019	4.78624	6.12271	374310000	407870000	1010200000	8121800000	76922000	954150000	1052300000	6029000000	672300000	346920000	4102100000	1862000000	752030000	6505800000	2024100000	5132200000	4.61189	4.96367	5.20987	6.54498	4.18356	5.1546	5.65139	6.9712	3.91913	4.17985	5.35967	5.68629	5.98085	6.21072	5.79878	6.50049
P13667	9601	PDIA4	ERP70|ERP72|ERp-72	protein disulfide isomerase family A member 4	839	63	P13667	9.43256	8.38257	8.81376	8.99451	13126000000	11659000000	20280000000	40632000000	2245000000	7213900000	8934100000	9566900000	13901000000	11262000000	60360000000	12940000000	4909000000	48899000000	22741000000	28116000000	9.70736	9.71367	9.39729	8.91193	8.97356	8.11703	8.77416	7.66553	8.29109	9.18306	9.22472	8.55616	8.55869	9.09092	9.31848	9.00993
P13674	5033	P4HA1	P4HA	prolyl 4-hydroxylase subunit alpha 1	840	22	P13674	5.02211	5.22117	5.37514	4.37958	622070000	285240000	995420000	3044800000	208830000	958460000	836590000	1428100000	2476800000	715910000	2714900000	1894000000	136710000	1890500000	1120600000	1318800000	5.33951	4.45704	5.1893	5.10259	5.60158	5.1612	5.31646	4.80543	5.8013	5.22138	4.76638	5.71152	3.63817	4.44602	4.9385	4.49563
P13693	7178	TPT1	HRF|TCTP|p02|p23	tumor protein, translationally-controlled 1	841	4	P13693	-0.897571	0.315685	-0.301336	-2.61608	15596000	7441800	10570000	28105000	NA	23346000	33304000	88074000	83366000	17109000	36202000	28035000	NA	2990800	13264000	21633000	0.0595899	-0.708524	-1.15593	-1.78542	NA	-0.278958	0.609951	0.616062	0.906169	-0.146776	-1.43965	-0.525091	NA	-4.76271	-1.51669	-1.56884
P13726	2152	F3	CD142|TF|TFA	coagulation factor III, tissue factor	842	10	P13726	1.61246	1.76145	2.38097	1.46189	139500000	60483000	38158000	120590000	9428500	135780000	89625000	157270000	250850000	170300000	214190000	257040000	13253000	167980000	256370000	189640000	3.19808	2.2598	0.636197	0.355775	1.20329	2.29931	2.05528	1.48792	2.4962	3.15691	1.11577	2.75499	0.431569	0.989384	2.79238	1.63422
P13747	3133	HLA-E	HLA-6.2|QA1	major histocompatibility complex, class I, E	843	10	P13747	0.177227	0.142331	0.127875	0.17545	16985000	13899000	38634000	77044000	5011700	27522000	33531000	47306000	76237000	22639000	51717000	52565000	7598500	98432000	60608000	67698000	0.181798	0.176489	0.653504	-0.302881	0.306014	-0.0379734	0.619868	-0.318586	0.777142	0.255869	-0.926949	0.405438	-0.332793	0.226191	0.693992	0.114407
P13797	5358	PLS3	BMND18|T-plastin	plastin 3	844	21	P13797	2.36569	1.63993	2.44507	0.832867	121560000	81324000	92645000	346640000	17109000	74844000	77418000	133530000	245560000	118340000	602930000	162680000	3037100	174770000	231520000	144620000	3.00089	2.67925	1.87454	1.90809	2.04931	1.42706	1.84152	1.24185	2.46543	2.6336	2.60344	2.07782	-1.59289	1.04597	2.64404	1.23435
P13804	2108	ETFA	EMA|GA2|MADD	electron transfer flavoprotein subunit alpha	845	13	P13804	3.60079	3.36513	3.7683	2.78435	168340000	300410000	336090000	607090000	97131000	289340000	282920000	194180000	344520000	387190000	2487400000	333550000	46825000	769870000	606370000	206980000	3.46726	4.53045	3.67349	2.73195	4.51476	3.40723	3.73358	1.80495	2.95417	4.33774	4.64058	3.1407	2.16592	3.16322	4.04494	1.76332
P13807	2997	GYS1	GSY|GYS	glycogen synthase 1	846	5	P13807	-2.84563	-1.81245	-2.72155	-1.37048	NA	1487800	2154300	21616000	537190	5853800	8020800	38925000	NA	2361900	22639000	5069900	6317000	22091000	9879500	30904000	NA	-2.98913	-3.37641	-2.17136	-2.86469	-2.30473	-1.46855	-0.611821	NA	-2.99355	-2.11444	-3.05665	-0.586594	-1.9074	-1.94532	-1.0426
P13861	5576	PRKAR2A	PKR2|PRKAR2	protein kinase cAMP-dependent type II regulatory subunit alpha	847	16	P13861	3.68039	3.13476	3.09845	3.26444	159830000	302890000	296230000	886930000	31659000	304540000	180420000	446470000	335950000	177000000	829810000	347430000	106730000	858360000	321620000	594020000	3.39295	4.54209	3.49725	3.28927	2.92309	3.48221	3.07677	3.05696	2.91781	3.21239	3.06255	3.20106	3.298	3.31858	3.1223	3.31887
P13984	2963	GTF2F2	BTF4|RAP30|TF2F2|TFIIF	general transcription factor IIF subunit 2	848	9	P13984	0.499519	1.76044	0.309126	0.121615	25423000	15501000	24872000	170950000	9145600	125540000	50764000	302570000	212850000	35997000	7431000	132190000	9427600	150570000	39859000	47949000	0.759523	0.331032	0.0386995	0.868821	1.16003	2.18448	1.22535	2.47191	2.2591	0.922602	-3.71578	1.77058	-0.0364171	0.833146	0.0842338	-0.394502
P13987	966	CD59	16.3A5|1F5|EJ16|EJ30|EL32|G344|HRF-20|HRF20|MAC-IP|MACIF|MEM43|MIC11|MIN1|MIN2|MIN3|MIRL|MSK21|p18-20	CD59 molecule (CD59 blood group)	849	6	P13987	2.46646	3.29652	2.31113	2.05073	198150000	124730000	125810000	140280000	29191000	405410000	243660000	419030000	230990000	146660000	324060000	178400000	25814000	178110000	357220000	342680000	3.70079	3.28518	2.30173	0.578127	2.80786	3.90118	3.51548	2.96158	2.37715	2.94206	1.71097	2.21437	1.34766	1.073	3.27505	2.5072
P13995	10797	MTHFD2	NMDMC	methylenetetrahydrofolate dehydrogenase (NADP+ dependent) 2, methenyltetrahydrofolate cyclohydrolase	850	10	P13995	3.2346	2.72274	3.53685	2.89532	179430000	109570000	306500000	607660000	44162000	145740000	167710000	239790000	467720000	165040000	1321100000	560550000	59144000	855640000	468570000	261900000	3.55864	3.10159	3.54483	2.73333	3.39567	2.40297	2.97011	2.12221	3.39543	3.11181	3.731	3.90918	2.48685	3.31404	3.66984	2.11055
P14174	4282	MIF	GIF|GLIF|MMIF	macrophage migration inhibitory factor	851	2	P14174	0.8284	1.06624	0.795341	-0.084448	45047000	30789000	25577000	120420000	7346100	55962000	50506000	129590000	103860000	40296000	129470000	55318000	2277900	80154000	80371000	94905000	1.57894	1.30324	0.0777202	0.353701	0.848945	1.0013	1.21791	1.19681	1.22342	1.08479	0.392141	0.481006	-1.98814	-0.0671263	1.10463	0.612843
P14209	4267	CD99	HBA71|MIC2|MIC2X|MIC2Y|MSK5X	CD99 molecule (Xg blood group)	852	3	P14209	0.119013	0.48654	-0.0192582	-0.896717	46905000	34036000	19773000	19478000	5222900	73125000	28411000	51548000	54129000	38846000	43994000	34161000	1849600	28808000	65754000	41806000	1.63683	1.44528	-0.281588	-2.32447	0.364621	1.39303	0.377956	-0.189449	0.282824	1.03211	-1.15943	-0.232532	-2.27434	-1.52831	0.812565	-0.596783
P14314	5589	PRKCSH	AGE-R2|G19P1|GIIB|PCLD|PCLD1|PKCSH|PLD1|VASAP-60	protein kinase C substrate 80K-H	853	29	P14314	9.14854	8.97782	9.13255	8.27101	12574000000	6878300000	19737000000	33379000000	4351800000	9741000000	14692000000	11488000000	27208000000	13058000000	46313000000	17823000000	1590800000	28896000000	21881000000	19520000000	9.64582	8.96607	9.3594	8.62285	9.91332	8.55685	9.5004	7.94071	9.26038	9.39578	8.84393	9.03012	7.01033	8.33976	9.26239	8.47154
P14324	2224	FDPS	FPPS|FPS|POROK9	farnesyl diphosphate synthase	854	4	P14324	-1.09936	-1.04557	-0.433594	-2.34929	7787000	8504800	14546000	20734000	3623100	18744000	8880600	14399000	64546000	15312000	44954000	22716000	889800	15416000	17420000	10930000	-0.935304	-0.51937	-0.710176	-2.2326	-0.154639	-0.600473	-1.31988	-2.10728	0.536867	-0.306311	-1.1284	-0.836528	-3.27979	-2.42111	-1.12011	-2.57614
P14373	5987	TRIM27	RFP|RNF76	tripartite motif containing 27	855	5	P14373	-2.48193	-2.85386	-1.88262	-1.28001	1475900	2555000	3742700	28177000	NA	2849900	2441500	15488000	NA	NA	34246000	8767900	3672600	26974000	15484000	34634000	-3.31767	-2.22305	-2.60532	-1.78166	NA	-3.35883	-3.2051	-1.99764	NA	NA	-1.51949	-2.24576	-1.33182	-1.62224	-1.29153	-0.874468
P14384	1368	CPM		carboxypeptidase M	856	5	P14384	-0.261888	-0.419926	-0.259555	-1.97421	22465000	18348000	12345000	40163000	2344700	29937000	17787000	37036000	43126000	27577000	63081000	21893000	306060	17388000	40875000	31333000	0.58234	0.569909	-0.939218	-1.26058	-0.772505	0.0851978	-0.30577	-0.686627	-0.045171	0.539531	-0.641425	-0.891156	-4.74623	-2.24923	0.120857	-1.02225
P14543	4811	NID1	NID	nidogen 1	857	7	P14543	-2.18243	-2.90667	-1.88715	-1.18335	655940	5289300	8713000	31185000	1289200	2554800	2101600	7631200	NA	3671100	36833000	NA	8318000	31528000	10324000	26958000	-4.47929	-1.19222	-1.42565	-1.63254	-1.62175	-3.51891	-3.42398	-3.06204	NA	-2.3595	-1.41481	NA	-0.208479	-1.39948	-1.88129	-1.24415
P14618	5315	PKM	CTHBP|HEL-S-30|OIP3|PK3|PKM2|TCB|THBP1	pyruvate kinase M1/2	858	33	P14618	5.71308	5.95553	5.23175	6.49662	580700000	481830000	1309600000	9922500000	95519000	1532000000	1399000000	8103700000	893390000	594960000	5268800000	2184400000	1105900000	7424200000	2543500000	6938100000	5.24094	5.19975	5.57225	6.83938	4.491	5.84801	6.06716	7.41592	4.32951	4.95533	5.71947	5.92269	6.51075	6.39928	6.13113	6.94532
P14625	7184	HSP90B1	ECGP|GP96|GRP94|HEL-S-125m|HEL35|TRA1	heat shock protein 90 beta family member 1	859	75	P14625	10.4842	10.178	10.0953	10.5885	22296000000	16812000000	46327000000	135980000000	5619200000	27789000000	25584000000	46201000000	43609000000	19223000000	112130000000	44161000000	20973000000	109320000000	55879000000	103560000000	10.4663	10.2322	10.5506	10.6878	10.2762	10.092	10.3102	10.0335	9.94129	9.95174	10.115	10.3733	10.5541	10.2397	10.6266	10.9336
P14649	140465	MYL6B	MLC1SA	myosin light chain 6B	860	5	P14649	-1.51625	-2.69471	-1.96924	-4.24875	4693100	4659300	NA	NA	NA	3680300	2955000	13780000	4464500	12312000	NA	NA	NA	NA	2028600	NA	-1.66062	-1.37189	NA	NA	NA	-2.98436	-2.92641	-2.17336	-3.31867	-0.619811	NA	NA	NA	NA	-4.24875	NA
P14735	3416	IDE	INSULYSIN	insulin degrading enzyme	861	24	P14735	0.698448	0.497184	-0.454322	1.70326	6954500	19752000	59183000	361000000	4962800	23853000	35011000	135260000	14835000	7551700	226020000	37301000	33013000	396430000	66917000	255460000	-1.09726	0.674367	1.24892	1.96777	0.292093	-0.247496	0.682928	1.26121	-1.58543	-1.32254	1.19305	-0.102359	1.68566	2.21547	0.838075	2.07381
P14854	1340	COX6B1	COX6B|COXG|COXVIb1	cytochrome c oxidase subunit 6B1	862	4	P14854	-1.42013	-1.32691	-1.66963	-2.1678	10520000	11088000	9094600	7817000	1675000	14824000	9350700	16872000	10712000	18217000	55661000	3184100	646710	19647000	19561000	16974000	-0.504403	-0.143617	-1.36581	-3.6667	-1.25005	-0.944063	-1.24457	-1.86894	-2.05543	-0.0565622	-0.821307	-3.74522	-3.71826	-2.07482	-0.951448	-1.92669
P14866	3191	HNRNPL	HNRPL|P/OKcl.14|hnRNP-L	heterogeneous nuclear ribonucleoprotein L	863	19	P14866	5.76886	5.88502	5.83562	6.24637	673090000	591410000	1734900000	6285200000	127150000	2397900000	1094400000	4207300000	2591800000	884080000	4801700000	2944900000	1176800000	5579800000	2057500000	5399100000	5.45243	5.49006	5.96486	6.1681	4.89713	6.5041	5.70866	6.43021	5.86681	5.52472	5.58603	6.36491	6.59613	5.99148	5.8226	6.57529
P14868	1615	DARS1	DARS|HBSL|aspRS	aspartyl-tRNA synthetase 1	864	33	P14868	2.73103	2.80673	2.48619	3.52743	40949000	75765000	153610000	1791000000	5425300	231400000	148150000	1561000000	132610000	68680000	729400000	467380000	135410000	1031200000	218790000	1188700000	1.44232	2.57894	2.58044	4.32244	0.418603	3.08	2.78906	4.93924	1.57614	1.85136	2.87716	3.64009	3.62504	3.58053	2.56175	4.34239
P14923	3728	JUP	CTNNG|DP3|DPIII|PDGB|PKGB	junction plakoglobin	865	31	P14923	3.15698	2.2547	3.15825	3.67296	133910000	87000000	223710000	1101900000	9020900	167950000	103110000	432070000	217060000	178970000	1417800000	367650000	106230000	1259900000	468330000	859900000	3.1395	2.77483	3.10526	3.60833	1.14054	2.61069	2.25992	3.00766	2.28737	3.2283	3.83254	3.2848	3.29155	3.86656	3.66909	3.86464
P14927	7381	UQCRB	MC3DN3|QCR7|QP-C|QPC|UQBC|UQBP|UQCR6|UQPC	ubiquinol-cytochrome c reductase binding protein	866	3	P14927	-0.347545	-0.48805	-0.190995	-1.99342	NA	8956600	35360000	43999000	4320700	16004000	26615000	21588000	44723000	19385000	70636000	32087000	1158900	16651000	29670000	12311000	NA	-0.446042	0.529882	-1.12647	0.0953731	-0.831902	0.282617	-1.49829	0.00731227	0.0327804	-0.478821	-0.325251	-2.91672	-2.31107	-0.345299	-2.40059
P15144	290	ANPEP	APN|CD13|GP150|LAP1|P150|PEPN	alanyl aminopeptidase, membrane	867	23	P15144	1.43791	1.76074	2.02165	1.35386	31753000	28368000	77096000	337400000	6840700	233860000	53404000	206900000	219790000	36297000	505200000	215990000	9714400	132920000	337290000	180830000	1.078	1.18722	1.61806	1.86837	0.747741	3.09549	1.29937	1.90036	2.30541	0.934533	2.34923	2.49741	0.00476091	0.655112	3.19152	1.56404
P15151	5817	PVR	CD155|HVED|NECL5|Necl-5|PVS|TAGE4	PVR cell adhesion molecule	868	6	P15151	0.792087	1.29408	1.32833	-0.124428	50962000	25664000	30804000	96626000	9246600	78666000	58425000	119120000	166470000	77261000	100110000	100570000	3888600	45886000	121180000	59224000	1.75566	1.04531	0.337316	0.0300656	1.17563	1.49999	1.43056	1.07013	1.90436	2.02062	0.0224592	1.36588	-1.25329	-0.863605	1.70209	-0.0829038
P15153	5880	RAC2	EN-7|Gx|HSPC022|p21-Rac2	Rac family small GTPase 2	869	7	P15153	1.68457	1.35302	1.59755	2.10824	55495000	55164000	67000000	230630000	10122000	87459000	56985000	118220000	111370000	68602000	323650000	110640000	50680000	364270000	174190000	217080000	1.87772	2.12939	1.42211	1.30905	1.30406	1.65516	1.39413	1.05872	1.32419	1.84973	1.70915	1.50714	2.27463	2.09467	2.23006	1.83361
P15170	2935	GSPT1	551G9.2|ETF3A|GST1|eRF3a	G1 to S phase transition 1	870	16	P15170	0.997877	1.15996	0.417928	2.33302	13571000	14549000	66487000	510960000	786930	90993000	79214000	551360000	24480000	17729000	193550000	122650000	62438000	378530000	124720000	440370000	-0.139629	0.241239	1.41138	2.47852	-2.32263	1.71317	1.875	3.37428	-0.862502	-0.0955998	0.970119	1.6597	2.56132	2.1495	1.74398	2.87727
P15260	3459	IFNGR1	CD119|IFNGR|IMD27A|IMD27B	interferon gamma receptor 1	871	3	P15260	-2.19058	-2.19726	-2.07599	-2.94145	9712200	4776100	2747600	7287200	954180	6785900	5540800	10083000	15317000	8765700	6022900	13213000	NA	5352000	12961000	6502900	-0.618846	-1.33681	-3.03681	-3.76987	-2.04901	-2.08836	-2.0086	-2.64308	-1.53928	-1.10823	-4.01777	-1.63867	NA	-3.93176	-1.55031	-3.34228
P15291	2683	B4GALT1	B4GAL-T1|CDG2D|GGTB2|GT1|GTB|beta4Gal-T1	beta-1,4-galactosyltransferase 1	872	2	P15291	-1.02673	-1.5434	-1.02225	-1.3699	5773700	8149300	12102000	41959000	1594600	6353200	6978100	30129000	25368000	4695700	49385000	33104000	4750000	37214000	11173000	21583000	-1.3638	-0.579861	-0.966972	-1.19627	-1.31989	-2.18485	-1.67187	-0.997007	-0.811072	-2.00561	-0.993273	-0.27906	-0.978343	-1.16272	-1.7663	-1.57225
P15311	7430	EZR	CVIL|CVL|HEL-S-105|VIL2	ezrin	873	33	P15311	5.73997	5.44297	4.84905	6.23096	731480000	1106900000	934460000	5270200000	82213000	1134800000	1176200000	3785800000	936940000	483010000	4416500000	1077500000	867270000	5441900000	2351100000	6180300000	5.57159	6.37805	5.10107	5.90916	4.27801	5.40852	5.8139	6.27146	4.3982	4.65564	5.46583	4.87654	6.17676	5.95574	6.01668	6.77467
P15336	1386	ATF2	CRE-BP1|CREB-2|CREB2|HB16|TREB7	activating transcription factor 2	874	4	P15336	-3.31089	-1.53575	-2.26676	-3.15863	5372200	1593500	1480100	3190400	1109000	18266000	6427200	16779000	22761000	8196300	3320400	10206000	NA	NA	7157600	4446900	-1.46704	-2.8919	-3.90043	-4.98418	-1.83552	-0.638302	-1.79194	-1.87725	-0.96759	-1.20478	-4.87375	-2.02093	NA	NA	-2.41425	-3.90301
P15408	2355	FOSL2	FRA2	FOS like 2, AP-1 transcription factor subunit	875	2	P15408	-3.3127	-2.02998	-2.13175	-3.55344	2965300	1482500	1930700	4718100	NA	8636300	6618900	10337000	28768000	5688900	4364400	12789000	746960	4664600	5412700	4950700	-2.31827	-2.99419	-3.5294	-4.40897	NA	-1.73525	-1.74903	-2.60567	-0.629533	-1.72977	-4.48076	-1.68695	-3.52023	-4.12805	-2.82081	-3.74467
P15529	4179	CD46	AHUS2|MCP|MIC10|TLX|TRA2.10	CD46 molecule	876	6	P15529	1.32017	1.14145	1.51365	1.09979	89406000	50597000	35339000	107280000	6650700	99745000	45106000	110530000	124120000	80531000	227270000	95723000	9678500	183620000	159680000	139340000	2.56083	2.00696	0.529053	0.183835	0.707748	1.84765	1.05282	0.957581	1.48064	2.08022	1.20098	1.29276	-0.000326458	1.1165	2.10351	1.17947
P15531	4830	NME1	AWD|GAAD|NB|NBS|NDKA|NDPK-A|NDPKA|NM23|NM23-H1	NME/NM23 nucleoside diphosphate kinase 1	877	7	P15531	0.789954	1.81489	1.60369	-0.410833	54741000	21218000	27835000	118500000	8388000	145840000	73233000	229760000	300660000	51439000	164680000	108880000	3527900	29106000	90748000	61637000	1.85812	0.775795	0.195827	0.330072	1.03726	2.40397	1.76038	2.05796	2.75762	1.43579	0.737926	1.48341	-1.38705	-1.51362	1.28132	-0.0239811
P15586	2799	GNS	G6S	glucosamine (N-acetyl)-6-sulfatase	878	7	P15586	0.628169	0.748358	-0.00185613	-0.522514	80405000	40512000	18868000	40696000	4878000	61797000	47446000	79002000	51660000	54319000	24051000	48638000	NA	17708000	99560000	37415000	2.40883	1.69204	-0.346993	-1.2412	0.267623	1.14655	1.12666	0.452597	0.215439	1.51411	-2.02747	0.290498	NA	-2.22319	1.41616	-0.76051
P15848	411	ARSB	ASB|G4S|MPS6	arylsulfatase B	879	7	P15848	-0.708863	-0.922169	-0.210474	-1.34	10235000	13320000	13689000	31603000	4276400	16236000	12365000	14259000	38459000	23143000	101530000	20875000	NA	22814000	36989000	14748000	-0.543744	0.116208	-0.794949	-1.61297	0.0807406	-0.810825	-0.83662	-2.12197	-0.210484	0.287524	0.0427052	-0.961642	NA	-1.86141	-0.0244947	-2.1341
P15880	6187	RPS2	LLREP3|S2	ribosomal protein S2	880	9	P15880	2.05383	2.75754	1.57377	2.37376	55427000	47861000	66618000	727040000	11360000	229040000	150790000	676760000	86476000	42504000	291880000	233680000	81332000	299830000	219270000	276170000	1.87596	1.9282	1.41413	2.99703	1.46789	3.06499	2.81485	3.68244	0.959034	1.16149	1.56063	2.61394	2.92458	1.81668	2.56494	2.18883
P15923	6929	TCF3	AGM8|E2A|E47|ITF1|TCF-3|VDIR|bHLHb21|p75	transcription factor 3	881	3	P15923	-3.15811	-1.14457	-1.9772	-4.12949	2205300	NA	3627900	5888900	2202100	9443400	12588000	24602000	30512000	9268500	9487000	5370000	NA	5112500	2511500	3062600	-2.74242	NA	-2.64881	-4.08309	-0.861593	-1.60441	-0.810524	-1.30176	-0.544582	-1.02804	-3.36466	-2.97152	NA	-3.99713	-3.93806	-4.45327
P15924	1832	DSP	DCWHKTA|DP	desmoplakin	882	51	P15924	1.53055	1.8181	1.73227	2.00845	96596000	36576000	47239000	183020000	6254000	78945000	96601000	424780000	148720000	154150000	214610000	81532000	64397000	142990000	157520000	361710000	2.67163	1.54724	0.93423	0.969121	0.620428	1.50518	2.16471	2.98207	1.74162	3.01367	1.11859	1.05522	2.60377	0.759389	2.0837	2.58694
P15927	6118	RPA2	REPA2|RP-A p32|RP-A p34|RPA32	replication protein A2	883	4	P15927	-0.160971	1.30822	0.548347	-0.755604	37289000	13885000	6814100	74193000	3902000	136710000	51931000	182830000	165110000	32867000	49697000	55778000	3106600	40416000	61770000	28981000	1.3082	0.175061	-1.76883	-0.358316	-0.0493464	2.3093	1.25854	1.71438	1.89252	0.791822	-0.98422	0.493265	-1.5618	-1.04486	0.721624	-1.13739
P16035	7077	TIMP2	CSC-21K|DDC8	TIMP metallopeptidase inhibitor 2	884	2	P16035	-0.692709	-1.39755	-0.624283	-1.14252	14988000	3931600	22041000	46951000	4884800	6259500	15176000	7364000	21433000	17107000	61773000	NA	1421900	61916000	25388000	33433000	0.00263061	-1.61247	-0.129996	-1.03101	0.2696	-2.2066	-0.537548	-3.11564	-1.05436	-0.146944	-0.671544	NA	-2.63569	-0.435774	-0.572074	-0.92654
P16070	960	CD44	CDW44|CSPG8|ECMR-III|HCELL|HUTCH-I|IN|LHR|MC56|MDU2|MDU3|MIC4|Pgp1	CD44 molecule (Indian blood group)	885	9	P16070	5.17352	6.17633	5.11909	4.76603	1358900000	386800000	715840000	2189500000	171220000	2757900000	1553800000	4281100000	1944800000	1263600000	1045700000	1745800000	172810000	1162800000	2555900000	2145600000	6.45877	4.88853	4.72901	4.61779	5.31964	6.70894	6.22038	6.45636	5.45228	6.03821	3.39496	5.5909	3.96016	3.75204	6.1382	5.21373
P16144	3691	ITGB4	CD104|GP150	integrin subunit beta 4	886	8	P16144	-0.853438	-1.42519	-1.28324	-0.517448	5595900	6933800	15938000	62355000	322060	17180000	11235000	44662000	9678300	8305600	50838000	23382000	8439500	53388000	21842000	46402000	-1.4086	-0.80869	-0.582591	-0.613866	-3.59109	-0.728064	-0.97654	-0.405074	-2.2019	-1.18574	-0.951591	-0.793751	-0.188553	-0.647381	-0.790967	-0.44289
P16220	1385	CREB1	CREB|CREB-1	cAMP responsive element binding protein 1	887	4	P16220	0.612227	1.57384	1.08097	-0.822805	48654000	12456000	25396000	149390000	8329000	76159000	91789000	184180000	257560000	25496000	62753000	155580000	1640900	22461000	88581000	54158000	1.68927	0.0211989	0.0678057	0.670629	1.02724	1.45256	2.09011	1.72544	2.5343	0.426732	-0.648919	2.01176	-2.43885	-1.88368	1.24615	-0.21484
P16278	2720	GLB1	EBP|ELNR1|MPS4B	galactosidase beta 1	888	10	P16278	-0.525001	-1.85773	-0.927938	-0.573996	7879300	6745500	14631000	121610000	928710	6761100	7703100	18601000	15885000	4196000	181630000	21234000	1307000	159300000	28388000	60618000	-0.918426	-0.847695	-0.702042	0.368158	-2.08742	-2.09372	-1.52756	-1.72223	-1.48673	-2.16737	0.878749	-0.9364	-2.75147	0.913625	-0.409566	-0.0485775
P16383	6936	GCFC2	C2orf3|DNABF|GCF|TCF9	GC-rich sequence DNA-binding factor 2	889	9	P16383	-2.01322	-0.085866	-1.62963	-1.89785	2510200	3101500	5675100	33590000	263440	914390000	9681900	45849000	23348000	4779000	12821000	25325000	928900	27399000	10118000	34971000	-2.55693	-1.94845	-2.02417	-1.52332	-3.87635	5.09227	-1.19375	-0.36563	-0.930838	-1.98033	-2.93176	-0.675583	-3.2207	-1.59992	-1.91061	-0.860181
P16401	3009	H1-5	H1|H1.5|H1B|H1F5|H1s-3|HIST1H1B	H1.5 linker histone, cluster member	890	2	P16401	-1.22477	-0.862764	-1.33448	-1.49029	7513500	5376800	11432000	29845000	686060	26094000	20255000	36669000	25139000	4868800	24305000	27608000	2247500	14353000	36946000	24170000	-0.986519	-1.16898	-1.04648	-1.69711	-2.51739	-0.115998	-0.116068	-0.701603	-0.824161	-1.95357	-2.01237	-0.547811	-2.0066	-2.52313	-0.0261871	-1.40522
P16435	5447	POR	CPR|CYPOR|P450R	cytochrome p450 oxidoreductase	891	28	P16435	4.6767	3.24964	4.29972	4.40427	315260000	268470000	778860000	3087000000	52232000	359260000	201140000	289390000	455630000	347390000	4596200000	653500000	102320000	4103600000	834120000	1167200000	4.36597	4.3712	4.8468	5.12283	3.63396	3.7242	3.23549	2.40493	3.35763	4.1818	5.52316	4.1363	3.24002	5.55269	4.50892	4.31546
P16615	488	ATP2A2	ATP2B|DAR|DD|SERCA2	ATPase sarcoplasmic/endoplasmic reticulum Ca2+ transporting 2	892	45	P16615	6.78339	5.99549	6.02151	7.42287	961840000	1376100000	3566700000	15683000000	142100000	1590400000	1531800000	5469100000	997080000	935320000	16597000000	3507000000	1707800000	15431000000	5939000000	12172000000	5.96375	6.68645	6.97097	7.51238	5.05496	5.9028	6.19956	6.82463	4.488	5.60572	7.36883	6.6235	7.10785	7.44399	7.36496	7.77469
P16949	3925	STMN1	C1orf215|LAP18|Lag|OP18|PP17|PP19|PR22|SMN	stathmin 1	893	3	P16949	0.720638	0.644903	-0.0420183	-0.728254	25445000	33096000	24115000	NA	6402300	46526000	63817000	45886000	72750000	53972000	31570000	24147000	NA	NA	22804000	NA	0.760762	1.4056	-0.00445028	NA	0.653703	0.730882	1.55945	-0.364417	0.709566	1.5049	-1.63644	-0.746094	NA	NA	-0.728254	NA
P16989	8531	YBX3	CSDA|CSDA1|DBPA|ZONAB	Y-box binding protein 3	894	7	P16989	-1.18351	-0.0736478	-0.211264	-2.07957	11915000	2629900	11009000	43990000	3686300	40754000	22999000	35019000	110750000	18551000	19064000	46714000	646950	10669000	28643000	26719000	-0.326039	-2.18212	-1.09912	-1.12677	-0.130086	0.53691	0.0694227	-0.770837	1.31613	-0.0304421	-2.3615	0.23075	-3.71775	-2.94668	-0.396554	-1.25729
P17050	4668	NAGA	D22S674|GALB	alpha-N-acetylgalactosaminidase	895	2	P17050	-3.55083	-4.03448	-3.8194	-4.86956	2030400	1091000	NA	4867600	NA	NA	1383400	NA	3074200	2127500	NA	1968400	NA	NA	NA	2309700	-2.86079	-3.42859	NA	-4.36311	NA	NA	-4.03448	NA	-3.8572	-3.14381	NA	-4.45719	NA	NA	NA	-4.86956
P17066	3310	HSPA6	HSP70B'	heat shock protein family A (Hsp70) member 6	896	12	P17066	7.47084	1.26504	2.51868	4.73761	4061900000	2033400000	NA	12221000000	639770000	NA	18237000	7309700	NA	21519000	14469000000	45801000	1460400000	14087000000	NA	62908000	8.02723	7.23961	NA	7.14569	7.19119	NA	-0.269293	-3.12676	NA	0.182925	7.17159	0.201531	6.89281	7.31387	NA	0.00613424
P17174	2805	GOT1	AST1|ASTQTL1|GIG18|cAspAT|cCAT	glutamic-oxaloacetic transaminase 1	897	3	P17174	-2.80512	-3.00164	#DIV/0!	-2.84144	3454700	881560	NA	16311000	1156700	1794500	2306300	8463600	NA	NA	NA	NA	1304500	NA	5025600	NA	-2.09945	-3.73057	NA	-2.58534	-1.77573	-4.03621	-3.28828	-2.90635	NA	NA	NA	NA	-2.7541	NA	-2.92878	NA
P17252	5578	PRKCA	AAG6|PKC-alpha|PKCA|PKCI+/-|PKCalpha|PRKACA	protein kinase C alpha	898	16	P17252	2.09789	1.66106	0.904231	2.90073	38342000	49348000	111140000	700940000	7364800	78037000	61484000	375930000	28601000	20920000	457560000	144820000	75756000	505880000	216320000	752150000	1.34809	1.97155	2.12865	2.94328	0.852555	1.48824	1.50507	2.79836	-0.637937	0.142339	2.20686	1.90566	2.82699	2.5636	2.54523	3.66711
P17301	3673	ITGA2	BR|CD49B|GPIa|HPA-5|VLA-2|VLAA2	integrin subunit alpha 2	899	30	P17301	3.5362	3.09194	3.60052	3.98494	168180000	107440000	265080000	1720000000	20844000	332170000	153890000	633930000	369180000	138490000	1980100000	671160000	102210000	1682800000	744540000	993540000	3.46589	3.07378	3.34215	4.26297	2.32967	3.60939	2.84456	3.58413	3.05395	2.85965	4.31271	4.17577	3.23854	4.27984	4.34362	4.07778
P17480	7343	UBTF	CONDBA|NOR-90|UBF|UBF-1|UBF1|UBF2	upstream binding transcription factor	900	16	P17480	1.60331	1.649	1.60741	1.68437	34196000	30920000	104170000	340450000	10113000	98107000	64976000	204670000	134970000	40404000	389250000	131690000	26777000	303440000	126600000	203730000	1.18417	1.30925	2.03823	1.8816	1.30279	1.82341	1.58572	1.88407	1.6016	1.08864	1.97444	1.76497	1.39798	1.83377	1.76575	1.73996
P17535	3727	JUND	AP-1	JunD proto-oncogene, AP-1 transcription factor subunit	901	6	P17535	-0.641945	-0.377838	0.283784	-1.7542	27736000	14404000	6367900	27532000	1301900	45639000	16556000	51333000	89945000	18688000	NA	36252000	NA	8990900	24886000	23125000	0.884253	0.227049	-1.86337	-1.81571	-1.60783	0.702694	-0.41048	-0.195734	1.0158	-0.0198639	NA	-0.144586	NA	-3.19104	-0.601132	-1.47043
P17568	4713	NDUFB7	B18|CI-B18	NADH:ubiquinone oxidoreductase subunit B7	902	3	P17568	-2.55768	-1.41897	-1.6797	-2.84899	1002200	2366800	19823000	7390900	1216300	13368000	11363000	16352000	28832000	9957100	11046000	10202000	732110	11804000	9570400	7904700	-3.87212	-2.33145	-0.278063	-3.7491	-1.70439	-1.09546	-0.960001	-1.91601	-0.626326	-0.92501	-3.14596	-2.02151	-3.54782	-2.80232	-1.99157	-3.05426
P17612	5566	PRKACA	PKACA|PPNAD4	protein kinase cAMP-activated catalytic subunit alpha	903	6	P17612	-2.60839	-3.58177	-2.99883	-2.63646	NA	NA	2232200	26176000	NA	NA	NA	5401200	NA	NA	27489000	2402400	889470	25840000	3162100	16382000	NA	NA	-3.32682	-1.88996	NA	NA	NA	-3.58177	NA	NA	-1.83542	-4.16223	-3.2803	-1.68357	-3.60289	-1.97907
P17655	824	CAPN2	CANP2|CANPL2|CANPml|mCANP	calpain 2	904	12	P17655	-0.622591	-1.20051	-1.53326	0.699633	2787500	10765000	11259000	209780000	179800	21828000	14868000	84939000	8373800	1228700	120730000	37849000	14674000	194110000	38648000	122700000	-2.40684	-0.185499	-1.06777	1.16974	-4.4187	-0.377413	-0.567484	0.56156	-2.41087	-3.93307	0.291674	-0.0807693	0.571524	1.19583	0.0393425	0.991835
P17693	3135	HLA-G	MHC-G	major histocompatibility complex, class I, G	905	2	P17693	3.27478	3.83141	3.94235	2.72453	211260000	119830000	308850000	526530000	82123000	354280000	350210000	524900000	990750000	416710000	819720000	521490000	54358000	566910000	314740000	393210000	3.79256	3.2284	3.55549	2.52265	4.27646	3.70376	4.0451	3.30032	4.47881	4.44337	3.04497	3.80226	2.3709	2.72624	3.09084	2.71014
P17706	5771	PTPN2	PTN2|PTPT|TC-PTP|TCELLPTP|TCPTP	protein tyrosine phosphatase non-receptor type 2	906	5	P17706	-2.79365	-3.51195	-2.29332	-1.63653	664830	1549400	2719800	57543000	NA	669920	NA	20931000	NA	NA	27093000	6320100	1933400	61432000	4018400	40834000	-4.46001	-2.93166	-3.05101	-0.731936	NA	-5.47913	NA	-1.54476	NA	NA	-1.85627	-2.73036	-2.21345	-0.44698	-3.25421	-0.631492
P17812	1503	CTPS1	CTPS|GATD5|IMD24	CTP synthase 1	907	15	P17812	0.452248	0.205249	-0.864597	1.21369	6198200	20222000	50400000	235350000	1500800	14847000	51415000	210290000	11620000	6724400	106390000	36341000	44941000	148100000	46623000	188260000	-1.26218	0.707683	1.02465	1.33883	-1.40597	-0.941793	1.24396	1.9248	-1.93799	-1.48935	0.109916	-0.140956	2.10949	0.809527	0.312298	1.62345
P17813	2022	ENG	END|HHT1|ORW1	endoglin	908	6	P17813	0.915053	0.740086	0.79136	0.748673	47044000	26037000	40137000	111960000	4988500	57209000	39704000	96970000	38360000	48934000	219780000	71595000	9481600	167720000	92023000	103060000	1.64107	1.06575	0.706785	0.24661	0.299426	1.03358	0.86658	0.760761	-0.214204	1.36402	1.15281	0.862822	-0.028569	0.987172	1.30162	0.734471
P17844	1655	DDX5	G17P1|HLR1|HUMP68|p68	DEAD-box helicase 5	909	32	P17844	5.02681	5.05137	5.09479	5.22	466440000	324180000	813220000	4372800000	87939000	1040100000	618300000	2547800000	1416100000	523260000	3183900000	1778800000	382680000	3516300000	1112200000	2727400000	4.92709	4.63833	4.90707	5.63474	4.37361	5.28091	4.87502	5.67593	4.99437	4.77071	4.99544	5.61862	5.05256	5.33214	4.92755	5.56773
P17858	5211	PFKL	ATP-PFK|PFK-B|PFK-L	phosphofructokinase, liver type	910	12	P17858	-2.41721	-1.54916	-2.54449	-1.19135	NA	476740	3305500	103320000	NA	NA	2305300	66370000	NA	NA	22658000	5354700	5389500	79865000	2664400	61126000	NA	-4.60144	-2.77874	0.128541	NA	NA	-3.28891	0.1906	NA	NA	-2.11324	-2.97574	-0.804786	-0.072284	-3.85207	-0.0362643
P17931	3958	LGALS3	CBP35|GAL3|GALBP|GALIG|L31|LGALS2|MAC2	galectin 3	911	5	P17931	0.782412	0.611125	1.24293	-0.357309	43415000	23923000	42877000	86001000	11031000	19499000	91244000	41364000	115930000	65419000	114220000	117500000	4157400	95309000	32418000	53549000	1.52608	0.945785	0.798976	-0.141191	1.42616	-0.542644	2.08142	-0.520431	1.38211	1.78143	0.211996	1.5962	-1.16145	0.180153	-0.216419	-0.231525
P17980	5702	PSMC3	TBP1	proteasome 26S subunit, ATPase 3	912	22	P17980	3.37181	4.62862	4.08865	3.20391	194670000	64740000	281690000	1466600000	100850000	815170000	423800000	1330300000	1419500000	217450000	736550000	1137900000	59833000	882600000	369040000	734530000	3.67541	2.35615	3.42699	4.02866	4.56811	4.92407	4.32356	4.69875	4.99784	3.50829	2.89118	4.95728	2.50276	3.35834	3.32241	3.63213
P17987	6950	TCP1	CCT-alpha|CCT1|CCTa|D6S230E|TCP-1-alpha	t-complex 1	913	28	P17987	3.20295	4.07888	3.78998	3.59802	129480000	53354000	229380000	2018400000	40820000	651240000	312200000	1212200000	828680000	175350000	1152500000	684670000	80295000	1239500000	660290000	659420000	3.09131	2.08212	3.14021	4.49817	3.28394	4.59528	3.87736	4.55895	4.22098	3.19892	3.53474	4.20527	2.90695	3.84325	4.16889	3.47297
P18031	5770	PTPN1	PTP1B	protein tyrosine phosphatase non-receptor type 1	914	21	P18031	4.28463	3.0937	3.74906	4.49418	180160000	253370000	539980000	2743600000	28079000	194750000	173190000	720930000	220390000	203790000	3620500000	634120000	157360000	3217400000	729230000	1441200000	3.56446	4.28919	4.33543	4.94945	2.75271	2.82749	3.01706	3.77752	2.30934	3.41501	5.18016	4.09173	3.83147	5.20529	4.31339	4.62658
P18065	3485	IGFBP2	IBP2|IGF-BP53	insulin like growth factor binding protein 2	915	9	P18065	0.0946466	-1.28243	0.867475	-1.52435	25948000	19446000	21725000	50899000	8449100	3659700	22268000	6930100	89061000	57186000	212930000	34289000	1447100	53782000	33058000	10319000	0.788802	0.652248	-0.150156	-0.912308	1.04756	-2.99258	0.0222648	-3.20696	1.00155	1.58806	1.10729	-0.226996	-2.61155	-0.636882	-0.187974	-2.66101
P18074	2068	ERCC2	COFS2|EM9|TFIIH|TTD|TTD1|XPD	ERCC excision repair 2, TFIIH core complex helicase subunit	916	8	P18074	-0.957283	-2.07813	-0.90923	-0.111066	4453700	3397000	6256900	283780000	NA	4906400	3575100	29616000	NA	2910800	246550000	16030000	12431000	278580000	10546000	40346000	-1.73562	-1.81952	-1.88792	1.61393	NA	-2.56328	-2.64829	-1.02283	NA	-2.69313	1.31802	-1.35258	0.343586	1.71171	-1.85033	-0.649231
P18077	6165	RPL35A	DBA5|L35A|eL33	ribosomal protein L35a	917	3	P18077	-1.92027	-2.0906	-1.77411	-1.36052	2641400	3867100	3880200	47748000	2511200	4469200	4109100	10782000	12952000	2404300	31189000	25025000	2366000	146710000	5722000	21731000	-2.48395	-1.6359	-2.55495	-1.00626	-0.675101	-2.69995	-2.44504	-2.54229	-1.78135	-2.96797	-1.6539	-0.693224	-1.936	0.796062	-2.73996	-1.56217
P18084	3693	ITGB5		integrin subunit beta 5	918	20	P18084	2.49644	2.12398	2.35683	2.64203	92805000	59585000	149230000	552270000	15915000	150430000	91496000	223220000	219200000	100820000	423430000	235770000	55828000	623030000	272470000	322690000	2.61428	2.2386	2.54006	2.59282	1.9466	2.44935	2.08544	2.01453	2.30153	2.40325	2.09543	2.62712	2.40756	2.86103	2.881	2.41852
P18085	378	ARF4	ARF2	ADP ribosylation factor 4	919	8	P18085	2.42169	1.6996	1.48096	2.56592	44702000	87794000	152850000	617790000	7355800	80372000	84409000	297880000	62883000	40801000	525070000	145960000	81505000	651240000	129830000	367290000	1.56792	2.7877	2.57352	2.75764	0.850819	1.53141	1.96774	2.44842	0.499192	1.1027	2.40468	1.91727	2.9275	2.92426	1.80241	2.60953
P18124	6129	RPL7	L7|humL7-1	ribosomal protein L7	920	8	P18124	2.31731	2.91325	1.11439	2.40709	47234000	76927000	134770000	564150000	21967000	189310000	179730000	557770000	97249000	45732000	131860000	121350000	77382000	289030000	168010000	426600000	1.64684	2.6005	2.39777	2.62411	2.40417	2.78601	3.07117	3.39166	1.1285	1.26672	0.418434	1.64392	2.85617	1.7643	2.1775	2.8304
P18206	7414	VCL	CMD1W|CMH15|HEL114|MV|MVCL	vinculin	921	32	P18206	2.3345	2.2779	2.49871	0.334249	132770000	62321000	72115000	479060000	11475000	198810000	133770000	241310000	391560000	112210000	439920000	170630000	801720	103630000	238170000	208640000	3.12725	2.30221	1.52482	2.38374	1.48219	2.85771	2.63999	2.13171	3.1389	2.55713	2.15034	2.14845	-3.42302	0.299673	2.68524	1.7751
P18433	5786	PTPRA	HEPTP|HLPR|HPTPA|HPTPalpha|LRP|PTPA|PTPRL2|R-PTP-alpha|RPTPA	protein tyrosine phosphatase receptor type A	922	7	P18433	-0.769795	-1.35192	-1.29047	-0.233128	5611000	5324000	17535000	91991000	NA	8662700	7833600	33849000	NA	1295700	101070000	38622000	6792800	89419000	28480000	57367000	-1.40474	-1.18296	-0.449279	-0.0422028	NA	-1.73078	-1.50303	-0.821937	NA	-3.85674	0.0361778	-0.0508407	-0.48681	0.0890644	-0.404858	-0.129908
P18583	6651	SON	BASS1|C21orf50|DBP-5|NREBP|SON3|TOKIMS	SON DNA binding protein	923	24	P18583	2.20198	1.90419	2.22327	2.3451	71124000	67668000	124520000	337450000	10311000	111810000	106850000	215220000	254660000	92233000	325400000	199920000	80562000	307370000	174040000	316070000	2.23315	2.41882	2.28734	1.86859	1.33032	2.01487	2.31193	1.95965	2.51795	2.27527	1.7169	2.38296	2.91151	1.85214	2.22881	2.38793
P18615	7936	NELFE	D6S45|NELF-E|RD|RDBP|RDP	negative elongation factor complex member E	924	11	P18615	0.408619	2.09327	1.22995	0.749308	26217000	12925000	35516000	110050000	14242000	152970000	87637000	234360000	230690000	49692000	68858000	123830000	24863000	100890000	57529000	109330000	0.803575	0.0735612	0.536027	0.221313	1.7889	2.47387	2.02253	2.08777	2.37527	1.38612	-0.515466	1.67387	1.29608	0.261411	0.618132	0.82161
P18621	6139	RPL17	L17|PD-1|RPL23	ribosomal protein L17	925	5	P18621	1.39348	2.04985	0.516138	1.41393	40071000	26241000	77391000	256000000	8994900	137900000	84727000	368350000	54044000	27317000	106740000	86539000	35089000	203250000	75281000	187220000	1.41127	1.0768	1.62339	1.46248	1.13644	2.32199	1.97323	2.76773	0.280556	0.525913	0.114637	1.14345	1.76946	1.26153	1.00944	1.61527
P18669	5223	PGAM1	HEL-S-35|PGAM-B|PGAMA	phosphoglycerate mutase 1	926	7	P18669	0.703761	0.548897	-0.00891622	-0.649677	33593000	27026000	37149000	90823000	2240700	48261000	69833000	84684000	113770000	11520000	73940000	33485000	NA	35995000	24685000	57526000	1.15868	1.11856	0.598785	-0.0609886	-0.836921	0.784498	1.69097	0.557039	1.35496	-0.715401	-0.413109	-0.26212	NA	-1.21028	-0.612932	-0.125824
P18754	1104	RCC1	CHC1|RCC1-I|SNHG3-RCC1	regulator of chromosome condensation 1	927	15	P18754	3.11411	2.95126	3.05737	3.35305	134600000	81946000	222670000	1038200000	18150000	305080000	144810000	572670000	469010000	111160000	717260000	406480000	120480000	920730000	263830000	766410000	3.14686	2.69004	3.09876	3.52079	2.13317	3.48481	2.75577	3.4313	3.39941	2.54362	2.85303	3.43343	3.46451	3.41873	2.83412	3.69482
P18850	22926	ATF6	ACHM7|ATF6A	activating transcription factor 6	928	5	P18850	-1.56076	-2.89803	-2.28187	-1.86485	4677900	3771500	7482600	39955000	NA	3987600	3222500	7809700	3385100	3876700	46161000	10090000	1234100	28796000	14535000	19571000	-1.66527	-1.67136	-1.63818	-1.26822	NA	-2.86692	-2.79989	-3.02727	-3.71815	-2.28116	-1.09032	-2.03785	-2.83033	-1.52891	-1.38355	-1.71663
P18858	3978	LIG1		DNA ligase 1	929	11	P18858	-1.90718	-0.358994	-1.46211	-0.125264	2908400	3070000	1815600	115740000	338350	40305000	33164000	110750000	NA	NA	26958000	19523000	8016200	105670000	14767000	107100000	-2.34602	-1.96291	-3.61521	0.295426	-3.52104	0.520686	0.603801	0.960571	NA	NA	-1.86345	-1.06076	-0.259261	0.32751	-1.36051	0.791204
P18859	522	ATP5PF	ATP5|ATP5A|ATP5J|ATPM|CF6|F6	ATP synthase peripheral stalk subunit F6	930	5	P18859	-0.0913767	1.09848	0.0332349	-0.566707	25699000	14313000	21785000	41505000	8584700	87388000	61828000	64884000	99817000	26379000	36693000	37650000	5233800	22283000	65677000	49835000	0.77499	0.21807	-0.146306	-1.21226	1.07017	1.65397	1.51322	0.156548	1.16612	0.475679	-1.42028	-0.088573	-0.845067	-1.89504	0.81086	-0.33758
P18887	7515	XRCC1	RCC|SCAR26	X-ray repair cross complementing 1	931	5	P18887	-0.732344	-0.259364	-0.872174	-0.504872	8222100	8551800	10838000	70211000	2614300	31594000	17255000	50061000	37334000	5828100	55289000	24753000	7043900	74763000	17871000	49987000	-0.857424	-0.511562	-1.12097	-0.439417	-0.617974	0.164089	-0.350104	-0.233466	-0.253335	-1.69501	-0.830946	-0.709402	-0.436933	-0.166548	-1.08292	-0.333086
P19021	5066	PAM	PAL|PHM	peptidylglycine alpha-amidating monooxygenase	932	8	P19021	-0.480879	-2.17885	-1.19927	-0.165914	8089400	10886000	18168000	68609000	523210	NA	8768300	12701000	NA	5141500	89006000	13784000	11858000	82962000	22667000	55174000	-0.880731	-0.169664	-0.399771	-0.473349	-2.90213	NA	-1.33846	-2.29597	NA	-1.87522	-0.146535	-1.57604	0.278743	-0.0179589	-0.737022	-0.187417
P19022	1000	CDH2	CD325|CDHN|CDw325|NCAD	cadherin 2	933	28	P19022	4.64415	5.61339	5.66808	4.15851	771960000	263940000	578710000	1591300000	225310000	1514900000	961880000	2109900000	3689600000	1061600000	2543400000	2059300000	127750000	1079600000	1281200000	1162600000	5.64874	4.34709	4.43214	4.14863	5.70942	5.83158	5.52021	5.39234	6.37655	5.78779	4.67258	5.83539	3.54502	3.64603	5.13337	4.30963
P19105	10627	MYL12A	HEL-S-24|MLC-2B|MLCB|MRCL3|MRLC3|MYL2B	myosin light chain 12A	934	10	P19105	2.61233	3.91924	3.38962	1.05373	241190000	148350000	94383000	191490000	14309000	477230000	432800000	2102600000	771290000	379290000	344930000	379640000	12520000	51091000	310900000	173000000	3.98235	3.53087	1.90049	1.03563	1.79557	4.14002	4.35424	5.38713	4.11739	4.3081	1.80068	3.3323	0.353389	-0.710177	3.07298	1.49872
P19174	5335	PLCG1	NCKAP3|PLC-II|PLC1|PLC148|PLCgamma1	phospholipase C gamma 1	935	9	P19174	-1.91296	-1.00117	-3.41928	-0.809215	NA	1665000	NA	48076000	NA	6941000	6517400	101090000	NA	NA	25100000	1486900	8129400	58896000	12939000	33199000	NA	-2.82972	NA	-0.996195	NA	-2.05526	-1.77159	0.823332	NA	NA	-1.96611	-4.87246	-0.239993	-0.507178	-1.55279	-0.936903
P19256	965	CD58	LFA-3|LFA3|ag3	CD58 molecule	936	3	P19256	-0.79854	-0.198151	-0.983716	-1.28411	15884000	6306200	15733000	29062000	4618300	24006000	20302000	38413000	23526000	15501000	26138000	22995000	2473600	23819000	21587000	40226000	0.0857999	-0.943098	-0.600664	-1.7362	0.189946	-0.238132	-0.112684	-0.631732	-0.919876	-0.288674	-1.90786	-0.818458	-1.87489	-1.79986	-0.808053	-0.653626
P19338	4691	NCL	C23|Nsr1	nucleolin	937	48	P19338	9.52997	9.93419	9.68494	9.4068	13831000000	10218000000	24891000000	47049000000	6142600000	21189000000	22229000000	33148000000	40901000000	21013000000	54927000000	28445000000	7311100000	52064000000	29882000000	42654000000	9.7823	9.52677	9.6833	9.1275	10.4027	9.6949	10.105	9.53422	9.84875	10.0797	9.08914	9.72214	9.10602	9.18048	9.71583	9.62487
P19367	3098	HK1	HK|HK1-ta|HK1-tb|HK1-tc|HKD|HKI|HMSNR|HXK1|RP79|hexokinase	hexokinase 1	938	35	P19367	3.72283	2.90641	2.6366	4.51397	91620000	162050000	389660000	2411000000	8311600	261700000	195510000	921810000	100200000	82727000	1139500000	499140000	197920000	2145200000	674730000	1962900000	2.59587	3.656	3.87996	4.75947	1.02427	3.2602	3.19404	4.14714	1.17164	2.1189	3.51844	3.73741	4.14658	4.6265	4.20037	5.08242
P19387	5432	POLR2C	RPB3|RPB31|hRPB33|hsRPB3	RNA polymerase II subunit C	939	12	P19387	2.68409	3.12857	2.95017	2.70021	98445000	60346000	248460000	528900000	32286000	291330000	241990000	338500000	486690000	168500000	377360000	365570000	77351000	383290000	241120000	503430000	2.69879	2.25658	3.25175	2.52925	2.95094	3.41727	3.50543	2.64065	3.45282	3.14163	1.92985	3.2764	2.85562	2.16734	2.70315	3.07473
P19388	5434	POLR2E	RPABC1|RPB5|XAP4|hRPB25|hsRPB5	RNA polymerase II subunit E	940	8	P19388	2.43536	2.73912	2.31229	2.54526	76397000	53781000	188520000	499810000	34325000	162080000	139580000	342420000	215110000	110350000	421230000	196020000	85702000	384520000	164650000	436580000	2.33559	2.09342	2.86633	2.44608	3.03789	2.55859	2.70206	2.65796	2.27434	2.5331	2.08794	2.3538	2.99649	2.17192	2.14811	2.86452
P19404	4729	NDUFV2	CI-24k|MC1DN7	NADH:ubiquinone oxidoreductase core subunit V2	941	6	P19404	0.161129	0.666559	0.599614	-0.816427	20211000	21842000	44663000	35088000	13038000	34477000	43839000	47880000	54534000	60667000	92741000	56768000	NA	23459000	59639000	25988000	0.430889	0.816858	0.855948	-1.45918	1.66349	0.291969	1.01122	-0.30045	0.293583	1.67301	-0.0874464	0.519309	NA	-1.8216	0.670542	-1.29822
P19438	7132	TNFRSF1A	CD120a|FPF|TBP1|TNF-R|TNF-R-I|TNF-R55|TNFAR|TNFR1|TNFR55|TNFR60|p55|p55-R|p60	TNF receptor superfamily member 1A	942	3	P19438	-2.18992	-2.371	-1.57278	-2.23256	3815500	1652700	11519000	12934000	2146900	2613600	4555900	9045100	23833000	11388000	25327000	6430000	862350	27657000	7299400	20682000	-1.95716	-2.84022	-1.0359	-2.92639	-0.897638	-3.48558	-2.29435	-2.80643	-0.901163	-0.731969	-1.95316	-2.70484	-3.32285	-1.58653	-2.38571	-1.63517
P19447	2071	ERCC3	BTF2|GTF2H|RAD25|TFIIH|TTD2|XPB	ERCC excision repair 3, TFIIH core complex helicase subunit	943	6	P19447	-0.973197	-1.37304	-3.21871	-0.842956	5591300	7318500	15202000	44731000	970060	9502000	10118000	35702000	NA	2448700	46641000	885910	6493100	47926000	12179000	48401000	-1.40978	-0.732193	-0.648595	-1.10222	-2.02557	-1.59535	-1.12943	-0.741791	NA	-2.94166	-1.07545	-5.63902	-0.548813	-0.801493	-1.64086	-0.380658
P19525	5610	EIF2AK2	EIF2AK1|PKR|PPP1R83|PRKR	eukaryotic translation initiation factor 2 alpha kinase 2	944	6	P19525	-2.51858	-1.88046	-2.66543	-1.85842	1015300	2451100	3545400	40233000	219040	12131000	6590200	45100000	8587600	1924600	16017000	7967300	4030300	18206000	6269600	23623000	-3.85352	-2.28187	-2.68092	-1.25802	-4.13841	-1.23765	-1.75537	-0.390398	-2.37448	-3.28791	-2.61183	-2.3875	-1.20411	-2.18359	-2.60698	-1.439
P19623	6723	SRM	PAPT|SPDSY|SPS1|SRML1	spermidine synthase	945	4	P19623	-1.86443	-1.63331	-2.17182	-1.71288	2678200	2956200	7417100	38396000	802180	12178000	7154100	23505000	8460000	3165100	34997000	8860600	3897400	29879000	8028800	17543000	-2.46413	-2.01642	-1.65045	-1.32673	-2.29537	-1.23199	-1.63551	-1.37035	-2.39608	-2.57272	-1.48831	-2.23019	-1.25018	-1.47619	-2.24713	-1.87804
P19634	6548	SLC9A1	APNH|LIKNS|NHE-1|NHE1|PPP1R143	solute carrier family 9 member A1	946	10	P19634	0.0441058	-0.722866	-0.792864	0.40031	9074900	9550300	28210000	191160000	1931800	12418000	16276000	51013000	7568000	10084000	123030000	39261000	15974000	130580000	27137000	104750000	-0.716064	-0.355116	0.214509	1.03309	-1.04753	-1.20341	-0.435383	-0.205138	-2.5569	-0.906803	0.318801	-0.0265492	0.688162	0.62975	-0.47514	0.758469
P19784	1459	CSNK2A2	CK2A2|CK2alpha'|CSNK2A1	casein kinase 2 alpha 2	947	15	P19784	2.69607	3.4374	2.51828	2.98913	69230000	70836000	188060000	859580000	38326000	261370000	210820000	831840000	256300000	139210000	498690000	195280000	126550000	841010000	118010000	658770000	2.19448	2.48364	2.86292	3.24322	3.19443	3.25835	3.30411	3.9927	2.52722	2.86711	2.33059	2.3482	3.53206	3.28942	1.66352	3.47152
P19838	4790	NFKB1	CVID12|EBP-1|KBF1|NF-kB|NF-kB1|NF-kappa-B1|NF-kappaB|NFKB-p105|NFKB-p50|NFkappaB|p105|p50	nuclear factor kappa B subunit 1	948	6	P19838	-1.37892	-0.720083	-3.03716	-1.12207	5935800	NA	6620700	47835000	NA	20654000	10619000	38126000	7898400	NA	19310000	2228900	6629500	28437000	15996000	28213000	-1.32414	NA	-1.80902	-1.00358	NA	-0.458373	-1.05887	-0.643009	-2.49523	NA	-2.34307	-4.2732	-0.520246	-1.54682	-1.24419	-1.17701
P20020	490	ATP2B1	PMCA1|PMCA1kb	ATPase plasma membrane Ca2+ transporting 1	949	31	P20020	1.78138	0.674079	0.594934	3.68012	25525000	48048000	104800000	477810000	1691700	75363000	39850000	172070000	24341000	13458000	444630000	115960000	1826400000	521410000	152070000	441520000	0.765259	1.93373	2.04665	2.3799	-1.23597	1.43718	0.871939	1.62317	-0.870721	-0.49186	2.16565	1.57667	7.20011	2.60678	2.03246	2.88112
P20042	8894	EIF2S2	EIF2|EIF2B|EIF2beta|PPP1R67|eIF-2-beta	eukaryotic translation initiation factor 2 subunit beta	950	9	P20042	0.142109	1.30136	0.834597	0.376262	19011000	8801800	23553000	155900000	5248000	78967000	49078000	244650000	454230000	10187000	78283000	90424000	10495000	111570000	47025000	98267000	0.343212	-0.470741	-0.0373702	0.733337	0.371428	1.50559	1.17604	2.15238	3.35319	-0.892193	-0.331065	1.20846	0.110963	0.40509	0.32479	0.664206
P20073	310	ANXA7	ANX7|SNX|SYNEXIN	annexin A7	951	2	P20073	-1.58107	-2.00744	-1.9198	-2.39591	4694300	4250800	NA	NA	968480	9196300	6075100	11205000	10416000	5633900	NA	NA	NA	NA	7248400	NA	-1.66026	-1.50188	NA	NA	-2.02789	-1.64324	-1.8742	-2.48442	-2.09587	-1.74374	NA	NA	NA	NA	-2.39591	NA
P20138	945	CD33	SIGLEC-3|SIGLEC3|p67	CD33 molecule	952	2	P20138	-2.69374	-2.35812	-1.90951	-3.38446	4481200	2804900	2515600	7152300	795190	6341100	4363500	10517000	13980000	9127600	12583000	10648000	303680	8783700	8769900	6094900	-1.7268	-2.09085	-3.15996	-3.79735	-2.3078	-2.18764	-2.35734	-2.57971	-1.67111	-1.05006	-2.95869	-1.95817	-4.75695	-3.22433	-2.11867	-3.43789
P20290	689	BTF3	BETA-NAC|BTF3a|BTF3b|NACB	basic transcription factor 3	953	3	P20290	-2.37527	-0.742974	-0.386399	-2.49478	3338000	1051200	5962300	25718000	1376200	17929000	16591000	45719000	37596000	11857000	NA	33943000	NA	6043200	11903000	15594000	-2.14868	-3.48124	-1.95525	-1.91591	-1.52903	-0.665572	-0.407397	-0.3699	-0.243241	-0.673947	NA	-0.242009	NA	-3.75832	-1.67421	-2.0518
P20336	5864	RAB3A		RAB3A, member RAS oncogene family	954	4	P20336	0.242825	-0.462882	-0.119632	0.654606	12808000	19480000	35045000	96078000	2929100	18535000	16280000	46542000	21015000	18518000	171470000	35907000	20585000	132180000	51679000	86297000	-0.222516	0.654723	0.51739	0.0217041	-0.456542	-0.616893	-0.435024	-0.343071	-1.08279	-0.0330018	0.796005	-0.158742	1.03663	0.64714	0.462101	0.472555
P20337	5865	RAB3B		RAB3B, member RAS oncogene family	955	7	P20337	1.72717	0.75309	1.25823	1.933	38663000	46725000	78416000	372210000	3177000	62898000	39595000	140520000	61847000	48637000	354120000	100440000	29797000	427360000	144130000	228610000	1.36003	1.89417	1.64176	2.01273	-0.341193	1.17241	0.862567	1.31858	0.475215	1.35526	1.83848	1.36397	1.54482	2.32275	1.95444	1.90997
P20338	5867	RAB4A	HRES-1|HRES-1/RAB4|HRES1|RAB4	RAB4A, member RAS oncogene family	956	5	P20338	-1.29302	-3.14231	-1.79806	-1.19968	2780900	4058400	18535000	54105000	409050	NA	4134600	4864000	NA	2995200	53951000	11256000	NA	76365000	12594000	17631000	-2.41023	-1.5675	-0.371852	-0.822506	-3.25162	NA	-2.43601	-3.73931	NA	-2.65204	-0.86616	-1.87597	NA	-0.136274	-1.59211	-1.87066
P20339	5868	RAB5A	RAB5	RAB5A, member RAS oncogene family	957	9	P20339	1.11892	0.595796	1.18408	1.15241	15339000	31248000	67409000	297850000	7582700	45209000	26978000	81424000	53252000	45320000	550100000	66419000	10828000	380930000	94946000	119280000	0.0357891	1.3242	1.43061	1.68508	0.893953	0.688831	0.302395	0.498006	0.259247	1.25371	2.47162	0.751735	0.153884	2.15852	1.34711	0.950126
P20340	5870	RAB6A	RAB6	RAB6A, member RAS oncogene family	958	12	P20340	4.41003	3.31872	4.079	4.12137	217780000	329160000	587010000	2303000000	54185000	187850000	202810000	626570000	371800000	338740000	3735700000	550020000	135060000	2787700000	461450000	1091000000	3.8361	4.65993	4.45202	4.69209	3.68608	2.77467	3.24756	3.56657	3.06416	4.14555	5.22518	3.88111	3.62148	5.00059	3.64756	4.21585
P20618	5689	PSMB1	HC5|PMSB1|PSC5	proteasome subunit beta 1	959	9	P20618	2.45395	2.99093	2.59276	3.0284	81493000	40615000	113120000	1051000000	15782000	290730000	130470000	842160000	264590000	71987000	476350000	459280000	75998000	703300000	284650000	587880000	2.42809	1.69563	2.1533	3.5388	1.93468	3.41425	2.60352	4.01125	2.57316	1.91897	2.26471	3.61421	2.83137	3.03408	2.94463	3.30354
P20645	4074	M6PR	CD-M6PR|CD-MPR|MPR 46|MPR-46|MPR46|SMPR	mannose-6-phosphate receptor, cation dependent	960	4	P20645	1.46975	1.60813	1.31	0.598753	98975000	49150000	62408000	87467000	14890000	130980000	67523000	92635000	135270000	74294000	119480000	102510000	7876500	66467000	181420000	102310000	2.70648	1.96585	1.32299	-0.116341	1.85208	2.2466	1.64186	0.691987	1.6048	1.96432	0.276714	1.39416	-0.283418	-0.334496	2.28923	0.723694
P20674	9377	COX5A	COX|COX-VA|VA	cytochrome c oxidase subunit 5A	961	3	P20674	1.12602	1.47015	1.63096	0.42044	43929000	38911000	49597000	118010000	24069000	65422000	43326000	123350000	175320000	86104000	225090000	88772000	11130000	84203000	112850000	58082000	1.54294	1.63491	1.00223	0.32398	2.53392	1.23002	0.994039	1.1226	1.97912	2.17642	1.18712	1.18116	0.191683	0.00324267	1.59847	-0.111632
P20700	4001	LMNB1	ADLD|LMN|LMN2|LMNB	lamin B1	962	54	P20700	7.35731	7.17207	7.09501	7.5253	2735900000	1976500000	5016800000	13773000000	409000000	4198800000	3435400000	8174800000	6432300000	2277100000	11362000000	6306600000	2375800000	11478000000	6627700000	14120000000	7.46115	7.1994	7.44724	7.32145	6.55597	7.32447	7.37878	7.42906	7.17879	6.88491	6.82411	7.49221	7.56147	7.0214	7.5246	7.99372
P20810	831	CAST	BS-17|PLACK	calpastatin	963	15	P20810	-0.268904	1.60959	0.584324	-0.654604	28925000	11315000	10652000	56457000	17469000	61777000	88669000	127620000	197050000	31099000	35786000	75094000	3325900	46788000	35156000	54112000	0.944379	-0.114907	-1.14514	-0.759947	2.07887	1.14607	2.03962	1.17378	2.14777	0.712329	-1.45626	0.933457	-1.46807	-0.835808	-0.0984453	-0.216094
P20839	3614	IMPDH1	IMPD|IMPD1|IMPDH-I|LCA11|RP10|sWSS2608	inosine monophosphate dehydrogenase 1	964	8	P20839	-0.852842	-0.456219	-2.10828	-1.32296	5408200	NA	NA	79963000	675840	29717000	19842000	98583000	17020000	1437100	25494000	15583000	1472000	37809000	21162000	38283000	-1.45747	NA	NA	-0.24821	-2.5387	0.0743964	-0.146145	0.785569	-1.38712	-3.70783	-1.94372	-1.39445	-2.58811	-1.14007	-0.836985	-0.726672
P20908	1289	COL5A1	EDSC|EDSCL1	collagen type V alpha 1 chain	965	23	P20908	3.19768	2.82762	2.97148	2.99276	150400000	104960000	267030000	775450000	22522000	168950000	213050000	410870000	408970000	154740000	684360000	279600000	60986000	573680000	360040000	632890000	3.30584	3.0407	3.35238	3.0918	2.4396	2.61938	3.31948	2.93201	3.20169	3.01916	2.78554	2.87952	2.52899	2.74319	3.28649	3.41239
P21127	984	CDK11B	CDC2L1|CDK11|CDK11-p110|CDK11-p46|CDK11-p58|CLK-1|PITSLREA|PK58|p58|p58CDC2L1|p58CLK-1	cyclin dependent kinase 11B	966	26	P21127	-0.505883	-0.806093	-0.162735	0.110209	2186700	19390000	14405000	163870000	NA	61543000	13942000	8514000	51159000	6582200	95672000	64594000	3178400	159100000	27295000	176240000	-2.75456	0.648162	-0.723775	0.806637	NA	1.14052	-0.661369	-2.89743	0.201373	-1.52008	-0.0427202	0.710491	-1.5304	0.911831	-0.466693	1.5261
P21281	526	ATP6V1B2	ATP6B1B2|ATP6B2|DOOD|HO57|VATB|VPP3|Vma2|ZLS2	ATPase H+ transporting V1 subunit B2	967	13	P21281	-0.148015	-0.16467	0.112812	0.684663	8551000	8271500	21240000	180610000	511750	49635000	23489000	143400000	34594000	10826000	117130000	100930000	11531000	140890000	80950000	96996000	-0.801241	-0.558775	-0.181675	0.949633	-2.93358	0.825608	0.100201	1.34909	-0.363354	-0.804728	0.24816	1.37117	0.240319	0.738262	1.11508	0.644997
P21283	528	ATP6V1C1	ATP6C|ATP6D|VATC|Vma5	ATPase H+ transporting V1 subunit C1	968	4	P21283	-2.29027	-2.05813	-2.20555	-2.69539	4202400	821450	7393300	26775000	899950	6511000	4550500	19446000	12834000	2865000	16492000	12323000	NA	12879000	6014100	9775900	-1.81882	-3.83062	-1.65494	-1.8567	-2.13209	-2.14892	-2.29608	-1.65542	-1.79456	-2.71593	-2.56982	-1.7419	NA	-2.67786	-2.66752	-2.74078
P21291	1465	CSRP1	CRP|CRP1|CSRP|CYRP|D1S181E|HEL-141|HEL-S-286	cysteine and glycine rich protein 1	969	4	P21291	-1.20989	-1.07745	-1.49694	-1.02674	12072000	8913700	8715500	15565000	1198000	12007000	16304000	32173000	9393400	NA	75175000	11405000	7520100	39496000	15961000	23690000	-0.307288	-0.452844	-1.42525	-2.65417	-1.72592	-1.2527	-0.432873	-0.898301	-2.24502	NA	-0.389298	-1.8565	-0.347044	-1.07774	-1.24738	-1.43482
P21333	2316	FLNA	ABP-280|ABPX|CSBS|CVD1|FGS2|FLN|FLN-A|FLN1|FMD|MNS|NHBP|OPD|OPD1|OPD2|XLVD|XMVD	filamin A	970	130	P21333	8.50807	8.8412	8.45257	8.6552	6093600000	5056800000	9024700000	33471000000	945400000	16078000000	8729100000	34360000000	17995000000	6279600000	24354000000	16140000000	6047200000	26870000000	14230000000	26155000000	8.60819	8.53025	8.26696	8.6269	7.74563	9.29068	8.74027	9.58822	8.66367	8.34328	7.92005	8.88328	8.84522	8.23596	8.63636	8.90326
P21399	48	ACO1	ACONS|HEL60|IREB1|IREBP|IREBP1|IRP1	aconitase 1	971	2	P21399	-2.9065	-3.35196	-2.23197	-3.14581	9469200	1542200	3093900	2827900	NA	1916900	2721400	7592600	10271000	5453900	14156000	NA	NA	NA	4329200	NA	-0.655141	-2.93826	-2.87109	-5.1615	NA	-3.93958	-3.04664	-3.06966	-2.11611	-1.79042	-2.78937	NA	NA	NA	-3.14581	NA
P21589	4907	NT5E	CALJA|CD73|E5NT|NT|NT5|NTE|eN|eNT	5'-nucleotidase ecto	972	21	P21589	3.88845	3.91834	4.27947	3.35073	335100000	195110000	356580000	972900000	64717000	473330000	344370000	634940000	851450000	532480000	1518600000	651020000	41122000	852330000	956940000	626820000	4.45339	3.91903	3.75611	3.42528	3.93826	4.12801	4.02055	3.58652	4.26011	4.79582	3.93127	4.13067	1.98746	3.30851	4.70879	3.39817
P21796	7416	VDAC1	PORIN|VDAC-1	voltage dependent anion channel 1	973	9	P21796	1.42784	0.921776	1.3768	1.90661	35034000	17083000	90356000	418250000	3533400	53065000	61021000	154360000	69000000	30126000	572300000	124250000	13795000	225520000	509500000	233010000	1.21885	0.468705	1.83962	2.18418	-0.190233	0.923462	1.49404	1.45984	0.63318	0.66663	2.52849	1.67888	0.486645	1.41	3.79169	1.9381
P21810	633	BGN	DSPG1|MRLS|PG-S1|PGI|SEMDX|SLRR1A	biglycan	974	6	P21810	-0.620299	-1.52925	-0.511589	-1.34746	17886000	7346400	10607000	52772000	5132300	4512600	12700000	8094600	21534000	25751000	76422000	19347000	NA	38160000	17361000	18616000	0.255836	-0.726802	-1.15105	-0.85918	0.339776	-2.6858	-0.797592	-2.97339	-1.04757	0.441039	-0.36565	-1.07417	NA	-1.12687	-1.12505	-1.79045
P21817	6261	RYR1	CCO|MHS|MHS1|PPP1R137|RYDR|RYR|RYR-1|SKRR	ryanodine receptor 1	975	2	P21817	-2.20515	-2.57421	-1.43692	-2.1025	3320400	3056600	5807800	15053000	909340	7443700	1797200	NA	22206000	9291800	NA	8549400	2680700	17373000	7072500	16556000	-2.15625	-1.96911	-1.9919	-2.70334	-2.11735	-1.95287	-3.65242	NA	-1.00322	-1.02443	NA	-2.28312	-1.76441	-2.25046	-2.43165	-1.96348
P21912	6390	SDHB	CWS2|IP|PGL4|SDH|SDH1|SDH2|SDHIP	succinate dehydrogenase complex iron sulfur subunit B	976	10	P21912	2.74905	3.2812	3.56339	1.54824	97403000	86544000	271290000	414460000	96709000	233480000	236840000	228410000	638460000	264210000	1018900000	362280000	12381000	310040000	312770000	115980000	2.68354	2.76738	3.37447	2.17079	4.50858	3.09311	3.47403	2.0491	3.84459	3.78831	3.35763	3.26301	0.338048	1.86449	3.0817	0.908731
P21926	928	CD9	BTCC-1|DRAP-27|MIC3|MRP-1|TSPAN-29|TSPAN29	CD9 molecule	977	2	P21926	-2.32988	-2.50964	-3.18083	-2.09698	6867700	3053700	2720800	10860000	584330	7753500	3592500	9335400	4839300	NA	7414200	6804000	NA	9055800	16869000	16784000	-1.11525	-1.97045	-3.05049	-3.18333	-2.74527	-1.89316	-2.6412	-2.75893	-3.20231	NA	-3.71903	-2.62115	NA	-3.18077	-1.16688	-1.9433
P21953	594	BCKDHB	BCKDE1B|BCKDH E1-beta|E1B	branched chain keto acid dehydrogenase E1 subunit beta	978	3	P21953	-1.04967	-2.8677	-1.965	-1.73627	NA	4520000	16224000	42531000	NA	3985500	NA	NA	5283800	2683300	97311000	10663000	1822300	13925000	32013000	17889000	NA	-1.41489	-0.557762	-1.17636	NA	-2.8677	NA	NA	-3.07548	-2.81013	-0.0183032	-1.95608	-2.29477	-2.56636	-0.234711	-1.84922
P21964	1312	COMT	HEL-S-98n	catechol-O-methyltransferase	979	10	P21964	1.9342	1.53451	2.63513	1.93902	55945000	29644000	131380000	433180000	18721000	94058000	77362000	74223000	301060000	115510000	658750000	209390000	25430000	425840000	153260000	254380000	1.88929	1.24955	2.36221	2.23574	2.17715	1.76168	1.84046	0.358764	2.75954	2.5988	2.73071	2.45147	1.32706	2.31766	2.04381	2.06756
P21980	7052	TGM2	TG(C)|TGC	transglutaminase 2	980	4	P21980	-1.8249	-2.29433	-3.07116	-2.22302	16596000	NA	2804100	15986000	1864600	3103000	1873900	25398000	4223000	2184800	NA	6412200	NA	NA	3778000	29683000	0.14861	NA	-3.00839	-2.61493	-1.0978	-3.23423	-3.5914	-1.25388	-3.39894	-3.1056	NA	-2.70895	NA	NA	-3.34396	-1.10207
P22033	4594	MMUT	MCM|MUT	methylmalonyl-CoA mutase	981	20	P22033	3.69671	3.32587	3.66734	3.60925	140540000	167550000	587950000	969800000	70248000	259010000	216710000	342740000	370400000	226950000	1818400000	538820000	123790000	1210600000	483300000	632210000	3.20872	3.70329	4.45425	3.42059	4.0547	3.24507	3.34434	2.65937	3.05871	3.56976	4.19025	3.85065	3.50176	3.80956	3.71487	3.4108
P22059	5007	OSBP	OSBP1	oxysterol binding protein	982	19	P22059	1.29232	0.9522	-0.384117	2.20256	23781000	36637000	44100000	399720000	NA	39322000	36507000	172630000	8935300	10331000	201310000	61015000	48480000	370450000	116690000	426700000	0.663885	1.5496	0.838238	2.11756	NA	0.484528	0.744017	1.62805	-2.31719	-0.872013	1.02663	0.62611	2.21365	2.11869	1.64715	2.83074
P22061	5110	PCMT1	PIMT	protein-L-isoaspartate (D-aspartate) O-methyltransferase	983	12	P22061	3.84153	3.89465	4.04965	1.94523	799610000	234940000	191760000	552950000	93953000	310210000	441930000	496640000	723480000	531060000	1194700000	518990000	11641000	387100000	322190000	282300000	5.69915	4.1822	2.89012	2.59463	4.46753	3.50923	4.38472	3.2171	4.02503	4.79198	3.58644	3.79514	0.253364	2.18147	3.12488	2.22122
P22087	2091	FBL	FIB|FLRN|Nop1|RNU3IP1	fibrillarin	984	11	P22087	2.5465	1.40579	1.38538	3.23851	50633000	63923000	200370000	806770000	3797100	84583000	67698000	300060000	20442000	46649000	790230000	199070000	100510000	742430000	254530000	848670000	1.74638	2.33816	2.95144	3.15001	-0.0880388	1.6062	1.64564	2.45938	-1.12269	1.29527	2.9923	2.37665	3.2155	3.11139	2.7819	3.84524
P22102	2618	GART	AIRS|GARS|GARTF|PAIS|PGFT|PRGS	phosphoribosylglycinamide formyltransferase, phosphoribosylglycinamide synthetase, phosphoribosylaminoimidazole synthetase	985	28	P22102	2.02559	1.92808	0.90264	3.08913	28599000	39263000	121860000	875000000	2632000	114580000	106880000	812680000	26186000	20775000	452220000	160030000	82204000	804270000	272600000	590440000	0.928143	1.64767	2.2572	3.26936	-0.608393	2.0507	2.31234	3.95766	-0.765265	0.13234	2.18998	2.0535	2.93923	3.22563	2.88169	3.30995
P22234	10606	PAICS	ADE2|ADE2H1|AIRC|PAIS	phosphoribosylaminoimidazole carboxylase and phosphoribosylaminoimidazolesuccinocarboxamide synthase	986	15	P22234	2.19753	2.56142	1.58002	3.22025	39269000	49759000	121380000	819400000	5376900	169080000	163230000	1012800000	81155000	41265000	373960000	204560000	119010000	631430000	283880000	724820000	1.38231	1.9833	2.25169	3.17284	0.40588	2.62051	2.93058	4.2887	0.867372	1.11896	1.91684	2.41692	3.44765	2.88015	2.94069	3.6125
P22307	6342	SCP2	NLTP|NSL-TP|SCP-2|SCP-CHI|SCP-X|SCPX	sterol carrier protein 2	987	23	P22307	4.12132	3.22752	3.97547	2.42445	573900000	495640000	233660000	660270000	47802000	266410000	247380000	324700000	640970000	532250000	1362300000	419840000	10189000	612390000	625010000	391060000	5.22407	5.23979	3.16601	2.8554	3.50812	3.28632	3.5376	2.57806	3.85025	4.7952	3.77514	3.4813	0.0703035	2.83643	4.089	2.70205
P22314	7317	UBA1	A1S9|A1S9T|A1ST|AMCX1|CFAP124|GXP1|POC20|SMAX2|UBA1A|UBE1|UBE1X	ubiquitin like modifier activating enzyme 1	988	27	P22314	2.25454	2.18883	1.92477	2.64033	61885000	45200000	98387000	822660000	6642300	178910000	92782000	504350000	149330000	44078000	381330000	263710000	41517000	677720000	262080000	405380000	2.03383	1.84716	1.95849	3.17868	0.705953	2.70326	2.10582	3.24027	1.74753	1.21376	1.94489	2.79291	2.0006	2.98117	2.82443	2.75512
P22392	4831	NME2	NDKB|NDPK-B|NDPKB|NM23-H2|NM23B|PUF	NME/NM23 nucleoside diphosphate kinase 2	989	6	P22392	-1.11003	-0.402955	-0.810277	-1.37545	10103000	5839200	7701800	41068000	4712700	23809000	15080000	29407000	30168000	13392000	37974000	NA	NA	18428000	22301000	27789000	-0.562338	-1.0521	-1.59787	-1.22782	0.218675	-0.250199	-0.546813	-1.03348	-0.560948	-0.498928	-1.37095	NA	NA	-2.16628	-0.760707	-1.19935
P22413	5167	ENPP1	ARHR2|COLED|M6S1|NPP1|NPPS|PC-1|PCA1|PDNP1	ectonucleotide pyrophosphatase/phosphodiesterase 1	990	11	P22413	0.759831	0.52812	0.793901	0.764415	29480000	18282000	42825000	152990000	5464500	43453000	30409000	85739000	82467000	31166000	202170000	57447000	10299000	179030000	86746000	99093000	0.971603	0.564804	0.797282	0.705636	0.428825	0.630817	0.477181	0.575657	0.890519	0.715423	1.03275	0.53691	0.0850585	1.08035	1.21569	0.676556
P22415	7391	USF1	FCHL|FCHL1|HYPLIP1|MLTF|MLTFI|UEF|bHLHb11	upstream transcription factor 1	991	3	P22415	-2.09075	-1.59459	-1.72502	-2.76039	6766800	2764700	3584600	17888000	NA	9435200	8403800	17928000	21547000	7307700	14604000	12347000	NA	11263000	8340200	7064300	-1.13645	-2.1113	-2.66557	-2.44966	NA	-1.60569	-1.40045	-1.77765	-1.0467	-1.36976	-2.74459	-1.73902	NA	-2.86931	-2.19176	-3.22011
P22570	2232	FDXR	ADR|ADXR|ANOA	ferredoxin reductase	992	4	P22570	-3.15157	-3.52912	-2.41839	-2.63888	1400100	1142600	3638700	10699000	391060	2565900	1364800	6805600	4903300	1985300	36232000	11781000	1210000	10630000	13086000	7113700	-3.3932	-3.36313	-2.64466	-3.20529	-3.31547	-3.51256	-4.05424	-3.23422	-3.18335	-3.24326	-1.43846	-1.80848	-2.85743	-2.95191	-1.53635	-3.20983
P22626	3181	HNRNPA2B1	HNRNPA2|HNRNPB1|HNRPA2|HNRPA2B1|HNRPB1|IBMPFD2|RNPA2|SNRPB1	heterogeneous nuclear ribonucleoprotein A2/B1	993	25	P22626	7.7424	8.28466	8.06891	7.68755	3698800000	2026700000	8587100000	17152000000	1573800000	8983500000	5884500000	12491000000	14502000000	5316900000	15311000000	13031000000	2950600000	13760000000	8076800000	12369000000	7.89309	7.23493	8.19757	7.64401	8.46922	8.43829	8.16453	8.06658	8.35218	8.10403	7.25289	8.56654	7.8592	7.28033	7.81231	7.79838
P22670	5989	RFX1	EFC|RFX	regulatory factor X1	994	2	P22670	-2.34408	-3.65747	-2.83179	-3.25138	NA	NA	NA	19220000	NA	NA	1791000	NA	NA	NA	9431700	8506800	646000	9606400	2693200	12716000	NA	NA	NA	-2.34408	NA	NA	-3.65747	NA	NA	NA	-3.37307	-2.29051	-3.71976	-3.09649	-3.83643	-2.35283
P22692	3487	IGFBP4	BP-4|HT29-IGFBP|IBP4|IGFBP-4	insulin like growth factor binding protein 4	995	4	P22692	-0.90275	-1.86316	-0.707927	-2.32523	9167900	5506000	12959000	NA	2953800	7233600	9508400	4693200	45712000	21730000	51433000	9463900	NA	8169800	15156000	NA	-0.701459	-1.13534	-0.871455	NA	-0.444619	-1.9948	-1.22015	-3.79306	0.0388828	0.196953	-0.934865	-2.13268	NA	-3.32779	-1.32268	NA
P22694	5567	PRKACB	PKA C-beta|PKACB	protein kinase cAMP-activated catalytic subunit beta	996	7	P22694	0.304434	-0.247448	-0.23916	1.4376	4755200	8164600	89777000	282270000	5924700	14018000	7311300	121210000	21472000	4501000	245220000	71042000	36711000	275630000	58216000	183660000	-1.64179	-0.577203	1.83064	1.60609	0.543628	-1.02593	-1.60377	1.09628	-1.05174	-2.06649	1.31025	0.851344	1.83155	1.69651	0.635404	1.58695
P22695	7385	UQCRC2	MC3DN5|QCR2|UQCR2	ubiquinol-cytochrome c reductase core protein 2	997	10	P22695	-0.0560536	-0.532332	0.16606	-0.562743	14458000	9545100	18399000	138820000	2252300	27443000	13756000	39848000	23396000	15013000	236270000	62850000	668500	57627000	154320000	58788000	-0.0489391	-0.355888	-0.382133	0.562746	-0.82959	-0.042183	-0.680978	-0.576579	-0.927874	-0.334662	1.2568	0.669974	-3.67272	-0.53828	2.05383	-0.093806
P22830	2235	FECH	EPP|EPP1|FCE	ferrochelatase	998	11	P22830	0.91314	-0.857874	0.868402	0.37816	25651000	33052000	71854000	91927000	1045800	25910000	18882000	26895000	114090000	21346000	132030000	111830000	5013500	116610000	65513000	135790000	0.772312	1.40372	1.51975	-0.0432259	-1.91883	-0.126361	-0.218549	-1.16776	1.35902	0.17132	0.420286	1.52298	-0.904157	0.46818	0.807222	1.1414
P23141	1066	CES1	ACAT|CE-1|CEH|CES2|HMSE|HMSE1|PCE-1|REH|SES1|TGH|hCE-1	carboxylesterase 1	999	9	P23141	-0.324338	-2.58214	-1.18026	-0.102727	7320000	11222000	15093000	134090000	694050	5303000	2854800	11841000	5386200	8670300	124340000	22009000	7193300	140910000	26402000	53743000	-1.02389	-0.126599	-0.658641	0.51178	-2.50095	-2.44944	-2.97678	-2.4014	-3.04777	-1.12396	0.334026	-0.883333	-0.408093	0.738465	-0.515092	-0.22619
P23193	6917	TCEA1	GTF2S|SII|TCEA|TF2S|TFIIS	transcription elongation factor A1	1000	11	P23193	1.08047	3.16579	1.90773	1.13335	46160000	15791000	79570000	151220000	34674000	225540000	231960000	467090000	417210000	65209000	134380000	174070000	26385000	126560000	79386000	171270000	1.6139	0.357291	1.66215	0.688528	3.05225	3.04244	3.44363	3.12486	3.23048	1.77681	0.445646	2.17799	1.37772	0.5851	1.08669	1.48389
P23229	3655	ITGA6	CD49f|ITGA6B|VLA-6	integrin subunit alpha 6	1001	40	P23229	4.14662	4.55563	4.70962	4.20357	322520000	169910000	554660000	1531100000	138780000	606200000	526510000	875950000	1395000000	514500000	1824000000	1113100000	165930000	1513400000	864610000	1094400000	4.39858	3.7231	4.37288	4.09194	5.0214	4.49033	4.64039	4.0704	4.97271	4.74644	4.19467	4.92466	3.90433	4.12833	4.56116	4.22044
P23246	6421	SFPQ	POMP100|PPP1R140|PSF	splicing factor proline and glutamine rich	1002	25	P23246	4.61807	4.84662	4.60027	4.59149	319690000	336660000	677510000	2383000000	77891000	927540000	628960000	1822300000	1038800000	384330000	1971700000	1359100000	224400000	2208000000	937840000	1514400000	4.38596	4.69184	4.65218	4.74229	4.20134	5.11318	4.89998	5.17198	4.54716	4.32708	4.3066	5.22024	4.31912	4.6677	4.67945	4.69968
P23284	5479	PPIB	B|CYP-S1|CYPB|HEL-S-39|OI9|SCYLP	peptidylprolyl isomerase B	1003	17	P23284	6.4695	5.70515	6.16952	5.51045	1916600000	1809100000	1784200000	5057700000	195360000	1930700000	1066000000	2202100000	1991400000	1723500000	11906000000	2032300000	225540000	4587700000	3176800000	2693300000	6.95134	7.07402	6.00398	5.84866	5.50691	6.18675	5.67027	5.45666	5.48646	6.48445	6.89134	5.81585	4.32608	5.71193	6.45462	5.54917
P23368	4200	ME2	ODS1	malic enzyme 2	1004	21	P23368	3.43284	3.39726	3.01293	4.26097	66513000	151440000	621710000	1025000000	38522000	218740000	303450000	621310000	160520000	148370000	1511700000	375600000	418980000	1168100000	536640000	1109800000	2.13714	3.56007	4.53219	3.50197	3.20167	2.99761	3.83586	3.55389	1.85183	2.95873	3.92472	3.31646	5.17708	3.75853	3.8672	4.24105
P23378	2731	GLDC	GCE|GCSP|HYGN1	glycine decarboxylase	1005	15	P23378	1.91175	0.390852	-0.304599	1.2935	60597000	52574000	127090000	224000000	12931000	16458000	51772000	40518000	17062000	5733600	177740000	80483000	28695000	174770000	105340000	135360000	2.0037	2.06126	2.31586	1.26617	1.65179	-0.790938	1.25406	-0.551505	-1.38356	-1.71852	0.847628	1.03605	1.49304	1.04597	1.49827	1.13672
[truncated: 3,558 more rows]

## Sheet: Summary_PM
sgCTL + HGF / sgCTL					sgMAP4K4 + HGF / sgMAP4K4					sgMAP4K4 / sgCTL					sgMAP4K4 + HGF / sgCTL + HGF
[truncated: 335 more rows]

## Sheet: A_RAW_sgCTL+HGF_vs_sgCTL
	ProteinName	TopProteinName	nrPeptides	Fasta.headers	sgCTL+HGF	sgCTL	proteinID	log2FC	CI.L	CI.R	AveExpr	t	P.Value	adj.P.Val	B	nrNAs	003_S197173_gC_0_2_Control.raw	008_S197172_gC_0_1_Control.raw	009_S197175_gC_0_4_Control.raw	010_S197174_gC_0_3_Control.raw	002_S197176_gC_1_1_Control_nodil.raw	004_S197178_gC_1_3_Control.raw	018_S197177_gC_1_2_Control.raw	020_S197179_gC_1_4_Control.raw	003_S197173_gC_0_2_Control.transformed	008_S197172_gC_0_1_Control.transformed	009_S197175_gC_0_4_Control.transformed	010_S197174_gC_0_3_Control.transformed	002_S197176_gC_1_1_Control_nodil.transformed	004_S197178_gC_1_3_Control.transformed	018_S197177_gC_1_2_Control.transformed	020_S197179_gC_1_4_Control.transformed	pseudo.gC_1	pseudo.gC_0	pseudo.log2FC	pseudo.P.Value	pseudo.adj.P.Val
[truncated: 4,539 more rows]

[truncated: 11 more sheets: A_Annotated_sgCTL+HGF_vs_sgCTL, A_PM_sgCTL+HGF_vs_sgCTL, B_RAW_sgMAP4K4+HGF_vs_sgMAP4K4, B_Ann_sgMAP4K4+HGF_vs_sgMAP4K4, B_PM_sgMAP4K4+HGF_vs_sgMAP4K4, C_RAW_sgMAP4K4_vs_sgCTL, C_Annotated_sgMAP4K4_vs_sgCTL, C_PM_sgMAP4K4_vs_sgCTL, D_RAW_sgMAP4K4+HGF_vs_sgCTL+HGF, D_Ann_sgMAP4K4+HGF_vs_sgCTL+HGF, D_PM_sgMAP4K4+HGF_vs_sgCTL+HGF]
