# Supplementary material for: Spatial proteomics finds CD155 and Endophilin-A1 as mediators of growth and invasion in medulloblastoma
Source: Life Sci Alliance. 2022 Mar 16;5(6):e202201380. doi: 10.26508/lsa.202201380 (PMC8926928; doi:10.26508/lsa.202201380)
Supplement: Supplementary file 3 [file LSA-2022-01380_TableS3.xlsx]

## Sheet: Sheet1
(sgCTL + HGF) vs. (sgCTL)						(sgMAP4K4 + HGF) vs. (sgMAP4K4)						(sgMAP4K4) vs. (sgCTL)						(sgMAP4K4 + HGF) vs. (sgCTL + HGF)
Gene	Protein ID	Log2FC	p-Value	Adj. p-Value		Gene	Protein ID	Log2FC	p-Value	Adj. p-Value		Gene	Protein ID	Log2FC	p-Value	Adj. p-Value		Gene	Protein ID	Log2FC	p-Value	Adj. p-Value
STXBP2	Q15833	-2.14193	0.00048136	0.117737		STX12	Q86Y82	-2.87349	0.00028941	0.134591		-	-	-	-	-		MGAT1	P26572	2.81927	6.37851e-05	0.0242606
SLC29A1	Q99808	-2.01231	0.000985534	0.117737		VTI1B	Q9UEU0	-3.00784	0.000811813	0.134591								ATP1A3	P13637	2.64421	0.000160419	0.0277545
CEP170	Q5SW79	1.85293	0.00152244	0.118357		BNIP1	Q12981	-2.57395	0.00103642	0.134591								KIAA2013	Q8IYS2	2.54749	0.000180341	0.0277545
YIPF3	Q9GZM5	-1.77582	0.00150068	0.118357		TMED5	Q9Y3A6	-2.6314	0.00106007	0.134591								SURF4	O15260	2.50583	0.000209219	0.0282896
TMEM165	Q9HC07	-1.51648	0.00195016	0.122589		NECTIN3	Q9NQS3	-2.8765	0.0012042	0.134591								TAP1	Q03518	2.54734	0.000481143	0.0331558
SCAMP1	O15126	-1.7118	0.00206599	0.123035		GOSR2	O14653	-2.72261	0.00124932	0.134591								NCEH1	Q6PIU2	2.16707	0.000513286	0.0337368
B3GLCT	Q6Y288	-1.82523	0.00204008	0.123035		FIS1	Q9Y3D6	-2.17829	0.00165189	0.134591								STT3B	Q8TCJ2	2.3989	0.00053403	0.0337368
COQ6	Q9Y2Z9	-1.56258	0.00237982	0.13257		EEF1E1	O43324	-2.20322	0.00180434	0.134591								ATG9A	Q7Z3C6	2.38643	0.000564066	0.0337368
KIAA2013	Q8IYS2	-1.88518	0.0026883	0.137378		RABGAP1	Q9Y3P9	1.89384	0.00249255	0.134591								SLC2A3	P11169	2.42488	0.000641334	0.0337368
METTL7A	Q9H8H3	-1.98809	0.00285318	0.137378		USE1	Q9NZ43	-2.35537	0.0028949	0.134591								KCNMA1	Q12791	2.9901	0.000645716	0.0337368
TOR1B	O14657	-2.16514	0.00307563	0.138892		UTP4	Q969X6	2.63373	0.00348907	0.134591								GOSR2	O14653	-2.28407	0.000798613	0.0357853
RAP1B	P61224	-1.49946	0.00293601	0.138892		AGPAT3	Q9NRZ7	1.92895	0.00392026	0.134591								ATL1	Q8WXF7	1.78156	0.000816658	0.0357853
FTO	Q9C0B1	1.55599	0.00378512	0.139143		STX6	O43752	-2.89028	0.00396858	0.134591								MOGS	Q13724	3.48966	0.000824866	0.0357853
TIMMDC1	Q9NPL8	-1.93755	0.00342423	0.139143		RRM1	P23921	2.31159	0.00402284	0.134591								PDZD8	Q8NEN9	2.30865	0.000834588	0.0357853
LPCAT4	Q643R3	-1.89	0.004032	0.142879		PKN2	Q16513	2.04701	0.00442577	0.134591								SV2A	Q7L0J3	2.38813	0.00088943	0.0373318
LNPK	Q9C0E8	-2.01709	0.00462868	0.148577		TXNDC12	O95881	-2.0557	0.00443587	0.134591								SPNS1	Q9H2V7	2.67783	0.000988277	0.0393351
DHODH	Q02127	-2.19101	0.00475694	0.149549		ITPR3	Q14573	3.32573	0.00468292	0.134591								COX15	Q7KZN9	3.2085	0.00101474	0.0397931
SORT1	Q99523	-1.21015	0.0053162	0.151294		LMAN2L	Q9H0V9	1.7961	0.0054646	0.134591								TIMMDC1	Q9NPL8	2.30412	0.00103566	0.0397931
SLC16A1	P53985	-1.38914	0.00553634	0.15279		DDRGK1	Q96HY6	-1.76682	0.00559418	0.134591								GUSB	P08236	1.63103	0.00113817	0.0410341
SLC33A1	O00400	-2.17781	0.00565583	0.155141		FAF1	Q9UNN5	1.82038	0.00568141	0.134591								ACSS1	Q9NUB1	2.82774	0.00116204	0.0410341
TAP1	Q03518	-1.78962	0.00602814	0.155263		STX8	Q9UNK0	-2.30571	0.00582214	0.134591								LRRC8A	Q8IWT6	2.47605	0.00120156	0.0412432
HSD17B12	Q53GQ0	-1.73316	0.005961	0.155263		SOAT1	P35610	1.8058	0.00585728	0.134591								TMED5	Q9Y3A6	-1.9189	0.00120594	0.0412432
COX15	Q7KZN9	-2.36354	0.00631801	0.157985		TPM1	P09493	-2.37017	0.00587171	0.134591								LNPK	Q9C0E8	2.3989	0.00128544	0.0427
CYP2S1	Q96SQ9	-1.73172	0.00654735	0.159114		PCMT1	P22061	-2.11307	0.00619306	0.134591								LPCAT4	Q643R3	2.38513	0.0012859	0.0427
GUSB	P08236	-1.21454	0.00686844	0.160191		DHX36	Q9H2U1	2.0835	0.00635445	0.134591								CYP20A1	Q6UW02	2.66909	0.00130601	0.0427
ARSD	P51689	-1.87004	0.00716998	0.160422		USP19	O94966	2.46457	0.00638553	0.134591								MGAT2	Q10469	2.72393	0.00141042	0.0427
NCEH1	Q6PIU2	-1.51853	0.00698932	0.160422		GALNT1	Q10472	2.75028	0.00647458	0.134591								NCLN	Q969V3	2.69014	0.0014924	0.0427
CYP20A1	Q6UW02	-2.3753	0.00728247	0.160422		VANGL2	Q9ULK5	2.68342	0.00649086	0.134591								SIGMAR1	Q99720	2.3381	0.00152652	0.0427
SLC7A6	Q92536	-2.31153	0.00702678	0.160422		ATG9A	Q7Z3C6	1.98435	0.00653186	0.134591								TM9SF3	Q9HD45	1.69037	0.00156651	0.0427
PAM	P19021	-1.6872	0.00739869	0.16177		NUCB2	P80303	-2.16162	0.00658029	0.134591								SLC4A7	Q9Y6M7	2.27837	0.00166743	0.0439915
POR	P16435	-1.41562	0.00772954	0.163746		SEC62	Q99442	1.56491	0.00667329	0.134591								DCAKD	Q8WVC6	2.00205	0.00174729	0.0453216
NSDHL	Q15738	-1.24167	0.00768383	0.163746		TOMM22	Q9NS69	-1.73214	0.00669811	0.134591								PLXNA2	O75051	1.83413	0.00187581	0.0464826
STT3B	Q8TCJ2	-1.9051	0.00776522	0.163746		HUWE1	Q7Z6Z7	2.32502	0.00676873	0.134591								NECTIN3	Q9NQS3	-2.5514	0.00189952	0.0464826
LSR	Q86X29	-1.93237	0.00786719	0.164087		GTF3C3	Q9Y5Q9	4.29764	0.00736818	0.134591								SLC16A3	O15427	1.67809	0.00190705	0.0464826
METTL15	A6NJ78	-1.67602	0.00845334	0.170803		FDPS	P14324	-1.88656	0.00737025	0.134591								TAP2	Q03519	2.76219	0.00190968	0.0464826
LRRC8A	Q8IWT6	-2.0376	0.00872931	0.172794		CUX1	P39880	-1.90392	0.00742688	0.134591								PREB	Q9HCU5	2.24497	0.0019182	0.0464826
NUDC	Q9Y266	1.23884	0.00915759	0.175442		SLC35B2	Q8TB61	1.36572	0.0076124	0.134591								ALG5	Q9Y673	2.35896	0.00192791	0.0464826
FAM20B	O75063	-1.48558	0.00938768	0.177036		DCBLD1	Q8N8Z6	-2.14059	0.00769883	0.134591								UGGT1	Q9NYU2	1.58794	0.00193953	0.0464826
GLB1	P16278	-1.31621	0.00997796	0.182098		PRAF2	O60831	-1.70213	0.0078642	0.134591								PIGT	Q969N2	2.27384	0.00201905	0.0475609
ATP13A3	Q9H7F0	-1.52474	0.0105652	0.185806		ARL6IP1	Q15041	-1.77297	0.00801884	0.134591								VTI1B	Q9UEU0	-2.28468	0.00203874	0.047781
MGAT1	P26572	-1.89294	0.011164	0.189957		STX16	O14662	-2.6332	0.0082746	0.134591								TMEM43	Q9BTV4	1.57263	0.00225392	0.0500305
ATL1	Q8WXF7	-1.46477	0.0112246	0.190272		SPAG9	O60271	1.94589	0.00860126	0.134591								SLC29A1	Q99808	2.05985	0.00238946	0.0513123
LPCAT1	Q8NF37	-1.10232	0.0115643	0.193136		PIGK	Q92643	2.69269	0.00927873	0.134591								NRP1	O14786	1.6395	0.00241278	0.0514287
SCAMP3	O14828	-1.05406	0.0118515	0.195124		VTI1A	Q96AJ9	-2.3225	0.00934254	0.134591								AMFR	Q9UKV5	1.83936	0.0024687	0.0514287
MRC2	Q9UBG0	-1.19073	0.0121436	0.198419		PRMT3	O60678	2.20063	0.00975036	0.13704								SLC16A1	P53985	1.65957	0.00249197	0.0514287
						COL4A2	P08572	-2.14451	0.00983872	0.137862								TMEM165	Q9HC07	1.43343	0.00249334	0.0514287
						LRRC59	Q96AG4	-1.68448	0.00995495	0.13842								ABCC4	O15439	2.37831	0.00251279	0.0514287
						FUT8	Q9BYC5	1.60941	0.0104079	0.140334								CEP170	Q5SW79	-1.6051	0.00255191	0.0514287
						BCAM	P50895	-1.4888	0.0106928	0.140438								FADS1	O60427	1.98904	0.00264456	0.0518398
						SLC4A7	Q9Y6M7	1.8812	0.0112517	0.141177								FAM20B	O75063	1.78347	0.00271971	0.0518398
						TM9SF4	Q92544	2.70473	0.0113384	0.141177								TPM1	P09493	-2.27037	0.00291926	0.052877
						STX7	O15400	-2.37223	0.0113922	0.141177								USE1	Q9NZ43	-2.22494	0.00296624	0.052877
						DHCR24	Q15392	1.50911	0.0116744	0.141818								PAM	P19021	2.03318	0.00300129	0.0530047
						LRPAP1	P30533	-1.93657	0.0117039	0.141818								ATP12A	P54707	1.79406	0.00305249	0.0530047
						DHCR7	Q9UBM7	1.81621	0.0117987	0.141818								ADPGK	Q9BRR6	1.67525	0.00306553	0.0530047
						NBAS	A2RRP1	1.85911	0.0120439	0.141923								ADAM9	Q13443	1.68618	0.0030869	0.0530047
						SLC38A10	Q9HBR0	1.79052	0.0128902	0.143003								MRC2	Q9UBG0	1.53019	0.00312012	0.0531104
						MYOF	Q9NZM1	1.87345	0.0130265	0.143003								SLC19A1	P41440	2.00845	0.00324025	0.0531104
						REEP5	Q00765	-1.68197	0.013509	0.143003								TMEM237	Q96Q45	1.99089	0.00325032	0.0531104
						TEX2	Q8IWB9	3.08242	0.0135551	0.143003								AIFM1	O95831	1.66898	0.00325248	0.0531104
						CLCN7	P51798	1.92074	0.0136708	0.143003								COQ6	Q9Y2Z9	1.67197	0.00326305	0.0531104
						ABCD3	P28288	2.25321	0.0138454	0.143003								ILVBL	A1L0T0	2.08108	0.00329172	0.0531104
						TOMM70	O94826	-1.47442	0.0139997	0.143003								METTL7A	Q9H8H3	2.00426	0.0035045	0.0552227
						ESYT2	A0FGR8	2.50862	0.0143406	0.143003								TMEM87B	Q96K49	1.73934	0.00357923	0.056018
						TMTC3	Q6ZXV5	-1.58735	0.0143589	0.143003								TGFBI	Q15582	1.6323	0.00359671	0.0560779
						RTN4	Q9NQC3	-1.31225	0.0145443	0.143003								SLC33A1	O00400	2.24208	0.00361157	0.0560779
						ALG5	Q9Y673	2.39219	0.0146443	0.143003								TM9SF2	Q99805	1.82709	0.00371163	0.056683
						RHBDF2	Q6PJF5	1.69784	0.014879	0.143003								IGSF8	Q969P0	1.74532	0.00371994	0.056683
						MARCHF5	Q9NX47	1.86182	0.0149693	0.143003								SPCS2	Q15005	1.78921	0.00383403	0.0573141
						KIDINS220	Q9ULH0	-1.8039	0.0151552	0.143003								NUDC	Q9Y266	-1.49906	0.00389791	0.0573141
						HLA-B	P01889	-1.30098	0.0151685	0.143003								ZDHHC13	Q8IUH4	1.62888	0.00409247	0.0574523
						FADS2	O95864	1.46601	0.0152362	0.143003								EPHA2	P29317	1.67484	0.00412171	0.0574523
						ERP29	P30040	-1.32937	0.0156467	0.143003								ZFYVE27	Q5T4F4	1.73924	0.00415296	0.0574523
						KLRG2	A4D1S0	-2.849	0.0158143	0.143003								SLC12A9	Q9BXP2	2.01633	0.00426103	0.0574523
						TECR	Q9NZ01	1.68202	0.0160972	0.143003								KDSR	Q06136	1.97787	0.00426795	0.0574523
						ODR4	Q5SWX8	1.85464	0.0163526	0.143003								EPHB4	P54760	1.69257	0.00437294	0.0582597
						ITSN1	Q15811	1.28943	0.0164795	0.143003								MLEC	Q14165	1.51618	0.00441876	0.0583509
						ATP11C	Q8NB49	2.86655	0.016647	0.143003								ABCC1	P33527	1.96161	0.00442339	0.0583509
						CDH2	P19022	-1.53072	0.0167249	0.143003								CYB5R1	Q9UHQ9	1.49339	0.00452249	0.0589915
						ESYT1	Q9BSJ8	1.5999	0.0168073	0.143003								SRP14	P37108	-1.66426	0.00462506	0.059152
						LBR	Q14739	1.83574	0.0173821	0.14414								EXT2	Q93063	2.01089	0.00468682	0.0595344
						PREB	Q9HCU5	3.2732	0.0174662	0.14414								YIPF3	Q9GZM5	1.95349	0.00499601	0.061537
						RPN1	P04843	1.94048	0.0175734	0.144152								ADAM10	O14672	1.41666	0.00515346	0.0617237
						ATP5PB	P24539	-1.23818	0.0176946	0.144608								ACSS3	Q9H6R3	1.44462	0.00517569	0.0617237
						CRTAP	O75718	-1.60117	0.0179031	0.144608								ATP13A3	Q9H7F0	1.62278	0.00517602	0.0617237
						ECE1	P42892	-2.06587	0.0179479	0.144608								GALNT7	Q86SF2	1.48239	0.00520029	0.0617237
						ATP2B1	P20020	3.1113	0.0180343	0.144608								TMEM87A	Q8NBN3	1.68696	0.00530504	0.0619556
						UBA6	A0AVT1	2.0381	0.0182278	0.144608								FLVCR1	Q9Y5Y0	2.17411	0.00549134	0.0629119
						DEGS1	O15121	1.5666	0.0182617	0.144608								IGSF3	O75054	1.49909	0.00560943	0.0633395
						RHOT1	Q8IXI2	1.80429	0.0182859	0.144608								ZDHHC6	Q9H6R6	2.23248	0.0057328	0.0638843
						SEC22B	O75396	-1.67713	0.0183229	0.144608								STX12	Q86Y82	-2.04117	0.00619972	0.066326
						APOL2	Q9BQE5	-1.50565	0.0185423	0.144608								CLPTM1	O96005	2.07865	0.00622704	0.066326
						HMOX1	P09601	-1.61254	0.018574	0.144608								WFS1	O76024	2.17864	0.0062715	0.066326
						ERMP1	Q7Z2K6	2.88136	0.0187524	0.144608								CD276	Q5ZPR3	-2.3826	0.00637008	0.06654
						MAVS	Q7Z434	-1.72134	0.0192075	0.144608								ATP11A	P98196	2.20982	0.00654033	0.0672533
						STT3B	Q8TCJ2	2.19303	0.0192806	0.144608								B3GLCT	Q6Y288	1.82349	0.00657869	0.0674974
						ATXN2L	Q8WWM7	-1.31553	0.0193484	0.144608								SNX13	Q9Y5W8	1.68416	0.00665806	0.0677235
						DIABLO	Q9NR28	-1.85859	0.0195102	0.144608								GPAT3	Q53EU6	2.0031	0.00678973	0.0685956
						TM9SF2	Q99805	1.84815	0.0195431	0.144608								ATL2	Q8NHH9	1.18796	0.00685047	0.0689256
						C1GALT1	Q9NS00	1.18521	0.0195723	0.144608								CDH2	P19022	-1.48693	0.00685762	0.0689256
						HMOX2	P30519	-1.37407	0.019974	0.145637								SLC4A2	P04920	1.72831	0.0069035	0.0689256
						MPZL1	O95297	-1.62309	0.0200102	0.145637								SLC25A6	P12236	1.60588	0.00690792	0.0689256
						MAN2A1	Q16706	2.35607	0.0202651	0.146422								DNAJC10	Q8IXB1	2.41645	0.00692496	0.0689256
						STX3	Q13277	-2.39157	0.0205065	0.146422								TBL2	Q9Y4P3	2.93075	0.0069269	0.0689256
						FADS1	O60427	1.69387	0.0205182	0.146422								SFXN3	Q9BWM7	2.65259	0.006966	0.0690172
						SLC33A1	O00400	1.6498	0.0211891	0.148095								AGPAT1	Q99943	2.04217	0.00713868	0.0692277
						TENM3	Q9P273	1.74931	0.0212987	0.148095								IGF2R	P11717	1.30078	0.00719335	0.0692277
						NUCB1	Q02818	-1.39783	0.0214534	0.148722								LBR	Q14739	1.51868	0.00725703	0.0693226
						HLA-F	P30511	-1.80788	0.0217488	0.149147								GANAB	Q14697	1.23949	0.00737371	0.0700503
						DNAJC10	Q8IXB1	2.10213	0.0219378	0.149147								RPN1	P04843	1.48572	0.0074622	0.070456
						SEC63	Q9UGP8	1.92888	0.0220656	0.149147								SOAT1	P35610	1.64708	0.00761242	0.0712911
						ABCB6	Q9NP58	2.52675	0.0222118	0.149266								NUP50	Q9UKX7	-1.36122	0.00763423	0.0713107
						GALNT7	Q86SF2	1.9338	0.0223377	0.149676								DHCR7	Q9UBM7	1.42095	0.00785235	0.0720887
						SNX14	Q9Y5W7	2.01605	0.0227241	0.150083								LRP1	Q07954	1.7877	0.00785372	0.0720887
						HEXB	P07686	-1.71557	0.0228457	0.150164								PTPRK	Q15262	1.92353	0.00790723	0.0721496
						TMEM43	Q9BTV4	1.66982	0.0228666	0.150164								GPAA1	O43292	1.33483	0.00802605	0.0723755
						SUMF2	Q8NBJ7	-1.55733	0.0230994	0.15062								NRP2	O60462	1.46432	0.00806085	0.0724065
						SDF4	Q9BRK5	-1.76962	0.0235629	0.151804								AKAP1	Q92667	1.71038	0.0082015	0.0729841
						BCAP31	P51572	-2.08278	0.0235773	0.151804								PXDN	Q92626	1.90621	0.00821544	0.0729841
						CCDC134	Q9H6E4	-1.3741	0.0237109	0.151804								MLF2	Q15773	-1.4345	0.00850044	0.0742548
						ATP2B4	P23634	1.59584	0.0240853	0.151804								RPN2	P04844	1.73604	0.00865072	0.0742548
						ACBD5	Q5T8D3	-2.45735	0.0246228	0.151804								SEC11A	P67812	1.50223	0.00870953	0.0744285
						ALCAM	Q13740	-1.58698	0.0246684	0.151804								SLC20A1	Q8WUM9	1.94241	0.00875816	0.0744285
						TMED2	Q15363	1.41833	0.0247449	0.151804								ESYT2	A0FGR8	2.04301	0.00892721	0.0744285
						GALNT2	Q10471	1.60324	0.0247791	0.151804								PCMT1	P22061	-1.96406	0.00900113	0.0744752
						GANAB	Q14697	1.47318	0.0249465	0.151977								PTPRF	P10586	1.59264	0.00904122	0.0745239
						TBL2	Q9Y4P3	2.35833	0.0249888	0.151977								ATP1A1	P05023	1.4421	0.00915286	0.0747942
						HLA-G	P17693	-1.22605	0.0250304	0.152029								FKBP11	Q9NYL4	1.54176	0.00929468	0.0751551
						HACD3	Q9P035	2.06403	0.0251225	0.152388								MSMO1	Q15800	1.32597	0.0093935	0.075689
						VAMP3	Q15836	-1.54416	0.0252332	0.152645								SACM1L	Q9NTJ5	1.75331	0.00945712	0.0759366
						CKAP4	Q07065	-1.70725	0.0253173	0.152765								ERMP1	Q7Z2K6	2.56322	0.00965929	0.0768546
						DPAGT1	Q9H3H5	2.36377	0.025417	0.153167								CDS2	O95674	1.68362	0.00974433	0.0768546
						TMPO	P42166	-1.29764	0.0255827	0.153377								ACSL3	O95573	1.85413	0.00979897	0.0768546
						NTM	Q9P121	-2.63209	0.0261054	0.153377								BCS1L	Q9Y276	2.13058	0.00991569	0.0772515
						CPT1A	P50416	2.43159	0.0264169	0.153377								TFRC	P02786	1.37745	0.00999839	0.0773745
						CTSZ	Q9UBR2	-1.59524	0.0265654	0.153377								GALNT1	Q10472	1.58663	0.010204	0.0783891
						MTHFD1	P11586	1.44652	0.0266787	0.153544								HMGCR	P04035	1.71543	0.0106695	0.0803605
						ABCC4	O15439	2.40043	0.0267815	0.153752								ARSD	P51689	1.95956	0.010795	0.0808574
						MOSPD2	Q8NHP6	1.56593	0.0271226	0.154055								EPHB2	P29323	1.42653	0.0108055	0.0808574
						UGGT1	Q9NYU2	1.70969	0.0274037	0.154055								VMP1	Q96GC9	1.75223	0.0108613	0.0810011
						TIMMDC1	Q9NPL8	1.39294	0.0274692	0.154055								TMX2	Q9Y320	1.3986	0.010878	0.0810011
						TMX2	Q9Y320	1.57293	0.0276641	0.154396								PTPN1	P18031	1.36938	0.0109843	0.0812741
						NECTIN1	Q15223	-1.68846	0.0277574	0.154427								NUP210	Q8TEM1	2.25422	0.0112923	0.0821046
						QARS1	P47897	1.40496	0.0278271	0.154427								SEC63	Q9UGP8	1.40432	0.0113509	0.0822116
						TOR1AIP1	Q5JTV8	-1.53271	0.028547	0.155374								SNX14	Q9Y5W7	1.40694	0.0113641	0.0822116
						ZMPSTE24	O75844	1.49765	0.0289601	0.156513								BTN2A1	Q7KYR7	1.23616	0.011396	0.0822116
						SLC12A2	P55011	1.47472	0.0294291	0.157728								CERS6	Q6ZMG9	1.94618	0.0114761	0.0822993
						UTP18	Q9Y5J1	2.01145	0.0295707	0.157803								SLC19A2	O60779	2.22322	0.0114979	0.0823037
						CXADR	P78310	-2.37531	0.029806	0.158039								STX8	Q9UNK0	-1.81507	0.011599	0.0824129
						F11R	Q9Y624	-1.31321	0.0301932	0.158359								ODR4	Q5SWX8	2.10361	0.0116068	0.0824129
						RBM3	P98179	-1.4344	0.0302067	0.158359								ENDOD1	O94919	1.17705	0.0118088	0.0829632
						ELOVL5	Q9NYP7	1.52272	0.0303572	0.158359								STX16	O14662	-1.96983	0.0118416	0.0829632
						OSBPL8	Q9BZF1	1.75454	0.0303906	0.158359								MTFR1L	Q9H019	-2.2576	0.0118732	0.0830557
						TM9SF3	Q9HD45	1.53794	0.0304369	0.158368								SPTLC2	O15270	1.60318	0.0119476	0.0832941
						LETM1	O95202	-1.34591	0.0306648	0.158837								FTO	Q9C0B1	-1.44683	0.0120206	0.0834571
						CAV1	Q03135	1.2577	0.0307285	0.158988								ALDH3A2	P51648	1.65454	0.0122648	0.083982
						NUP50	Q9UKX7	-1.27603	0.0308402	0.159209								ZMPSTE24	O75844	1.29806	0.0123995	0.0840656
						ABCC1	P33527	1.91843	0.0313075	0.160372								ABHD16A	O95870	1.90588	0.012506	0.0845567
						FAM3C	Q92520	-2.20075	0.0318447	0.160706								ATP2A2	P16615	1.36932	0.0125342	0.0846057
						FXR1	P51114	1.59649	0.0318654	0.160706								CDH4	P55283	-1.76358	0.0125895	0.0848553
						DKC1	O60832	1.56477	0.0318972	0.160706								GALNT2	Q10471	1.36566	0.0126756	0.0849146
						ICAM1	P05362	-1.50841	0.032029	0.160755								ABHD12	Q8N2K0	1.1947	0.0127964	0.0850906
						STT3A	P46977	1.83396	0.0323541	0.161246								CACHD1	Q5VU97	1.40283	0.0129776	0.0850906
						PXDN	Q92626	1.49118	0.0324474	0.161362								JAM3	Q9BX67	-1.56376	0.0129794	0.0850906
						PDZD8	Q8NEN9	1.62278	0.032723	0.161788								DNAJC13	O75165	1.81635	0.0130024	0.0850906
						PFKP	Q01813	1.40329	0.0328249	0.161788								CNNM4	Q6P4Q7	1.88239	0.0130397	0.0850906
						IGSF3	O75054	1.64095	0.0331135	0.162138								GPD2	P43304	1.2396	0.0131183	0.0851861
						SNAP23	O00161	-2.11122	0.0334014	0.162498								SLC35B2	Q8TB61	1.4413	0.0131962	0.0855717
						EMD	P50402	-1.23079	0.0335028	0.162748								YIPF5	Q969M3	1.64155	0.013272	0.0855824
						PTPRS	Q13332	1.47619	0.0336023	0.162835								SLC35F6	Q8N357	1.89711	0.013319	0.0856708
						ATL1	Q8WXF7	2.30144	0.0336458	0.162835								EOGT	Q5NDL2	1.33344	0.0135382	0.0861858
						TNFRSF10B	O14763	-1.61704	0.0338488	0.163567								VANGL1	Q8TAA9	1.50973	0.0136577	0.0863125
						TOR1AIP2	Q8NFQ8	-1.40615	0.0339649	0.163735								DAGLB	Q8NCG7	2.14336	0.0137368	0.0863125
						CDC27	P30260	1.49788	0.0342996	0.163735								PTPRG	P23470	2.01233	0.0138411	0.0868266
						ARL6IP5	O75915	-1.12542	0.0343167	0.163735								SLC25A3	Q00325	1.84793	0.0141981	0.0869224
						PLXNA2	O75051	1.76871	0.0343408	0.163735								TMEM38B	Q9NVV0	2.7193	0.0143015	0.087111
						LEMD2	Q8NC56	-1.50792	0.0344943	0.163735								SLC2A1	P11166	1.11911	0.0143247	0.0871372
						ABCB1	P08183	2.05905	0.0345939	0.163735								RHBDF2	Q6PJF5	2.1624	0.0144182	0.0871688
						RPN2	P04844	1.88636	0.0346288	0.163735								FAT3	Q8TDW7	-1.22929	0.014685	0.0877111
						STX10	O60499	-2.31418	0.03504	0.164023								HLA-G	P17693	-1.12464	0.01487	0.0882598
						HDAC2	Q92769	1.32612	0.0353879	0.16462								DERL2	Q9GZP9	2.02533	0.0149333	0.0883936
						NAT10	Q9H0A0	2.49303	0.0358458	0.164919								STX6	O43752	-1.87122	0.0151132	0.0886147
						TYW1	Q9NV66	1.85835	0.0359155	0.165009								ATP2C1	P98194	2.1042	0.0151441	0.0886147
						L1CAM	P32004	-1.37526	0.0359369	0.165009								NDC1	Q9BTX1	1.57204	0.0152505	0.0887215
						TM9SF1	O15321	1.64547	0.0361013	0.16527								ULBP2	Q9BZM5	-1.76452	0.0153491	0.0890287
						AIFM1	O95831	1.46144	0.0364864	0.165901								NTM	Q9P121	-1.8041	0.0154364	0.0891765
						LCLAT1	Q6UWP7	1.18119	0.0368933	0.166805								STRAP	Q9Y3F4	-1.09776	0.0154519	0.0891765
						VMP1	Q96GC9	1.45543	0.037864	0.168977								SLC27A4	Q6P1M0	1.91843	0.0155771	0.0895637
						CYB5R1	Q9UHQ9	1.29082	0.0379688	0.16928								SLC44A1	Q8WWI5	1.79357	0.0156743	0.089969
						KTN1	Q86UP2	-1.24678	0.0381976	0.169808								STT3A	P46977	1.3694	0.0158704	0.0904002
						SIRPA	P78324	-1.48227	0.0383819	0.170014								CYP2S1	Q96SQ9	1.74795	0.015888	0.0904002
						RHOT2	Q8IXI1	1.48945	0.0385021	0.170014								LMAN2L	Q9H0V9	2.22755	0.015938	0.0904002
						SLC12A9	Q9BXP2	1.78239	0.0387572	0.170471								DHODH	Q02127	1.81984	0.0160222	0.0906553
						ALDH3A2	P51648	1.3879	0.0389637	0.170471								SLC7A6	Q92536	2.04293	0.0160433	0.0906634
						ADAM15	Q13444	-1.33697	0.0389684	0.170471								SCAMP3	O14828	1.09302	0.0160693	0.0906994
						GUSB	P08236	1.48265	0.0392421	0.170827								SQLE	Q14534	1.75682	0.0164958	0.092465
						STX17	P56962	-1.50507	0.0395149	0.17112								MAN2A1	Q16706	1.41063	0.0166482	0.09272
						MBOAT7	Q96N66	1.73075	0.0396165	0.17112								PIGS	Q96S52	2.21947	0.0167426	0.0928193
						GNL2	Q13823	1.34573	0.0406066	0.172337								ABCD3	P28288	1.47193	0.0167433	0.0928193
						PTPRE	P23469	1.3032	0.0409688	0.172337								MBOAT2	Q6ZWT7	1.71387	0.0168438	0.0929098
						ZMYND11	Q15326	2.51059	0.0410019	0.172337								IL10RB	Q08334	-1.63967	0.0168835	0.0929098
						DSC1	Q08554	-1.74431	0.041081	0.172337								CAV1	Q03135	1.13844	0.01765	0.0955385
						PGRMC2	O15173	-1.9401	0.0411752	0.172405								OXA1L	Q15070	1.53007	0.0176509	0.0955385
						FKBP7	Q9Y680	-1.51486	0.0412993	0.172455								FUT8	Q9BYC5	1.77313	0.0178128	0.0960765
						BCL2L13	Q9BXK5	-1.3751	0.041405	0.172739								WLS	Q5T9L3	1.89354	0.0182718	0.0975268
						KIAA2013	Q8IYS2	1.72012	0.0416328	0.172908								TMEM132A	Q24JP5	1.53174	0.0184295	0.0980137
						DNAJB12	Q9NXW2	-0.947161	0.0424118	0.174726								ITPR3	Q14573	1.60818	0.0185929	0.0986704
						PNPLA6	Q8IY17	1.79015	0.0425682	0.175052								ETV6	P41212	-1.42	0.0187111	0.0987302
						FZD7	O75084	1.98267	0.0426048	0.175052								UBAC2	Q8NBM4	1.59017	0.0190284	0.0997949
						SLC3A2	P08195	-1.39396	0.0427027	0.175159								SLC39A14	Q15043	1.17051	0.0190425	0.0997949
						MRC2	Q9UBG0	1.68355	0.0427069	0.175159								ALG8	Q9BVK2	1.86108	0.0195176	0.101478
						CD33	P20138	-1.43777	0.0429007	0.17527								RHOT2	Q8IXI1	1.63007	0.019629	0.101491
						JAM3	Q9BX67	-1.30158	0.0429594	0.17527								SCCPDH	Q8NBX0	1.45198	0.0200172	0.102516
						POMK	Q9H5K3	-1.86587	0.0434155	0.17634								SCD	O00767	1.35904	0.0201475	0.102637
						CCDC51	Q96ER9	-1.34073	0.0435058	0.176551								ACSL5	Q9ULC5	2.09878	0.0201605	0.102637
						SLC4A2	P04920	1.80349	0.0435466	0.176561								ATP2B1	P20020	2.99879	0.0202919	0.102864
						EPHA2	P29317	1.23234	0.0436714	0.17669								THOC1	Q96FV9	1.24798	0.020741	0.104102
						ATP6V0A1	Q93050	1.63694	0.0447323	0.178852								C16orf58	Q96GQ5	2.37246	0.0208339	0.104102
						USP48	Q86UV5	2.18527	0.0451288	0.179909								SFXN1	Q9H9B4	1.27615	0.0208904	0.104271
						ATP2A2	P16615	1.37699	0.0458956	0.181827								ATP2B4	P23634	1.40131	0.0214785	0.10584
						ADGRE5	P48960	-1.44999	0.0459604	0.181869								ATP11C	Q8NB49	2.75191	0.0220403	0.107427
						VANGL1	Q8TAA9	1.73077	0.0462331	0.182478								TM9SF4	Q92544	1.99673	0.0220579	0.107427
						SCD	O00767	1.4371	0.046369	0.182589								PPIL3	Q9H2H8	-1.49398	0.0220989	0.107514
						SMPD4	Q9NXE4	1.34004	0.0465587	0.18298								RHOT1	Q8IXI2	1.79368	0.0222085	0.107793
						EFNB2	P52799	-1.24281	0.0467176	0.183088								TM9SF1	O15321	1.33321	0.0222554	0.107821
						P4HA2	O15460	-1.17763	0.0468456	0.183088								FTH1	P02794	-1.10226	0.0223203	0.107964
						HMGCR	P04035	1.42121	0.0470627	0.183088								ATL3	Q6DD88	1.00456	0.0224442	0.108268
						DNAJC13	O75165	1.75247	0.0473845	0.183462								ALG1	Q9BT22	1.77066	0.0224874	0.108268
						ATP1B3	P54709	-1.27162	0.0474292	0.183462								UTP18	Q9Y5J1	1.29171	0.0224885	0.108268
						STX2	P32856	-2.06465	0.0475512	0.183462								ATP7A	Q04656	1.93802	0.0225204	0.108309
						NECTIN2	Q92692	-0.951117	0.047599	0.183462								SLC26A2	P50443	1.59451	0.0227578	0.109137
						VAMP4	O75379	-1.24904	0.0481289	0.183819								ATXN2L	Q8WWM7	-1.11368	0.0228026	0.109137
						UBAC2	Q8NBM4	2.16328	0.0482874	0.183819								MBOAT7	Q96N66	1.75386	0.0228228	0.109137
						ILVBL	A1L0T0	1.56597	0.0484727	0.183963								LRPAP1	P30533	-1.46079	0.0229569	0.109137
						MOGS	Q13724	1.86562	0.0486054	0.183988								ABCB6	Q9NP58	1.42003	0.0234084	0.110015
						ATP13A3	Q9H7F0	2.09168	0.049252	0.185348								ALG11	Q2TAA5	2.34928	0.023513	0.110015
						GOLGA5	Q8TBA6	-1.76432	0.0493536	0.185579								GNL2	Q13823	1.54113	0.0246305	0.113359
						ITGB1	P05556	-1.22835	0.0495077	0.185855								SMARCC1	Q92922	1.06346	0.02465	0.113359
						ITGA5	P08648	-1.25652	0.0496171	0.185938								STX7	O15400	-1.71344	0.0247343	0.11363
						POMGNT1	Q8WZA1	1.78441	0.0497291	0.186007								FZD7	O75084	1.4626	0.0251268	0.114635
						TAP2	Q03519	1.89783	0.0504726	0.186703								ANO10	Q9NW15	1.33052	0.025259	0.114995
						FTH1	P02794	-1.21979	0.0505092	0.186703								CXADR	P78310	-2.22337	0.0255296	0.115446
						KCNMA1	Q12791	2.48442	0.0505418	0.186703								STEAP3	Q658P3	1.47798	0.0260357	0.116734
						CD276	Q5ZPR3	-1.9479	0.0505839	0.186703								PIGA	P37287	1.76146	0.0261387	0.11694
						PLRG1	O43660	1.447	0.0509181	0.187287								PGRMC1	O00264	-1.53763	0.0261998	0.117013
						MCAM	P43121	-0.991731	0.050986	0.187287								SLC7A11	Q9UPY5	2.12092	0.0264584	0.117632
						TMPO	P42167	-0.98889	0.0513017	0.187854								FADS2	O95864	0.935531	0.0268931	0.119047
						SGPL1	O95470	2.11166	0.0517947	0.188316								ATP13A2	Q9NQ11	2.31303	0.027029	0.119533
						EPHA4	P54764	1.3243	0.0518497	0.188316								LPCAT1	Q8NF37	0.995506	0.0271192	0.119705
						MLEC	Q14165	1.41907	0.052229	0.188316								TENM3	Q9P273	1.75588	0.0271196	0.119705
						WFS1	O76024	1.88606	0.0522614	0.188316								ELOVL1	Q9BW60	1.16538	0.027277	0.120055
						GGCX	P38435	1.38598	0.0529464	0.189359								LMAN1	P49257	0.903313	0.0274511	0.120592
						ATP1A3	P13637	2.21536	0.0531966	0.189639								BCAP31	P51572	-1.90448	0.0277445	0.121418
						HERC4	Q5GLZ8	1.38813	0.0536758	0.190304								SLC5A6	Q9Y289	1.60088	0.0279223	0.121807
						PLBD2	Q8NHP8	-1.58043	0.0550006	0.191671								CADM1	Q9BY67	-1.57957	0.0283344	0.122972
						TNFRSF8	P28908	-1.4128	0.055046	0.191671								CDH11	P55287	-0.985302	0.0285118	0.123142
						TENM2	Q9NT68	2.11948	0.0553246	0.191675								SLC12A2	P55011	1.51991	0.0285911	0.123266
						CYP4F11	Q9HBI6	1.56498	0.0555524	0.19212								SEC61A1	P61619	1.58029	0.029123	0.12467
						PIGT	Q969N2	2.34894	0.0560453	0.19269								HACD3	Q9P035	1.45512	0.0291625	0.12467
						TMC5	Q6UXY8	-1.25597	0.0560538	0.19269								SLC7A5	Q01650	1.27056	0.0292713	0.124673
						ANO10	Q9NW15	1.62904	0.0561874	0.19269								GGCX	P38435	1.92943	0.0295081	0.125447
						SEMA4C	Q9C0C4	1.53677	0.0562437	0.19269								SLC9A1	P19634	1.13215	0.0298676	0.126281
						OCIAD1	Q9NX40	-1.03514	0.0563366	0.192808								TRHDE	Q9UKU6	2.1321	0.0300756	0.126529
						NUDC	Q9Y266	-1.09797	0.057001	0.193157								APH1A	Q96BI3	1.62547	0.0300907	0.126529
						GPAT4	Q86UL3	1.49957	0.0570612	0.193157								CNNM3	Q8NE01	1.79106	0.0301471	0.126651
						CNOT1	A5YKK6	2.37291	0.0575461	0.193358								GALNT14	Q96FL9	1.33071	0.0303484	0.127149
						SURF4	O15260	2.32511	0.058094	0.19403								PTPRA	P18433	1.12069	0.0304803	0.127553
						PTPRG	P23470	1.69077	0.0581249	0.19403								LRRC59	Q96AG4	-1.21535	0.030814	0.127936
						NCLN	Q969V3	2.07066	0.058173	0.19405								SCAMP4	Q969E2	2.05878	0.0308501	0.127936
						ATP1A1	P05023	1.22585	0.0595	0.19623								TEX2	Q8IWB9	1.23954	0.0310206	0.128154
						GPX8	Q8TED1	-0.990381	0.0595928	0.19623								FAM234A	Q9H0X4	-1.585	0.0310812	0.128154
						ECHDC1	Q9NTX5	-1.5272	0.0600587	0.197147								EBP	Q15125	2.7968	0.0311001	0.128154
						SLC16A3	O15427	1.64028	0.0602168	0.197343								BNIP1	Q12981	-1.25433	0.0311317	0.128154
						RETREG2	Q8NC44	-1.06434	0.0606927	0.198435								CADM3	Q8N126	-2.03118	0.0312567	0.128411
						IGF2R	P11717	1.10151	0.0609068	0.198919								SORT1	Q99523	1.02739	0.0312615	0.128411
						HLA-A	P10316	-0.992309	0.0610034	0.198919								EEF1E1	O43324	-1.64767	0.03148	0.129045
						SV2A	Q7L0J3	1.58352	0.0612367	0.199338								DDOST	P39656	1.35977	0.0319966	0.130309
						CUX1	Q13948	-1.54343	0.0614412	0.199608								HLA-B	P01889	-1.08985	0.031997	0.130309
																		GPAT4	Q86UL3	1.24298	0.0322896	0.130602
																		C2CD5	Q86YS7	1.30266	0.0327145	0.1318
																		MEST	Q5EB52	1.13139	0.0332025	0.133003
																		CD44	P16070	-1.4473	0.0332886	0.133003
																		CD58	P19256	-1.06629	0.0333875	0.133003
																		LRRC15	Q8TF66	1.47547	0.0336188	0.133578
																		MAN1A2	O60476	2.36605	0.0340714	0.135028
																		SNX19	Q92543	1.98002	0.0341385	0.135062
																		CYP1B1	Q16678	2.46474	0.0344127	0.13595
																		NAT10	Q9H0A0	2.23919	0.0345441	0.136027
																		ABCB7	O75027	1.53951	0.0348148	0.136218
																		PIGK	Q92643	1.24156	0.0348946	0.136218
																		RETREG3	Q86VR2	0.93763	0.0357704	0.138318
																		TPBG	Q13641	-1.53201	0.0367412	0.140659
																		PIGG	Q5H8A4	1.8583	0.0369844	0.141238
																		DEGS1	O15121	0.847331	0.0370336	0.141309
																		MARCHF5	Q9NX47	1.05511	0.0371042	0.141462
																		SLC43A2	Q8N370	1.33177	0.0376097	0.142448
																		CYP4F11	Q9HBI6	1.77967	0.0381109	0.143522
																		ESYT1	Q9BSJ8	1.36018	0.0381587	0.143585
																		TMED10	P49755	0.850435	0.0386528	0.144736
																		TMEM209	Q96SK2	1.95649	0.0390123	0.145493
																		STBD1	O95210	1.53613	0.0392457	0.145659
																		SNAP23	O00161	-1.79003	0.0402142	0.148235
																		SLC12A7	Q9Y666	3.03587	0.0405682	0.148531
																		SMPD4	Q9NXE4	1.293	0.0406512	0.148531
																		MFN2	O95140	1.39087	0.0407296	0.148531
																		RAP1B	P61224	1.15538	0.0408553	0.148531
																		AUP1	Q9Y679	0.947407	0.0409431	0.148531
																		EMD	P50402	-1.09472	0.0410002	0.148531
																		ICAM1	P05362	-1.14976	0.0411871	0.148813
																		BSG	P35613	-1.35728	0.0412731	0.148873
																		PVR	P15151	-1.40788	0.0413194	0.148924
																		GPX8	Q8TED1	-1.126	0.041466	0.149336
																		CCDC134	Q9H6E4	-1.10175	0.0417711	0.150083
																		ROR1	Q01973	1.21313	0.0426804	0.1521
																		MYOF	Q9NZM1	1.22612	0.0427104	0.1521
																		TMC5	Q6UXY8	-0.920207	0.0427245	0.1521
																		NUCB2	P80303	-1.84181	0.0428633	0.152166
																		ERGIC2	Q96RQ1	1.6709	0.0428779	0.152166
																		C1GALT1C1	Q96EU7	2.15927	0.0430946	0.15264
																		PLRG1	O43660	1.93504	0.0433303	0.152746
																		PLOD2	O00469	0.817832	0.0433393	0.152746
																		FAM3C	Q92520	-1.86056	0.0443115	0.154982
																		TECR	Q9NZ01	1.00874	0.0460059	0.158514
																		KIRREL1	Q96J84	-0.988085	0.0462688	0.159064
																		TYW1	Q9NV66	1.75753	0.0464169	0.159454
																		TMPO	P42166	-0.990869	0.0466721	0.160093
																		SLC31A1	O15431	1.8724	0.0477458	0.162453
																		SYVN1	Q86TM6	1.12501	0.0491697	0.164624
																		SLC12A4	Q9UP95	1.26997	0.049277	0.164864
																		SNRNP40	Q96DI7	1.03168	0.0493378	0.164946
																		FDPS	P14324	-1.2722	0.049648	0.165153
																		FNDC3A	Q9Y2H6	1.22393	0.0500575	0.165674
																		ECE1	P42892	-1.65934	0.0502139	0.165886
																		CPT1A	P50416	1.72536	0.0504544	0.166016
																		SUN2	Q9UH99	1.05864	0.0504798	0.166016
																		SLC25A12	O75746	1.733	0.0504844	0.166016
																		BCAM	P50895	-0.947645	0.0505368	0.16605
																		GPR89B	P0CG08	1.09524	0.0508199	0.166408
																		PGRMC2	O15173	-1.76279	0.0508879	0.166513
																		TMEM126A	Q9H061	1.03293	0.0513121	0.167544
																		NOTCH2	Q04721	-0.830133	0.051691	0.168348
																		PRNP	P04156	-1.31978	0.0519525	0.168919
																		ALG9	Q9H6U8	1.53342	0.0521604	0.169475
																		ALCAM	Q13740	-1.15934	0.0524477	0.169703
																		POMGNT1	Q8WZA1	1.30936	0.0531883	0.171607
																		DHCR24	Q15392	0.851741	0.0538645	0.172715
																		CDKAL1	Q5VV42	0.966237	0.0539056	0.172715
																		SLC7A1	P30825	1.62255	0.0554738	0.176393
																		METTL15	A6NJ78	1.3121	0.0557183	0.176927
																		KDELR1	P24390	1.01463	0.055911	0.177417
																		SUMF2	Q8NBJ7	-1.34091	0.0562489	0.178069
																		MPDU1	O75352	1.52799	0.0564427	0.178368
																		FMNL1	O95466	1.23806	0.0566538	0.178669
																		STXBP2	Q15833	1.47843	0.056872	0.179112
																		ABCB1	P08183	1.79955	0.0570742	0.179391
																		MET	P08581	1.27773	0.0575091	0.180013
																		SLC38A2	Q96QD8	1.01262	0.0577362	0.180285
																		CAPZA2	P47755	-1.00946	0.0585834	0.181735
																		NSDHL	Q15738	0.976307	0.0585905	0.181735
																		FAR1	Q8WVX9	1.23951	0.0587028	0.1819
																		ITGB1	P05556	-1.07744	0.0590661	0.18264
																		ANO6	Q4KMQ2	2.2785	0.059116	0.18264
																		POR	P16435	1.12358	0.0608783	0.185406
																		DAG1	Q14118	-1.51658	0.0612898	0.18629
																		ATP6V0A2	Q9Y487	1.47907	0.0614577	0.186678
																		SLC39A6	Q13433	1.01128	0.0615295	0.186773
																		MOSPD2	Q8NHP6	0.93727	0.0621299	0.187854
																		CD99	P14209	-1.36596	0.0626513	0.188653
																		SLC35E1	Q96K37	1.28221	0.0629346	0.189173
																		ITGA5	P08648	-1.10079	0.0636229	0.190319
																		SUSD5	O60279	-1.16952	0.0636239	0.190319
																		HDAC2	Q92769	1.37943	0.0636869	0.190319
																		SLC30A6	Q6NXT4	1.05919	0.0641212	0.190999
																		CERS2	Q96G23	0.729402	0.0643883	0.19124
																		PTPRE	P23469	1.12391	0.0651533	0.192348
																		SEMA4C	Q9C0C4	1.1765	0.0666497	0.195379
																		NUCB1	Q02818	-1.46028	0.0667888	0.195602
																		ERGIC1	Q969X5	0.856373	0.067135	0.19618
																		SLC25A5	P05141	0.899528	0.0672615	0.19618
																		HEXB	P07686	-1.1811	0.0675665	0.196777
																		MMP14	P50281	0.971137	0.0676537	0.196791
																		ATRN	O75882	1.17371	0.0682531	0.19777
																		CUX1	Q13948	-1.16617	0.0682682	0.19777
																		YME1L1	Q96TA2	0.727641	0.0684076	0.19777
																		CLCN3	P51790	1.83083	0.0696477	0.199977

## Sheet: Sheet2
Gene	proteinID	log2FC	P.Value	adj.P.Val
STXBP2	Q15833	-2.14193	0.00048136	0.117737
SLC29A1	Q99808	-2.01231	0.000985534	0.117737
CEP170	Q5SW79	1.85293	0.00152244	0.118357
YIPF3	Q9GZM5	-1.77582	0.00150068	0.118357
TMEM165	Q9HC07	-1.51648	0.00195016	0.122589
SCAMP1	O15126	-1.7118	0.00206599	0.123035
B3GLCT	Q6Y288	-1.82523	0.00204008	0.123035
COQ6	Q9Y2Z9	-1.56258	0.00237982	0.13257
KIAA2013	Q8IYS2	-1.88518	0.0026883	0.137378
METTL7A	Q9H8H3	-1.98809	0.00285318	0.137378
TOR1B	O14657	-2.16514	0.00307563	0.138892
RAP1B	P61224	-1.49946	0.00293601	0.138892
FTO	Q9C0B1	1.55599	0.00378512	0.139143
TIMMDC1	Q9NPL8	-1.93755	0.00342423	0.139143
LPCAT4	Q643R3	-1.89	0.004032	0.142879
LNPK	Q9C0E8	-2.01709	0.00462868	0.148577
DHODH	Q02127	-2.19101	0.00475694	0.149549
SORT1	Q99523	-1.21015	0.0053162	0.151294
SLC16A1	P53985	-1.38914	0.00553634	0.15279
SLC33A1	O00400	-2.17781	0.00565583	0.155141
TAP1	Q03518	-1.78962	0.00602814	0.155263
HSD17B12	Q53GQ0	-1.73316	0.005961	0.155263
COX15	Q7KZN9	-2.36354	0.00631801	0.157985
CYP2S1	Q96SQ9	-1.73172	0.00654735	0.159114
GUSB	P08236	-1.21454	0.00686844	0.160191
ARSD	P51689	-1.87004	0.00716998	0.160422
NCEH1	Q6PIU2	-1.51853	0.00698932	0.160422
CYP20A1	Q6UW02	-2.3753	0.00728247	0.160422
SLC7A6	Q92536	-2.31153	0.00702678	0.160422
PAM	P19021	-1.6872	0.00739869	0.16177
POR	P16435	-1.41562	0.00772954	0.163746
NSDHL	Q15738	-1.24167	0.00768383	0.163746
STT3B	Q8TCJ2	-1.9051	0.00776522	0.163746
LSR	Q86X29	-1.93237	0.00786719	0.164087
METTL15	A6NJ78	-1.67602	0.00845334	0.170803
LRRC8A	Q8IWT6	-2.0376	0.00872931	0.172794
NUDC	Q9Y266	1.23884	0.00915759	0.175442
FAM20B	O75063	-1.48558	0.00938768	0.177036
GLB1	P16278	-1.31621	0.00997796	0.182098
ATP13A3	Q9H7F0	-1.52474	0.0105652	0.185806
MGAT1	P26572	-1.89294	0.011164	0.189957
ATL1	Q8WXF7	-1.46477	0.0112246	0.190272
LPCAT1	Q8NF37	-1.10232	0.0115643	0.193136
SCAMP3	O14828	-1.05406	0.0118515	0.195124
MRC2	Q9UBG0	-1.19073	0.0121436	0.198419
