# Supplementary material for: Spatial proteomics finds CD155 and Endophilin-A1 as mediators of growth and invasion in medulloblastoma
Source: Life Sci Alliance. 2022 Mar 16;5(6):e202201380. doi: 10.26508/lsa.202201380 (PMC8926928; doi:10.26508/lsa.202201380)
Supplement: Supplementary file 4 [file LSA-2022-01380_TableS4.xlsx]

## Sheet: Sheet1
(sgCTL + HGF) vs. (sgCTL)						(sgMAP4K4 + HGF) vs. (sgMAP4K4)						(sgMAP4K4) vs. (sgCTL)						(sgMAP4K4 + HGF) vs. (sgCTL + HGF)
Gene	Protein ID	Log2FC	p-Value	Adj. p-Value		Gene	Protein ID	Log2FC	p-Value	Adj. p-Value		Gene	Protein ID	Log2FC	p-Value	Adj. p-Value		Gene	Protein ID	Log2FC	p-Value	Adj. p-Value
STXBP2	Q15833	-2.14193	0.00048136	0.117737		NOTCH1	P46531	-2.2421	0.0011604	0.134591		-	-	-	-	-		GNAQ	P50148	2.00671	0.000642439	0.0337368
SLC29A1	Q99808	-2.01231	0.000985534	0.117737		JAK1	P23458	1.62617	0.00228132	0.134591								LRRC8A	Q8IWT6	2.47605	0.00120156	0.0412432
RAP1B	P61224	-1.49946	0.00293601	0.138892		EPN1	Q9Y6I3	-1.83788	0.00417355	0.134591								FSCN1	Q16658	2.17761	0.00148347	0.0427
RALB	P11234	-1.4821	0.00513045	0.151294		EPB41	P11171	2.02378	0.00453447	0.134591								PIP5K1A	Q99755	2.23575	0.00156026	0.0427
SLC16A1	P53985	-1.38914	0.00553634	0.15279		USP19	O94966	2.46457	0.00638553	0.134591								SLC4A7	Q9Y6M7	2.27837	0.00166743	0.0439915
SNTB1	Q13884	-2.36084	0.00669209	0.159114		RASA3	Q14644	2.05237	0.00759793	0.134591								SLC16A3	O15427	1.67809	0.00190705	0.0464826
RRAS	P10301	-2.32188	0.00724107	0.160422		UBTD2	Q8WUN7	-2.54062	0.00769689	0.134591								SNTB2	Q13425	2.32684	0.00221182	0.0495726
LSR	Q86X29	-1.93237	0.00786719	0.164087		LIN7C	Q9NUP9	-2.01325	0.00781388	0.134591								SLC29A1	Q99808	2.05985	0.00238946	0.0513123
LRRC8A	Q8IWT6	-2.0376	0.00872931	0.172794		EPB41L1	Q9H4G0	1.49259	0.00891132	0.134591								SLC16A1	P53985	1.65957	0.00249197	0.0514287
GNAQ	P50148	-1.54812	0.00903858	0.175442		MYO1B	O43795	2.38582	0.00891575	0.134591								ABCC4	O15439	2.37831	0.00251279	0.0514287
RAB35	Q15286	-1.29237	0.00994431	0.182098		CHMP6	Q96FZ7	-1.85522	0.00924831	0.134591								ADAM9	Q13443	1.68618	0.0030869	0.0530047
ATP13A3	Q9H7F0	-1.52474	0.0105652	0.185806		NF2	P35240	1.77488	0.00925581	0.134591								SLC19A1	P41440	2.00845	0.00324025	0.0531104
SNTB2	Q13425	-1.75823	0.0110958	0.189957		LGALS3	P17931	-1.58746	0.0101187	0.13842								TMEM237	Q96Q45	1.99089	0.00325032	0.0531104
						EZR	P15311	1.36392	0.0105428	0.140334								USP33	Q8TEY7	1.85754	0.00327892	0.0531104
						BCAM	P50895	-1.4888	0.0106928	0.140438								IGSF8	Q969P0	1.74532	0.00371994	0.056683
						SLC4A7	Q9Y6M7	1.8812	0.0112517	0.141177								EPHA2	P29317	1.67484	0.00412171	0.0574523
						MSN	P26038	1.70781	0.0122659	0.141964								EPHB4	P54760	1.69257	0.00437294	0.0582597
						SLC38A10	Q9HBR0	1.79052	0.0128902	0.143003								ABCC1	P33527	1.96161	0.00442339	0.0583509
						LLGL1	Q15334	2.07035	0.0131694	0.143003								RAB35	Q15286	1.45595	0.00487601	0.0608447
						APPL1	Q9UKG1	1.86778	0.0132166	0.143003								ATP13A3	Q9H7F0	1.62278	0.00517602	0.0617237
						SH3BP4	Q9P0V3	1.60089	0.0142865	0.143003								FLVCR1	Q9Y5Y0	2.17411	0.00549134	0.0629119
						ESYT2	A0FGR8	2.50862	0.0143406	0.143003								IGSF3	O75054	1.49909	0.00560943	0.0633395
						RHBDF2	Q6PJF5	1.69784	0.014879	0.143003								RP2	O75695	1.30404	0.00561097	0.0633395
						KIDINS220	Q9ULH0	-1.8039	0.0151552	0.143003								SNTB1	Q13884	2.43697	0.00617957	0.066326
						HLA-B	P01889	-1.30098	0.0151685	0.143003								CD276	Q5ZPR3	-2.3826	0.00637008	0.06654
						ITSN1	Q15811	1.28943	0.0164795	0.143003								ATP11A	P98196	2.20982	0.00654033	0.0672533
						ATP11C	Q8NB49	2.86655	0.016647	0.143003								SLC4A2	P04920	1.72831	0.0069035	0.0689256
						ATP2B1	P20020	3.1113	0.0180343	0.144608								GNAI1	P63096	1.43474	0.00744676	0.0704543
						OSBPL9	Q96SU4	1.83417	0.0180704	0.144608								GNG12	Q9UBI6	-1.42654	0.00783102	0.0720887
						RAB13	P51153	2.23319	0.0186859	0.144608								PTPRK	Q15262	1.92353	0.00790723	0.0721496
						TBC1D24	Q9ULP9	2.39223	0.0189528	0.144608								RRAS2	P62070	1.21243	0.0079787	0.0721905
						AP2M1	Q96CW1	2.07771	0.0193603	0.144608								SEMA3C	Q99985	2.17059	0.00804991	0.0724065
						MPZL1	O95297	-1.62309	0.0200102	0.145637								SLC20A1	Q8WUM9	1.94241	0.00875816	0.0744285
						B2M	P61769	-1.16578	0.0204948	0.146422								GNAI3	P08754	1.21587	0.00889138	0.0744285
						STX3	Q13277	-2.39157	0.0205065	0.146422								ESYT2	A0FGR8	2.04301	0.00892721	0.0744285
						GOLGA1	Q92805	-1.99054	0.0205091	0.146422								ALDOA	P04075	-1.47463	0.00897913	0.0744285
						TENM3	Q9P273	1.74931	0.0212987	0.148095								PTPRF	P10586	1.59264	0.00904122	0.0745239
						MICB	Q29980	-1.31793	0.023604	0.151804								ATP1A1	P05023	1.4421	0.00915286	0.0747942
						GNAQ	P50148	1.32999	0.0239872	0.151804								RAB3A	P20336	1.12628	0.0098045	0.0768546
						ATP2B4	P23634	1.59584	0.0240853	0.151804								STXBP3	O00186	1.26711	0.0100205	0.0773745
						ALCAM	Q13740	-1.58698	0.0246684	0.151804								SQSTM1	Q13501	-1.24127	0.0107662	0.0808252
						STON2	Q8WXE9	1.94774	0.0261046	0.153377								BTN2A1	Q7KYR7	1.23616	0.011396	0.0822116
						ABCC4	O15439	2.40043	0.0267815	0.153752								SLC19A2	O60779	2.22322	0.0114979	0.0823037
						RP2	O75695	1.19474	0.0282581	0.155374								GNB4	Q9HAV0	1.13677	0.0118908	0.0830557
						GPRIN1	Q7Z2K8	-1.13165	0.0293609	0.157728								RALB	P11234	1.22871	0.0121797	0.083982
						SLC12A2	P55011	1.47472	0.0294291	0.157728								CFL1	P23528	-1.18946	0.0121827	0.083982
						CXADR	P78310	-2.37531	0.029806	0.158039								AGFG1	P52594	-1.34205	0.0128614	0.0850906
						EPN2	O95208	-1.93857	0.0301361	0.158359								CNNM4	Q6P4Q7	1.88239	0.0130397	0.0850906
						F11R	Q9Y624	-1.31321	0.0301932	0.158359								NOTCH1	P46531	-1.99097	0.0132308	0.0855824
						BICD2	Q8TD16	-2.21345	0.0305673	0.158837								VANGL1	Q8TAA9	1.50973	0.0136577	0.0863125
						ABCC1	P33527	1.91843	0.0313075	0.160372								JUP	P14923	1.39744	0.0140662	0.0869117
						RHEB	Q15382	2.08084	0.0318657	0.160706								SLC2A1	P11166	1.11911	0.0143247	0.0871372
						ICAM1	P05362	-1.50841	0.032029	0.160755								RHBDF2	Q6PJF5	2.1624	0.0144182	0.0871688
						IGSF3	O75054	1.64095	0.0331135	0.162138								B2M	P61769	-1.29546	0.0144377	0.0871688
						SNAP23	O00161	-2.11122	0.0334014	0.162498								STON2	Q8WXE9	1.60439	0.0144432	0.0871688
						PTPRS	Q13332	1.47619	0.0336023	0.162835								METTL9	Q9H1A3	1.39798	0.0151721	0.0886147
						TTC1	Q99614	-1.81149	0.0343786	0.163735								ULBP2	Q9BZM5	-1.76452	0.0153491	0.0890287
						EPS15L1	Q9UBC2	-1.43663	0.0345846	0.163735								IL10RB	Q08334	-1.63967	0.0168835	0.0929098
						ABCB1	P08183	2.05905	0.0345939	0.163735								FARP1	Q9Y4F1	1.39837	0.0172053	0.0937863
						L1CAM	P32004	-1.37526	0.0359369	0.165009								SH3BP4	Q9P0V3	1.48723	0.0177932	0.0960765
						CROCC	Q5TZA2	1.09598	0.0359898	0.165088								EPN1	Q9Y6I3	-1.41565	0.0179238	0.0965628
						LYN	P07948	1.35841	0.0360379	0.165144								TMEM132A	Q24JP5	1.53174	0.0184295	0.0980137
						STXBP3	O00186	1.2267	0.037144	0.166805								PLCD3	Q8N3E9	1.71419	0.0186647	0.0987302
						GNB2	P62879	1.0974	0.0384717	0.170014								SLC39A14	Q15043	1.17051	0.0190425	0.0997949
						ADAM15	Q13444	-1.33697	0.0389684	0.170471								FAS	P25445	-1.29808	0.019454	0.101262
						NUP155	O75694	1.45492	0.0395077	0.17112								ATP2B1	P20020	2.99879	0.0202919	0.102864
						AGFG1	P52594	-1.2737	0.0398336	0.171409								GNA11	P29992	1.14262	0.0205981	0.103936
						SLC3A2	P08195	-1.39396	0.0427027	0.175159								EPS15	P42566	-1.22126	0.0211848	0.105213
						SLC4A2	P04920	1.80349	0.0435466	0.176561								RAB8B	Q92930	1.05766	0.0212992	0.105437
						SPAG1	Q07617	-1.71232	0.0436087	0.176657								ATP2B4	P23634	1.40131	0.0214785	0.10584
						EPHA2	P29317	1.23234	0.0436714	0.17669								ATP11C	Q8NB49	2.75191	0.0220403	0.107427
						FSCN1	Q16658	3.15448	0.0443321	0.178048								ATP7A	Q04656	1.93802	0.0225204	0.108309
						GNAI1	P63096	1.35035	0.0448219	0.1789								EFR3A	Q14156	2.22921	0.0225887	0.108524
						VANGL1	Q8TAA9	1.73077	0.0462331	0.182478								SLC26A2	P50443	1.59451	0.0227578	0.109137
						CASK	O14936	1.46299	0.0467984	0.183088								ANXA6	P08133	-1.39127	0.0234437	0.110015
						DAB2	P98082	-1.16194	0.0471708	0.183352								RHEB	Q15382	2.78087	0.0237091	0.110459
						ATP1B3	P54709	-1.27162	0.0474292	0.183462								LIN7C	Q9NUP9	-1.38744	0.0244659	0.113185
						STX2	P32856	-2.06465	0.0475512	0.183462								PIP4K2B	P78356	1.35916	0.0245354	0.113359
						ATP13A3	Q9H7F0	2.09168	0.049252	0.185348								EPB41L2	O43491	0.932623	0.0252804	0.114995
						ITGA5	P08648	-1.25652	0.0496171	0.185938								CXADR	P78310	-2.22337	0.0255296	0.115446
						GNA11	P29992	1.1722	0.0499933	0.186464								EPB41L1	Q9H4G0	1.05757	0.0256321	0.115796
						CD276	Q5ZPR3	-1.9479	0.0505839	0.186703								STEAP3	Q658P3	1.47798	0.0260357	0.116734
						MCAM	P43121	-0.991731	0.050986	0.187287								SLC7A11	Q9UPY5	2.12092	0.0264584	0.117632
						ERCC4	Q92889	1.5305	0.0510401	0.187337								TENM3	Q9P273	1.75588	0.0271196	0.119705
						DSTN	P60981	-1.12093	0.0518453	0.188316								MYO1C	O00159	2.5551	0.0279121	0.121807
						PPP3R1	P63098	-1.78936	0.0521913	0.188316								SLC5A6	Q9Y289	1.60088	0.0279223	0.121807
						MYO1E	Q12965	1.64642	0.0558427	0.19269								CADM1	Q9BY67	-1.57957	0.0283344	0.122972
						CD55	P08174	-1.04025	0.0559223	0.19269								SLC12A2	P55011	1.51991	0.0285911	0.123266
						ULBP3	Q9BZM4	-1.2435	0.0569735	0.193157								RAB13	P51153	1.49212	0.0285939	0.123266
						RAB34	Q9BZG1	1.25425	0.0572848	0.193242								SLC7A5	Q01650	1.27056	0.0292713	0.124673
						ATP1A1	P05023	1.22585	0.0595	0.19623								SLC9A1	P19634	1.13215	0.0298676	0.126281
						PIP5K1A	Q99755	1.10119	0.0595567	0.19623								MSN	P26038	1.33752	0.0300334	0.126529
						SLC16A3	O15427	1.64028	0.0602168	0.197343								CNNM3	Q8NE01	1.79106	0.0301471	0.126651
						PLS3	P13797	-1.60849	0.060977	0.198919								PTPRA	P18433	1.12069	0.0304803	0.127553
						HLA-A	P10316	-0.992309	0.0610034	0.198919								CD55	P08174	-1.0398	0.0308688	0.127936
																		RRAS	P10301	1.62855	0.031047	0.128154
																		AP2A2	O94973	1.75077	0.0311434	0.128154
																		HLA-B	P01889	-1.08985	0.031997	0.130309
																		EPB41	P11171	1.67896	0.0320057	0.130309
																		C2CD5	Q86YS7	1.30266	0.0327145	0.1318
																		CD44	P16070	-1.4473	0.0332886	0.133003
																		CD58	P19256	-1.06629	0.0333875	0.133003
																		GNB2	P62879	0.92605	0.0344958	0.13601
																		EPS15L1	Q9UBC2	-1.36195	0.0354593	0.137576
																		GNAI2	P04899	1.00689	0.0358953	0.138685
																		SLC43A2	Q8N370	1.33177	0.0376097	0.142448
																		TBC1D24	Q9ULP9	1.4041	0.0397178	0.147055
																		SNAP23	O00161	-1.79003	0.0402142	0.148235
																		AP2A1	O95782	1.78581	0.0404348	0.148531
																		SLC12A7	Q9Y666	3.03587	0.0405682	0.148531
																		RALA	P11233	1.03296	0.0407139	0.148531
																		RAP1B	P61224	1.15538	0.0408553	0.148531
																		ICAM1	P05362	-1.14976	0.0411871	0.148813
																		BSG	P35613	-1.35728	0.0412731	0.148873
																		PVR	P15151	-1.40788	0.0413194	0.148924
																		ROR1	Q01973	1.21313	0.0426804	0.1521
																		MPP7	Q5T2T1	1.11262	0.043111	0.15264
																		ARF6	P62330	1.63971	0.0437763	0.1537
																		CD59	P13987	-1.25612	0.0438662	0.153893
																		FYN	P06241	1.322	0.0451738	0.156735
																		SLC31A1	O15431	1.8724	0.0477458	0.162453
																		LYN	P07948	1.26563	0.0480095	0.162615
																		RAB8A	P61006	0.813006	0.048663	0.163728
																		NUP155	O75694	1.18002	0.0497862	0.16525
																		LLGL1	Q15334	1.2094	0.0499317	0.165614
																		BCAM	P50895	-0.947645	0.0505368	0.16605
																		NOTCH2	Q04721	-0.830133	0.051691	0.168348
																		PRNP	P04156	-1.31978	0.0519525	0.168919
																		ALCAM	Q13740	-1.15934	0.0524477	0.169703
																		SLC7A1	P30825	1.62255	0.0554738	0.176393
																		PPP3R1	P63098	-1.5658	0.0560335	0.177598
																		FMNL1	O95466	1.23806	0.0566538	0.178669
																		STXBP2	Q15833	1.47843	0.056872	0.179112
																		ABCB1	P08183	1.79955	0.0570742	0.179391
																		MET	P08581	1.27773	0.0575091	0.180013
																		ANO6	Q4KMQ2	2.2785	0.059116	0.18264
																		MARCKSL1	P49006	-1.14951	0.0600995	0.184429
																		DAG1	Q14118	-1.51658	0.0612898	0.18629
																		SLC39A6	Q13433	1.01128	0.0615295	0.186773
																		AP2B1	P63010	1.18431	0.0617069	0.187188
																		AIDA	Q96BJ3	0.992356	0.0620343	0.187746
																		CD99	P14209	-1.36596	0.0626513	0.188653
																		ITGA5	P08648	-1.10079	0.0636229	0.190319
																		TTC1	Q99614	-1.57061	0.064319	0.191217
																		RAP2B	P61225	1.18472	0.0651993	0.192348
																		CASK	O14936	1.19726	0.0663825	0.195091
