# Supplementary material for: Spatial proteomics finds CD155 and Endophilin-A1 as mediators of growth and invasion in medulloblastoma
Source: Life Sci Alliance. 2022 Mar 16;5(6):e202201380. doi: 10.26508/lsa.202201380 (PMC8926928; doi:10.26508/lsa.202201380)
Supplement: Supplementary file 5 [file LSA-2022-01380_TableS5.xlsx]

## Sheet: Table S5
siRNAs
Target gene	NCBI Gene ID	Identifier	Company
CTL	-	4390643	Thermo Fisher Scientific
CD155	5817	s11602
CD276	80381	s37290
DNM1	1759	s146
		s145
DNM2	1785	s4213
CLTC	1213	s475
LDLR	3949	s224006
		s4
RAC1	5879	s11713
CTBP1	1487	s3699
CAV1	857	s2446
SH3GL2	6456	s12800
		s12801
SH3GL1	6455	s12798
		s12796
SH3GL3	6457	s227202
		s12802
FLOT1	10211	s19914
		s19913
FLOT2	2319	s5284
		s5286
CDC42	998	s2765
		s2766
GRAF1	23092	s23014
		s23092
ARF6	382	s1565
RHOA	387	s758
MAP4K4	9448	D-003971-05-0002	Dharmacon
