# Supplementary material for: Spatial proteomics finds CD155 and Endophilin-A1 as mediators of growth and invasion in medulloblastoma
Source: Life Sci Alliance. 2022 Mar 16;5(6):e202201380. doi: 10.26508/lsa.202201380 (PMC8926928; doi:10.26508/lsa.202201380)
Supplement: Supplementary file 6 [file LSA-2022-01380_TableS6.xlsx]

## Sheet: Table S6
Sybr Green qPCR primers
Target gene		Sequence
18S	Fw	GGATGTAAAGGATGGAAAATACA
	Rv	TCCAGGTCTTCACGGAGCTTGTT
CD155	Fw	CAGTGAGCACTCAGGTACAGA
	Rv	TCACCTTGTGCCCTCTGTCT
CD276	Fw	ACAGGAAGATGCTGCGTCG
	Rv	AGGGCTCCTGTGAGGCA
CLIC1	Fw	GGTGGGGAGGCCTAGTTTG
	Rv	CAGGGACTCTCTCCCCTAGAC
SLC29A1	Fw	CTTACCCATCATGCACCCTGT
	Rv	AGAGAGCCTCTGAAGGCACC
LRRC8A	Fw	GAGCAAAAGGAATGCCAGGA
	Rv	TCATGGTTCAACCCCAAGGA
ABCC1	Fw	TGCATCGTTCTGTTTGCTGC
	Rv	TCAAGTACGTGGTGACCTGC
MAP4K4	Fw	GTTACACTAATGCGCACCAC
	Rv	GTACTTGCCACCAGTCTGCT
GAPDH	Fw	GACAGTCAGCCGCATCTTCT
	Rv	TTAAAAGCAGCCCTGGTGAC
DNM1	Fw	TCCATGGCATTAGAACGGGG
	Rv	TCCACACACTTGAGACACGG
DNM2	Fw	CAACACGGAGCAGAGAAACG
	Rv	CTTCCAGCTGTCCACGTCTT
CLTC	Fw	CAATTTCAGCAGACAGCGCC
	Rv	TCTGAAGAGTTTTCCCAGATTCTTT
LDLR	Fw	ACCACAGAGGATGAGGTCCA
	Rv	TGACCATCTGTCTCGAGGGG
RAC1	Fw	AAACCGGTGAATCTGGGCTT
	Rv	AGAACACATCTGTTTGCGGA
CTBP1	Fw	GGCCTGCCGCTTGTAAGAC
	Rv	TGTCTCGAGCCAAAGTGCTC
CAV1	Fw	TCTTCCAACACGTAGCTGCC
	Rv	CGGTGTAGAGATGTCCCTGCG
SH3GL2	Fw	AGTTCCATAAAGCCACTCAGAAAG
	Rv	CCTGCTGGTGACATCCACTT
SH3GL1	Fw	AGAGGTGAAGGACTCCCTGG
	Rv	AGGTGGTGCTGGATCTCCTT
SH3GL3	Fw	TCTTCAGCCAAATCCAGAGCTA
	Rv	GCGGGTATCCTGTGGTCTTC
FLOT1	Fw	GGCATTGCCCAGGAGATCTAT
	Rv	ACCACACTGATGCCCATGTT
FLOT2	Fw	ATGACCATCCTGTGTCGCTG
	Rv	ATCTTCACCTGTGCAACCCC
CDC42	Fw	CGACCGCTGAGTTATCCACA
	Rv	TCTCAGGCACCCACTTTTCT
GRAF1	Fw	TAGTCCGCACTTCCGAGAGA
	Rv	CGCTTCGCTGAAGACAAATTCTTG
ARF6	Fw	GGAAGTGAGGCGGTTTCCTC
	Rv	GGTGCGCTGCCTCCAG
RHOA	Fw	AGCCAAGATGAAGCAGGAGC
	Rv	TACCCAAAAGCGCCAATCCT
