# Supplementary material for: Spatial proteomics finds CD155 and Endophilin-A1 as mediators of growth and invasion in medulloblastoma
Source: Life Sci Alliance. 2022 Mar 16;5(6):e202201380. doi: 10.26508/lsa.202201380 (PMC8926928; doi:10.26508/lsa.202201380)
Supplement: Supplementary file 7 [file LSA-2022-01380_TableS7.xlsx]

## Sheet: Table S7
Antibodies
Antibody name	Identifier	Company	Dilution
Anti-Calbindin	ab108404	Abcam	1:1000 (IF)
Anti-GFAP	Ab53554	Abcam	1.25
Anti-human nuclei	MAB4383	Millipore	1:250 (IF)
Anti-MAP4K4	ab80418	Abcam	1:2000 (WB)
Anti-CIP4	sc-135868	Santa Cruz Biotechnology	1:250 (IF)
Anti-SH3GL2	ab150431	Abcam	1:1000 (WB)
Anti-EEA1	2411	Cell Signaling Technology	1:200 (IF)
Anti-LAMP1	555798	BD Biosciences	1:250 (IF)
Anti-CLIC1	ab229917	Abcam	1:1000 (WB)
Anti-CIP4	sc-135868	Santa Cruz Biotechnolog	1:1000 (WB)
Anti-CD155	ab2667788	Abcam	1:1000 (WB)
Anti-CD276	ab105922	Abcam	1:500 (WB)
Anti-GAPDH	2118s	Cell signaling technologies	1:2000 (WB)
PE-conjugated anti-CD155	337610	BioLegend	1:300 (FACS)
Alexa Fluor 488 donkey anti mouse IgG	715-545-150	Jackson Immuno Research	0.180556
Brilliant violet 421 Donkey anti-Goat IgG	705-675-647	Jackson Immuno Research	0.111111
PE-conjugated IgG1, κ Isotype Ctrl	400114	BioLegend	1:300 (FACS)
Cy3-conjugated Donkey anti-Rabbit IgG	711-165-152	Jackson ImmunoResearch	1:250 (IF)
Goat anti-Mouse IgG Secondary Antibody, Alexa Fluor 405	A31553	Thermo Fisher Scientific	1:200 (IF)
Cy5-conjugated Donkey anti-Mouse IgG	715-175-150	Jackson ImmunoResearch	1:250 (IF)
Goat anti-Rabbit IgG Cross-Adsorbed Secondary Antibody, Alexa Fluor 568	A-11011	Thermo Fisher Scientific	1:200 (IF)
Goat anti-Mouse IgG Cross-Adsorbed Secondary Antibody, Alexa Fluor 488	A-11001	Thermo Fisher Scientific	1:400 (IF)
